# Supplementary material for: Diverse viral proteases activate the NLRP1 inflammasome
Source: eLife. 2021 Jan 7;10:e60609. doi: 10.7554/eLife.60609 (PMC7857732; doi:10.7554/eLife.60609)
Supplement: Figure 2—source data 1. — NetSurfP output for indicated regions of NLRP1 describing the predicted class (buried or exposed), relative surface accessibility, absolute surface accessibility, probability for alpha-helix, probability for beta-strand, and coil probability for the amino acid positions within each predicted enteroviral 3Cpro cleavage site. [file elife-60609-fig2-data1.txt]

Class: Buried (B), Exposed (E)	Amino acid position	Amino acid	Relative Surface Accessibility	Absolute Surface Accessibility	Probability for Alpha-helix	Probability for Beta-strand	Probability for Coil
E	127	G	0.724	56.997	0.003	0.002	0.994
E	128	C	0.45	63.19	0.004	0.006	0.99
E	129	T	0.607	84.168	0.004	0.014	0.982
E	130	Q	0.597	106.589	0.004	0.022	0.974
E	131	G	0.534	42.063	0.012	0.016	0.972
E	132	S	0.601	70.429	0.018	0.023	0.96
E	133	E	0.557	97.244	0.025	0.068	0.908
E	134	R	0.456	104.412	0.016	0.127	0.857
E	1062	P	0.311	44.067	0.353	0.016	0.631
E	1063	A	0.435	47.991	0.389	0.029	0.582
E	1064	S	0.307	35.976	0.372	0.038	0.59
E	1065	Q	0.406	72.423	0.204	0.05	0.746
E	1066	G	0.384	30.211	0.136	0.068	0.797
E	1067	D	0.321	46.271	0.103	0.079	0.818
E	1068	L	0.321	58.772	0.058	0.055	0.887
E	1069	H	0.459	83.52	0.047	0.081	0.872
B	1170	V	0.085	13.065	0.087	0.811	0.102
B	1171	A	0.062	6.837	0.085	0.769	0.146
B	1172	L	0.165	30.146	0.087	0.399	0.514
E	1173	Q	0.519	92.645	0.078	0.213	0.709
E	1174	G	0.576	45.362	0.051	0.051	0.898
E	1175	G	0.49	38.555	0.033	0.028	0.938
E	1176	H	0.618	112.433	0.011	0.108	0.881
B	1177	V	0.144	22.068	0.008	0.171	0.821
