# Supplementary material for: Diverse viral proteases activate the NLRP1 inflammasome
Source: eLife. 2021 Jan 7;10:e60609. doi: 10.7554/eLife.60609 (PMC7857732; doi:10.7554/eLife.60609)
Supplement: Figure 5—figure supplement 1—source data 1. [file elife-60609-fig5-figsupp1-data1.txt]

Amino acid identity between 3Cpros (%)
	CVB3	EV68	PV1	HRVA	EV71	HepA	Rosa2	EMCV	Aichi	SaliA	ParA
Coxsackievirus B3 3Cpro (CVB3)		67.0	61.0	47.3	54.9	19.2	18.5	17.8	19.0	19.1	16.5
Enterovirus D68 3Cpro (EV68)	67.0		65.6	49.2	53.3	17.7	16.4	16.3	18.9	16.0	13.9
Poliovirus 1 3Cpro (PV1)	61.0	65.6		43.7	54.9	17.2	17.4	19.7	18.4	14.5	15.4
Rhinovirus A 3Cpro (HRVA)	47.3	49.2	43.7		45.6	17.2	18.9	16.3	19.9	20.0	15.4
Enterovirus 71 3Cpro (EV71)	54.9	53.3	54.9	45.6		15.4	17.0	16.8	16.4	16.6	18.0
Hepatitis A virus 3Cpro (HepA)	19.2	17.7	17.2	17.2	15.4		18.1	20.3	17.9	17.0	15.5
Rosavirus A2 3Cpro (Rosa2)	18.5	16.4	17.4	18.9	17.0	18.1		17.1	14.3	16.9	15.7
EMCV 3Cpro (EMCV)	17.8	16.3	19.7	16.3	16.8	20.3	17.1		16.1	23.7	16.0
Aichi virus 3Cpro (Aichi)	19.0	18.9	18.4	19.9	16.4	17.9	14.3	16.1		33.8	13.1
Salivirus A 3Cpro (SaliA)	19.1	16.0	14.5	20.0	16.6	17.0	16.9	23.7	33.8		13.5
Parechovirus A 3Cpro (ParA)	16.5	13.9	15.4	15.4	18.0	15.5	15.7	16.0	13.1	13.5
