# Supplementary material for: Diverse viral proteases activate the NLRP1 inflammasome
Source: eLife. 2021 Jan 7;10:e60609. doi: 10.7554/eLife.60609 (PMC7857732; doi:10.7554/eLife.60609)
Supplement: Supplementary file 1. — Accession IDs are listed for all polyproteins used to benchmark the motif search described in Figure 1D and Figure 1—figure supplement 1. The 8mer cleavage sites and concatenated 8mer sequences are included. [file elife-60609-supp1.xlsx]

## Sheet: Sheet1
Supplemental File 1. Training set of enteroviral polyproteins
Source	NCBI Accession ID	UniProtKB Accession ID	Organism	Strain-Name	VP2/VP3	VP3/VP1	2A/2B	2B/2C	2C/3A	3A/3B	3B/3C	3C/3D	Concatenated8mers
ViPR	NP_040760.1	P32537	Enterovirus-D	Enterovirus-70	AITQGVPT		AMEQGITD	TIRQSDSW	ALFQGPPT	AGIQGPYT	AKVQGPSL	TEKQGEIV	AITQGVPTAMEQGITDTIRQSDSWALFQGPPTAGIQGPYTAKVQGPSLTEKQGEIV
ViPR	BAA18891.1	P32537	Human-enterovirus-70	J670/71	AITQGVPT		AMEQGITD	TIRQSDSW	ALFQGPPT	AGIQGPYT	AKVQGPSL	TEKQGEIV	AITQGVPTAMEQGITDTIRQSDSWALFQGPPTAGIQGPYTAKVQGPSLTEKQGEIV
ViPR	ABA43708.1	Q3HRQ3	Human-enterovirus-70	J670/71	AITQGVPT		VMEQGITD	TIRQSDSW	ALFQGPPT	AGIQGPYT	AKVQGPSL	TEKQGEIV	AITQGVPTVMEQGITDTIRQSDSWALFQGPPTAGIQGPYTAKVQGPSLTEKQGEIV
ViPR	ABL61316.1	A1E4A2	Human-enterovirus-94	19/04	AITQGVPT		AMEQGITD	VIRQGDSW	ALFQGPPQ	AGIQGPYT	AKVQGPGF	TDKQGEIV	AITQGVPTAMEQGITDVIRQGDSWALFQGPPQAGIQGPYTAKVQGPGFTDKQGEIV
ViPR	ABK88241.1	A3QWZ2	Human-enterovirus-94	E210	AITQGVPT		AMEQGITD	VIKQGDSW	ALFQGPPQ	AGMQGPYT	AKVQGPGF	TDKQGEIV	AITQGVPTAMEQGITDVIKQGDSWALFQGPPQAGMQGPYTAKVQGPGFTDKQGEIV
ViPR	ANN46858.1	A0A193DVT5	Enterovirus-D	EV-D68/Homo-sapiens/USA/SSENT01/2014	AITQGVPT		AMEQGITD	VPRQGESW	ALFQGPPQ	AGIQGPYT	AKVQGPGF	TDTQGEIV	AITQGVPTAMEQGITDVPRQGESWALFQGPPQAGIQGPYTAKVQGPGFTDTQGEIV
ViPR	ANN46859.1	A0A193DVK0	Enterovirus-D	EV-D68/Homo-sapiens/USA/SSENT04/2014	AITQGVPT		AMEQGITD	VPRQGESW	ALFQGPPQ	AGIQGPYT	AKVQGPGF	TDTQGEIV	AITQGVPTAMEQGITDVPRQGESWALFQGPPQAGIQGPYTAKVQGPGFTDTQGEIV
ViPR	ANN46860.1	A0A193DVK0	Enterovirus-D	EV-D68/Homo-sapiens/USA/SSENT14/2014	AITQGVPT		AMEQGITD	VPRQGESW	ALFQGPPQ	AGIQGPYT	AKVQGPGF	TDTQGEIV	AITQGVPTAMEQGITDVPRQGESWALFQGPPQAGIQGPYTAKVQGPGFTDTQGEIV
ViPR	ANN46841.1	A0A193DVK0	Enterovirus-D	EV-D68/Homo-sapiens/USA/SSENT19/2014	AITQGVPT		AMEQGITD	VPRQGESW	ALFQGPPQ	AGIQGPYT	AKVQGPGF	TDTQGEIV	AITQGVPTAMEQGITDVPRQGESWALFQGPPQAGIQGPYTAKVQGPGFTDTQGEIV
ViPR	ANN46851.1	A0A193DVJ9	Enterovirus-D	EV-D68/Homo-sapiens/USA/SSENT07/2014	AITQGVPT		AMEQGITD	VPRQGESW	ALFQGPPQ	AGIQGPYT	AKVQGPGF	TDTQGEIV	AITQGVPTAMEQGITDVPRQGESWALFQGPPQAGIQGPYTAKVQGPGFTDTQGEIV
ViPR	ANN46829.1	A0A193DVS7	Enterovirus-D	EV-D68/Homo-sapiens/USA/SSENT11/2014	AITQGVPT		AMEQGITD	VPRQGESW	ALFQGPPQ	AGIQGPYT	AKVQGPGF	TDTQGEIV	AITQGVPTAMEQGITDVPRQGESWALFQGPPQAGIQGPYTAKVQGPGFTDTQGEIV
ViPR	ALP31118.1	A0A1I9KHM5	Human-enterovirus-68	USA/CT/2014-19201	AITQGVPT		AMEQGITD	VPRQGESW	ALFQGPPQ	AGIQGPYT	AKVQGPGF	TDTQGEIV	AITQGVPTAMEQGITDVPRQGESWALFQGPPQAGIQGPYTAKVQGPGFTDTQGEIV
ViPR	ANN46840.1	A0A193DVI1	Enterovirus-D	EV-D68/Homo-sapiens/USA/SSENT25/2014	AITQGVPT		VMEQGITD	VPRQGESW	ALFQGPPQ	AGIQGPYT	AKVQGPGF	TDTQGEIV	AITQGVPTVMEQGITDVPRQGESWALFQGPPQAGIQGPYTAKVQGPGFTDTQGEIV
ViPR	AKU75616.1	A0A0C4ZP39	Enterovirus-D68	EVD68/Homo-sapiens/USA/MO13/2014	AITQGVPT		AMEQGITD	VPRQGESW	ALFQGPPQ	AGIQGPYT	AKVQGPGF	TDTQGEIV	AITQGVPTAMEQGITDVPRQGESWALFQGPPQAGIQGPYTAKVQGPGFTDTQGEIV
ViPR	AKU75646.1	A0A0K1NYJ1	Enterovirus-D68	EVD68/Homo-sapiens/USA/MO38/2014	AITQGVPT		AMEQGITD	VPRQGESW	ALFQGPPQ	AGIQGPYT	AKVQGPGF	TDTQGEIV	AITQGVPTAMEQGITDVPRQGESWALFQGPPQAGIQGPYTAKVQGPGFTDTQGEIV
ViPR	AKU75604.1	A0A0K1NYJ1	Enterovirus-D68	EVD68/Homo-sapiens/USA/MO39/2014	AITQGVPT		AMEQGITD	VPRQGESW	ALFQGPPQ	AGIQGPYT	AKVQGPGF	TDTQGEIV	AITQGVPTAMEQGITDVPRQGESWALFQGPPQAGIQGPYTAKVQGPGFTDTQGEIV
ViPR	QCE20697.1	A0A4D6NYD0	Human-enterovirus-68	USA/CA/2014-RGDS-1031	AITQGVPT		AMEQGITD	VPRQGESW	ALFQGPPQ	AGIQGPYT	AKVQGPGF	TDTQGEIV	AITQGVPTAMEQGITDVPRQGESWALFQGPPQAGIQGPYTAKVQGPGFTDTQGEIV
ViPR	QCE20701.1	A0A1I9KHS4	Human-enterovirus-68	USA/CA/2014-RGDS-1035	AITQGVPT		AMEQGITD	VPRQGESW	ALFQGPPQ	AGIQGPYT	AKVQGPGF	TDTQGEIV	AITQGVPTAMEQGITDVPRQGESWALFQGPPQAGIQGPYTAKVQGPGFTDTQGEIV
ViPR	ALP31160.1	A0A1I9KHS4	Human-enterovirus-68	USA/VT/2014-19245	AITQGVPT		AMEQGITD	VPRQGESW	ALFQGPPQ	AGIQGPYT	AKVQGPGF	TDTQGEIV	AITQGVPTAMEQGITDVPRQGESWALFQGPPQAGIQGPYTAKVQGPGFTDTQGEIV
ViPR	ALP31092.1	A0A1I9KHK7	Human-enterovirus-68	USA/CO/2014-19190	AITQGVPT		AMEQGITD	VPRQGESW	ALFQGPPQ	AGIQGPYT	AKVQGPGF	TDTQGEIV	AITQGVPTAMEQGITDVPRQGESWALFQGPPQAGIQGPYTAKVQGPGFTDTQGEIV
ViPR	ALP31180.1	A0A1I9KHU5	Human-enterovirus-68	USA/DC/2014-19264	AITQGVPT		AMEQGITD	VPRQGESW	ALFQGPPQ	AGIQGPYT	AKVQGPGF	TDTQGEIV	AITQGVPTAMEQGITDVPRQGESWALFQGPPQAGIQGPYTAKVQGPGFTDTQGEIV
ViPR	ALP31153.1	A0A1I9KHR7	Human-enterovirus-68	USA/MI/2014-19238	AITQGVPT		AMEQGITD	VPRQGESW	ALFQGPPQ	AGIQGPYT	AKVQGPGF	TDTQGEIV	AITQGVPTAMEQGITDVPRQGESWALFQGPPQAGIQGPYTAKVQGPGFTDTQGEIV
ViPR	ALP31122.1	A0A1I9KHN1	Human-enterovirus-68	USA/ND/2014-19205	AITQGVPT		AMEQGITD	VPRQGESW	ALFQGPPQ	AGIQGPYT	AKVQGPGF	TDTQGEIV	AITQGVPTAMEQGITDVPRQGESWALFQGPPQAGIQGPYTAKVQGPGFTDTQGEIV
ViPR	ALP31123.1	A0A1I9KHN6	Human-enterovirus-68	USA/NE/2014-19206	AITQGVPT		AMEQGITD	VPRQGESW	ALFQGPPQ	AGIQGPYT	AKVQGPGF	TDTQGEIV	AITQGVPTAMEQGITDVPRQGESWALFQGPPQAGIQGPYTAKVQGPGFTDTQGEIV
ViPR	ALP31173.1	A0A1I9KHT6	Human-enterovirus-68	USA/NE/2014-19257	AITQGVPT		AMEQGITD	VPRQGESW	ALFQGPPQ	AGIQGPYT	AKVQGPGF	TDTQGEIV	AITQGVPTAMEQGITDVPRQGESWALFQGPPQAGIQGPYTAKVQGPGFTDTQGEIV
ViPR	AKU75641.1	A0A0K1NYI6	Enterovirus-D68	EVD68/Homo-sapiens/USA/MO43/2014	AITQGIPT		AMEQGITN	VPRQGESW	ALFQGPPQ	AGIQGPYT	AKVQGPGF	TDTQGEIV	AITQGIPTAMEQGITNVPRQGESWALFQGPPQAGIQGPYTAKVQGPGFTDTQGEIV
ViPR	ALP31151.1	A0A1I9KHQ9	Human-enterovirus-68	USA/KY/2014-19236	AITQGVPT		AMEQGITD	VPRQGESW	ALFQGPPQ	AGIQGPYT	AKVQGPGF	TDTQGEIV	AITQGVPTAMEQGITDVPRQGESWALFQGPPQAGIQGPYTAKVQGPGFTDTQGEIV
ViPR	ALP31154.1	A0A1I9KI67	Human-enterovirus-68	USA/SC/2014-19239	AITQGVPT		AMEQGITD	VPRQGESW	ALFQGPPQ	AGIQGPYT	AKVQGPGF	TDTQGEIV	AITQGVPTAMEQGITDVPRQGESWALFQGPPQAGIQGPYTAKVQGPGFTDTQGEIV
ViPR	ALP31111.1	A0A1I9KHM0	Human-enterovirus-68	USA/SD/2014-19194	AITQGVPT		AMEQGITD	VPRQGESW	ALFQGPPQ	AGIQGPYT	AKVQGPGF	TDTQGEIV	AITQGVPTAMEQGITDVPRQGESWALFQGPPQAGIQGPYTAKVQGPGFTDTQGEIV
ViPR	ALP31176.1	A0A1I9KXX8	Human-enterovirus-68	USA/TN/2014-19260	AITQGIPT		AMEQGITD	VPRQGESW	ALFQGPPQ	AGIQGPYT	AKVQGPGF	TDTQGEIV	AITQGIPTAMEQGITDVPRQGESWALFQGPPQAGIQGPYTAKVQGPGFTDTQGEIV
ViPR	ALP31177.1	A0A1I9KI87	Human-enterovirus-68	USA/TX/2014-19261	AITQGVPT		AMEQGITD	VPRQGESW	ALFQGPPQ	AGIQGPYT	AKVQGPGF	TDTQGEIV	AITQGVPTAMEQGITDVPRQGESWALFQGPPQAGIQGPYTAKVQGPGFTDTQGEIV
ViPR	ALP31102.1	A0A1I9KHL4	Human-enterovirus-68	USA/WA/2014-19184	AITQGVPT		AMEQGITD	VPRQGESW	ALFQGPPQ	AGIQGPYT	AKVQGPGF	TDTQGEIV	AITQGVPTAMEQGITDVPRQGESWALFQGPPQAGIQGPYTAKVQGPGFTDTQGEIV
ViPR	ALP31091.1	A0A1I9KHK4	Human-enterovirus-68	USA/CO/2014-19189	AITQGVPT		AMEQGITD	VPRQGESW	ALFQGPPQ	AGIQGPYT	AKVQGPGF	TDTQGEIV	AITQGVPTAMEQGITDVPRQGESWALFQGPPQAGIQGPYTAKVQGPGFTDTQGEIV
ViPR	ANN46845.1	A0A193DVI7	Enterovirus-D	EV-D68/Homo-sapiens/USA/SSENT02/2014	AITQGVPT		AMEQGITD	VPRQGESW	ALFQGPPQ	AGIQGPYT	AKVQGPGF	TDTQGEIV	AITQGVPTAMEQGITDVPRQGESWALFQGPPQAGIQGPYTAKVQGPGFTDTQGEIV
ViPR	ANN46855.1	A0A193DVJ0	Enterovirus-D	EV-D68/Homo-sapiens/USA/SSENT05/2014	AITQGVPT		AMEQGITD	VPRQGESW	ALFQGPPQ	AGIQGPYT	AKVQGPGF	TDTQGEIV	AITQGVPTAMEQGITDVPRQGESWALFQGPPQAGIQGPYTAKVQGPGFTDTQGEIV
ViPR	ANN46842.1	A0A193DVJ0	Enterovirus-D	EV-D68/Homo-sapiens/USA/SSENT08/2014	AITQGVPT		AMEQGITD	VPRQGESW	ALFQGPPQ	AGIQGPYT	AKVQGPGF	TDTQGEIV	AITQGVPTAMEQGITDVPRQGESWALFQGPPQAGIQGPYTAKVQGPGFTDTQGEIV
ViPR	ANN46847.1	A0A193DVJ0	Enterovirus-D	EV-D68/Homo-sapiens/USA/SSENT09/2014	AITQGVPT		AMEQGITD	VPRQGESW	ALFQGPPQ	AGIQGPYT	AKVQGPGF	TDTQGEIV	AITQGVPTAMEQGITDVPRQGESWALFQGPPQAGIQGPYTAKVQGPGFTDTQGEIV
ViPR	ANN46850.1	A0A193DVJ0	Enterovirus-D	EV-D68/Homo-sapiens/USA/SSENT12/2014	AITQGVPT		AMEQGITD	VPRQGESW	ALFQGPPQ	AGIQGPYT	AKVQGPGF	TDTQGEIV	AITQGVPTAMEQGITDVPRQGESWALFQGPPQAGIQGPYTAKVQGPGFTDTQGEIV
ViPR	ANN46856.1	A0A193DVJ0	Enterovirus-D	EV-D68/Homo-sapiens/USA/SSENT28/2014	AITQGVPT		AMEQGITD	VPRQGESW	ALFQGPPQ	AGIQGPYT	AKVQGPGF	TDTQGEIV	AITQGVPTAMEQGITDVPRQGESWALFQGPPQAGIQGPYTAKVQGPGFTDTQGEIV
ViPR	ANN46838.1	A0A193DVJ0	Enterovirus-D	EV-D68/Homo-sapiens/USA/SSENT36/2014	AITQGVPT		AMEQGITD	VPRQGESW	ALFQGPPQ	AGIQGPYT	AKVQGPGF	TDTQGEIV	AITQGVPTAMEQGITDVPRQGESWALFQGPPQAGIQGPYTAKVQGPGFTDTQGEIV
ViPR	AKU75632.1	A0A097BW11	Enterovirus-D68	EVD68/Homo-sapiens/USA/MO22/2014	AITQGVPT		AMEQGITD	VPRQGESW	ALFQGPPQ	AGIQGPYT	AKVQGPGF	TDTQGEIV	AITQGVPTAMEQGITDVPRQGESWALFQGPPQAGIQGPYTAKVQGPGFTDTQGEIV
ViPR	AKU75633.1	A0A097BW11	Enterovirus-D68	EVD68/Homo-sapiens/USA/MO27/2014	AITQGVPT		AMEQGITD	VPRQGESW	ALFQGPPQ	AGIQGPYT	AKVQGPGF	TDTQGEIV	AITQGVPTAMEQGITDVPRQGESWALFQGPPQAGIQGPYTAKVQGPGFTDTQGEIV
ViPR	AKU75606.1	A0A097BW11	Enterovirus-D68	EVD68/Homo-sapiens/USA/MO32/2014	AITQGVPT		AMEQGITD	VPRQGESW	ALFQGPPQ	AGIQGPYT	AKVQGPGF	TDTQGEIV	AITQGVPTAMEQGITDVPRQGESWALFQGPPQAGIQGPYTAKVQGPGFTDTQGEIV
ViPR	AKU75600.1	A0A097BW11	Enterovirus-D68	EVD68/Homo-sapiens/USA/MO46/2014	AITQGVPT		AMEQGITD	VPRQGESW	ALFQGPPQ	AGIQGPYT	AKVQGPGF	TDTQGEIV	AITQGVPTAMEQGITDVPRQGESWALFQGPPQAGIQGPYTAKVQGPGFTDTQGEIV
ViPR	AKU75638.1	A0A097BW11	Enterovirus-D68	EVD68/Homo-sapiens/USA/MO7/2014	AITQGVPT		AMEQGITD	VPRQGESW	ALFQGPPQ	AGIQGPYT	AKVQGPGF	TDTQGEIV	AITQGVPTAMEQGITDVPRQGESWALFQGPPQAGIQGPYTAKVQGPGFTDTQGEIV
ViPR	AJI76564.1	A0A097BW11	Enterovirus-D68	NY278	AITQGVPT		AMEQGITD	VPRQGESW	ALFQGPPQ	AGIQGPYT	AKVQGPGF	TDTQGEIV	AITQGVPTAMEQGITDVPRQGESWALFQGPPQAGIQGPYTAKVQGPGFTDTQGEIV
ViPR	AJI76570.1	A0A097BW11	Enterovirus-D68	NY328	AITQGVPT		AMEQGITD	VPRQGESW	ALFQGPPQ	AGIQGPYT	AKVQGPGF	TDTQGEIV	AITQGVPTAMEQGITDVPRQGESWALFQGPPQAGIQGPYTAKVQGPGFTDTQGEIV
ViPR	ANJ61551.1	A0A097BW11	Human-enterovirus-68	EV-D68/Homo-sapiens/USA/C7722/2014	AITQGVPT		AMEQGITD	VPRQGESW	ALFQGPPQ	AGIQGPYT	AKVQGPGF	TDTQGEIV	AITQGVPTAMEQGITDVPRQGESWALFQGPPQAGIQGPYTAKVQGPGFTDTQGEIV
ViPR	ANJ61560.1	A0A097BW11	Human-enterovirus-68	EV-D68/Homo-sapiens/USA/C7723/2014	AITQGVPT		AMEQGITD	VPRQGESW	ALFQGPPQ	AGIQGPYT	AKVQGPGF	TDTQGEIV	AITQGVPTAMEQGITDVPRQGESWALFQGPPQAGIQGPYTAKVQGPGFTDTQGEIV
ViPR	ALP31086.1	A0A097BW11	Human-enterovirus-68	USA/AL/2014-19169	AITQGVPT		AMEQGITD	VPRQGESW	ALFQGPPQ	AGIQGPYT	AKVQGPGF	TDTQGEIV	AITQGVPTAMEQGITDVPRQGESWALFQGPPQAGIQGPYTAKVQGPGFTDTQGEIV
ViPR	ALP31142.1	A0A097BW11	Human-enterovirus-68	USA/AR/2014-19227	AITQGVPT		AMEQGITD	VPRQGESW	ALFQGPPQ	AGIQGPYT	AKVQGPGF	TDTQGEIV	AITQGVPTAMEQGITDVPRQGESWALFQGPPQAGIQGPYTAKVQGPGFTDTQGEIV
ViPR	QCE20702.1	A0A097BW11	Human-enterovirus-68	USA/CA/2014-RGDS-1036	AITQGVPT		AMEQGITD	VPRQGESW	ALFQGPPQ	AGIQGPYT	AKVQGPGF	TDTQGEIV	AITQGVPTAMEQGITDVPRQGESWALFQGPPQAGIQGPYTAKVQGPGFTDTQGEIV
ViPR	QCE20704.1	A0A097BW11	Human-enterovirus-68	USA/CA/2014-RGDS-1038	AITQGVPT		AMEQGITD	VPRQGESW	ALFQGPPQ	AGIQGPYT	AKVQGPGF	TDTQGEIV	AITQGVPTAMEQGITDVPRQGESWALFQGPPQAGIQGPYTAKVQGPGFTDTQGEIV
ViPR	ALP31094.1	A0A097BW11	Human-enterovirus-68	USA/CT/2014-19180	AITQGVPT		AMEQGITD	VPRQGESW	ALFQGPPQ	AGIQGPYT	AKVQGPGF	TDTQGEIV	AITQGVPTAMEQGITDVPRQGESWALFQGPPQAGIQGPYTAKVQGPGFTDTQGEIV
ViPR	ALP31119.1	A0A097BW11	Human-enterovirus-68	USA/CT/2014-19202	AITQGVPT		AMEQGITD	VPRQGESW	ALFQGPPQ	AGIQGPYT	AKVQGPGF	TDTQGEIV	AITQGVPTAMEQGITDVPRQGESWALFQGPPQAGIQGPYTAKVQGPGFTDTQGEIV
ViPR	ALP31114.1	A0A097BW11	Human-enterovirus-68	USA/DE/2014-19197	AITQGVPT		AMEQGITD	VPRQGESW	ALFQGPPQ	AGIQGPYT	AKVQGPGF	TDTQGEIV	AITQGVPTAMEQGITDVPRQGESWALFQGPPQAGIQGPYTAKVQGPGFTDTQGEIV
ViPR	ALP31117.1	A0A097BW11	Human-enterovirus-68	USA/GA/2014-19200	AITQGVPT		AMEQGITD	VPRQGESW	ALFQGPPQ	AGIQGPYT	AKVQGPGF	TDTQGEIV	AITQGVPTAMEQGITDVPRQGESWALFQGPPQAGIQGPYTAKVQGPGFTDTQGEIV
ViPR	ALP31127.1	A0A097BW11	Human-enterovirus-68	USA/KY/2014-19209	AITQGVPT		AMEQGITD	VPRQGESW	ALFQGPPQ	AGIQGPYT	AKVQGPGF	TDTQGEIV	AITQGVPTAMEQGITDVPRQGESWALFQGPPQAGIQGPYTAKVQGPGFTDTQGEIV
ViPR	ALP31134.1	A0A097BW11	Human-enterovirus-68	USA/KY/2014-19219	AITQGVPT		AMEQGITD	VPRQGESW	ALFQGPPQ	AGIQGPYT	AKVQGPGF	TDTQGEIV	AITQGVPTAMEQGITDVPRQGESWALFQGPPQAGIQGPYTAKVQGPGFTDTQGEIV
ViPR	ALP31115.1	A0A097BW11	Human-enterovirus-68	USA/MI/2014-19198	AITQGVPT		AMEQGITD	VPRQGESW	ALFQGPPQ	AGIQGPYT	AKVQGPGF	TDTQGEIV	AITQGVPTAMEQGITDVPRQGESWALFQGPPQAGIQGPYTAKVQGPGFTDTQGEIV
ViPR	ALP31136.1	A0A097BW11	Human-enterovirus-68	USA/MI/2014-19221	AITQGVPT		AMEQGITD	VPRQGESW	ALFQGPPQ	AGIQGPYT	AKVQGPGF	TDTQGEIV	AITQGVPTAMEQGITDVPRQGESWALFQGPPQAGIQGPYTAKVQGPGFTDTQGEIV
ViPR	ALP31167.1	A0A097BW11	Human-enterovirus-68	USA/MI/2014-19251	AITQGVPT		AMEQGITD	VPRQGESW	ALFQGPPQ	AGIQGPYT	AKVQGPGF	TDTQGEIV	AITQGVPTAMEQGITDVPRQGESWALFQGPPQAGIQGPYTAKVQGPGFTDTQGEIV
ViPR	ALP31081.1	A0A097BW11	Human-enterovirus-68	USA/MO/2014-19174	AITQGVPT		AMEQGITD	VPRQGESW	ALFQGPPQ	AGIQGPYT	AKVQGPGF	TDTQGEIV	AITQGVPTAMEQGITDVPRQGESWALFQGPPQAGIQGPYTAKVQGPGFTDTQGEIV
ViPR	ALP31121.1	A0A097BW11	Human-enterovirus-68	USA/MS/2014-19204	AITQGVPT		AMEQGITD	VPRQGESW	ALFQGPPQ	AGIQGPYT	AKVQGPGF	TDTQGEIV	AITQGVPTAMEQGITDVPRQGESWALFQGPPQAGIQGPYTAKVQGPGFTDTQGEIV
ViPR	ALP31101.1	A0A097BW11	Human-enterovirus-68	USA/MT/2014-19216	AITQGVPT		AMEQGITD	VPRQGESW	ALFQGPPQ	AGIQGPYT	AKVQGPGF	TDTQGEIV	AITQGVPTAMEQGITDVPRQGESWALFQGPPQAGIQGPYTAKVQGPGFTDTQGEIV
ViPR	ALP31144.1	A0A097BW11	Human-enterovirus-68	USA/NC/2014-19229	AITQGVPT		AMEQGITD	VPRQGESW	ALFQGPPQ	AGIQGPYT	AKVQGPGF	TDTQGEIV	AITQGVPTAMEQGITDVPRQGESWALFQGPPQAGIQGPYTAKVQGPGFTDTQGEIV
ViPR	ALP31110.1	A0A097BW11	Human-enterovirus-68	USA/SD/2014-19193	AITQGVPT		AMEQGITD	VPRQGESW	ALFQGPPQ	AGIQGPYT	AKVQGPGF	TDTQGEIV	AITQGVPTAMEQGITDVPRQGESWALFQGPPQAGIQGPYTAKVQGPGFTDTQGEIV
ViPR	ALP31171.1	A0A097BW11	Human-enterovirus-68	USA/VA/2014-19255	AITQGVPT		AMEQGITD	VPRQGESW	ALFQGPPQ	AGIQGPYT	AKVQGPGF	TDTQGEIV	AITQGVPTAMEQGITDVPRQGESWALFQGPPQAGIQGPYTAKVQGPGFTDTQGEIV
ViPR	ALP31175.1	A0A097BW11	Human-enterovirus-68	USA/VT/2014-19259	AITQGVPT		AMEQGITD	VPRQGESW	ALFQGPPQ	AGIQGPYT	AKVQGPGF	TDTQGEIV	AITQGVPTAMEQGITDVPRQGESWALFQGPPQAGIQGPYTAKVQGPGFTDTQGEIV
ViPR	ALP31157.1	A0A097BW11	Human-enterovirus-68	USA/WV/2014-19242	AITQGVPT		AMEQGITD	VPRQGESW	ALFQGPPQ	AGIQGPYT	AKVQGPGF	TDTQGEIV	AITQGVPTAMEQGITDVPRQGESWALFQGPPQAGIQGPYTAKVQGPGFTDTQGEIV
ViPR	ANN46844.1	A0A193DVU3	Enterovirus-D	EV-D68/Homo-sapiens/USA/SSENT17/2014	AITQGVPT		AMEQGITD	VPRQGESW	ALFQGPPQ	AGIQGPYT	AKVQGPGF	TDTQGEIV	AITQGVPTAMEQGITDVPRQGESWALFQGPPQAGIQGPYTAKVQGPGFTDTQGEIV
ViPR	QCE20690.1	A0A1I9KI29	Human-enterovirus-68	USA/CA/2014-RGDS-1024	AITQGVPT		AMEQGITD	VPRQGESW	ALFQGPPQ	AGIQGPYT	AKVQGPGF	TDTQGEIV	AITQGVPTAMEQGITDVPRQGESWALFQGPPQAGIQGPYTAKVQGPGFTDTQGEIV
ViPR	ALP31084.1	A0A1I9KI29	Human-enterovirus-68	USA/CO/2014-19175	AITQGVPT		AMEQGITD	VPRQGESW	ALFQGPPQ	AGIQGPYT	AKVQGPGF	TDTQGEIV	AITQGVPTAMEQGITDVPRQGESWALFQGPPQAGIQGPYTAKVQGPGFTDTQGEIV
ViPR	AKU75611.1	A0A0K1NYF4	Enterovirus-D68	EVD68/Homo-sapiens/USA/MO14/2014	AITQGVPT		AMEQGITD	VPRQGESW	ALFQGPPQ	AGIQGPYT	AKVQGPGF	TDTQGEIV	AITQGVPTAMEQGITDVPRQGESWALFQGPPQAGIQGPYTAKVQGPGFTDTQGEIV
ViPR	AKU75605.1	A0A0K1NZH0	Enterovirus-D68	EVD68/Homo-sapiens/USA/MO30/2014	AITQGVPT		AMEQGITD	VPRQGESW	ALFQGPPQ	AGIQGPYT	AKVQGPGF	TDTQGEIV	AITQGVPTAMEQGITDVPRQGESWALFQGPPQAGIQGPYTAKVQGPGFTDTQGEIV
ViPR	AKU75597.1	A0A0K1NYX8	Enterovirus-D68	EVD68/Homo-sapiens/USA/MO31/2014	AITQGVPT		AMEQGITD	VPRQGESW	ALFQGPPQ	AGIQGPYT	AKVQGPGF	TDTQGEIV	AITQGVPTAMEQGITDVPRQGESWALFQGPPQAGIQGPYTAKVQGPGFTDTQGEIV
ViPR	AKU75608.1	A0A0K1NYI4	Enterovirus-D68	EVD68/Homo-sapiens/USA/MO49/2014	AITQGVPT		AMEQGITD	VPRQGESW	ALFQGPPQ	AGIQGPYT	AKVQGPGF	TDTQGEIV	AITQGVPTAMEQGITDVPRQGESWALFQGPPQAGIQGPYTAKVQGPGFTDTQGEIV
ViPR	AKU75607.1	A0A0K1NYI4	Enterovirus-D68	EVD68/Homo-sapiens/USA/MO6/2014	AITQGVPT		AMEQGITD	VPRQGESW	ALFQGPPQ	AGIQGPYT	AKVQGPGF	TDTQGEIV	AITQGVPTAMEQGITDVPRQGESWALFQGPPQAGIQGPYTAKVQGPGFTDTQGEIV
ViPR	AKU75627.1	A0A0K1NZ06	Enterovirus-D68	EVD68/Homo-sapiens/USA/MO9/2014	AITQGIPT		AMEQGITD	VPRQGESW	ALFQGPPQ	AGIQGPYT	AKVQGPGF	TDTQGEIV	AITQGIPTAMEQGITDVPRQGESWALFQGPPQAGIQGPYTAKVQGPGFTDTQGEIV
ViPR	ALP31150.1	A0A0K1NZ06	Human-enterovirus-68	USA/MD/2014-19235	AITQGIPT		AMEQGITD	VPRQGESW	ALFQGPPQ	AGIQGPYT	AKVQGPGF	TDTQGEIV	AITQGIPTAMEQGITDVPRQGESWALFQGPPQAGIQGPYTAKVQGPGFTDTQGEIV
ViPR	ANJ61599.1	A0A191Z5E8	Human-enterovirus-68	EV-D68/Homo-sapiens/USA/C7788/2014	AITQGVPT		AMEQGITD	VPRQGESW	ALFQGPPQ	AGIQGPYT	AKVQGPGF	TDTQGEIV	AITQGVPTAMEQGITDVPRQGESWALFQGPPQAGIQGPYTAKVQGPGFTDTQGEIV
ViPR	ANJ61581.1	A0A191Z5E8	Human-enterovirus-68	EV-D68/Homo-sapiens/USA/C7789/2014	AITQGVPT		AMEQGITD	VPRQGESW	ALFQGPPQ	AGIQGPYT	AKVQGPGF	TDTQGEIV	AITQGVPTAMEQGITDVPRQGESWALFQGPPQAGIQGPYTAKVQGPGFTDTQGEIV
ViPR	ALP31174.1	A0A1I9KI71	Human-enterovirus-68	USA/CO/2014-19258	AITQGVPT		AMEQGITD	VPRQGESW	ALFQGPPQ	AGIQGPYT	AKVQGPGF	TDTQGEIV	AITQGVPTAMEQGITDVPRQGESWALFQGPPQAGIQGPYTAKVQGPGFTDTQGEIV
ViPR	ALP31149.1	A0A1I9KHR2	Human-enterovirus-68	USA/KS/2014-19234	AITQGVPT		AMEQGITD	VPRQGESW	ALFQGPPQ	AGIQGPYT	AKVQGPGF	TDTQGEIV	AITQGVPTAMEQGITDVPRQGESWALFQGPPQAGIQGPYTAKVQGPGFTDTQGEIV
ViPR	ALP31097.1	A0A1I9KI72	Human-enterovirus-68	USA/MA/2014-19048	AITQGVPT		AMEQGITD	VPRQGESW	ALFQGPPQ	AGIQGPYT	AKVQGPGF	TDTQGEIV	AITQGVPTAMEQGITDVPRQGESWALFQGPPQAGIQGPYTAKVQGPGFTDTQGEIV
ViPR	ALP31120.1	A0A1I9KI72	Human-enterovirus-68	USA/RI/2014-19203	AITQGVPT		AMEQGITD	VPRQGESW	ALFQGPPQ	AGIQGPYT	AKVQGPGF	TDTQGEIV	AITQGVPTAMEQGITDVPRQGESWALFQGPPQAGIQGPYTAKVQGPGFTDTQGEIV
ViPR	ALP31158.1	A0A1I9KHR4	Human-enterovirus-68	USA/MS/2014-19243	AITQGVPT		AMEQGITD	VPRQGESW	ALFQGPPQ	AGIQGPYT	AKVQGPGF	TDTQGEIV	AITQGVPTAMEQGITDVPRQGESWALFQGPPQAGIQGPYTAKVQGPGFTDTQGEIV
ViPR	ALP31104.1	A0A1I9KI46	Human-enterovirus-68	USA/NC/2014-19064	AITQGVPT		AMEQGITD	VPRQGESW	ALFQGPPQ	AGIQGPYT	AKVQGPGF	TDTQGEIV	AITQGVPTAMEQGITDVPRQGESWALFQGPPQAGIQGPYTAKVQGPGFTDTQGEIV
ViPR	ALP31146.1	A0A1I9KXX5	Human-enterovirus-68	USA/OR/2014-19073	AITQGVPT		AMEQGITD	VPRQGESW	ALFQGPPQ	AGIQGPYT	AKVQGPGF	TDTQGEIV	AITQGVPTAMEQGITDVPRQGESWALFQGPPQAGIQGPYTAKVQGPGFTDTQGEIV
ViPR	ALP31133.1	A0A1I9KHP6	Human-enterovirus-68	USA/SC/2014-19215	AITQGVPT		AMEQGITD	VPRQGESW	ALFQGPPQ	AGIQGPYT	AKVQGPGF	TDTQGEIV	AITQGVPTAMEQGITDVPRQGESWALFQGPPQAGIQGPYTAKVQGPGFTDTQGEIV
ViPR	ALP31124.1	A0A1I9KI61	Human-enterovirus-68	USA/SD/2014-19207	AITQGVPT		AMEQGITD	VPRQGESW	ALFQGPPQ	AGIQGPYT	AKVQGPGF	TDTQGEIV	AITQGVPTAMEQGITDVPRQGESWALFQGPPQAGIQGPYTAKVQGPGFTDTQGEIV
ViPR	ALP31165.1	A0A1I9KI61	Human-enterovirus-68	USA/SD/2014-19249	AITQGVPT		AMEQGITD	VPRQGESW	ALFQGPPQ	AGIQGPYT	AKVQGPGF	TDTQGEIV	AITQGVPTAMEQGITDVPRQGESWALFQGPPQAGIQGPYTAKVQGPGFTDTQGEIV
ViPR	AJI76559.1	A0A0C4ZP37	Enterovirus-D68	NY153	AITQGVPT		AMEQGITD	VPRQGESW	ALFQGPPQ	AGIQGPYT	AKVQGPGF	TDTQGEIV	AITQGVPTAMEQGITDVPRQGESWALFQGPPQAGIQGPYTAKVQGPGFTDTQGEIV
ViPR	ANJ61569.1	A0A191Z5C3	Human-enterovirus-68	EV-D68/Homo-sapiens/USA/C7787/2014	AITQGVPT		AMEQGITD	VPRQGESW	ALFQGPPQ	AGIQGPYT	AKVQGPGF	TDTQGEIV	AITQGVPTAMEQGITDVPRQGESWALFQGPPQAGIQGPYTAKVQGPGFTDTQGEIV
ViPR	QCE20692.1	A0A1I9KHQ7	Human-enterovirus-68	USA/CA/2014-RGDS-1026	AITQGVPT		AMEQGITD	VPRQGESW	ALFQGPPQ	AGIQGPYT	AKVQGPGF	TDTQGEIV	AITQGVPTAMEQGITDVPRQGESWALFQGPPQAGIQGPYTAKVQGPGFTDTQGEIV
ViPR	ALP31143.1	A0A1I9KHQ7	Human-enterovirus-68	USA/TX/2014-19228	AITQGVPT		AMEQGITD	VPRQGESW	ALFQGPPQ	AGIQGPYT	AKVQGPGF	TDTQGEIV	AITQGVPTAMEQGITDVPRQGESWALFQGPPQAGIQGPYTAKVQGPGFTDTQGEIV
ViPR	QCE20696.1	A0A1P7ZRC0	Human-enterovirus-68	USA/CA/2014-RGDS-1030	AITQGVPT		AMEQGITD	VPRQGESW	ALFQGPPQ	AGIQGPYT	AKVQGPGF	TDTQGEIV	AITQGVPTAMEQGITDVPRQGESWALFQGPPQAGIQGPYTAKVQGPGFTDTQGEIV
ViPR	QCE20705.1	A0A4D6NTU8	Human-enterovirus-68	USA/CA/2014-RGDS-1039	AITQGVPT		AMEQGITD	VPRQGESW	ALFQGPPQ	AGIQGPYT	AKVQGPGF	TDTQGEIV	AITQGVPTAMEQGITDVPRQGESWALFQGPPQAGIQGPYTAKVQGPGFTDTQGEIV
ViPR	QCE20706.1	A0A4D6NTU8	Human-enterovirus-68	USA/CA/2014-RGDS-1040	AITQGVPT		AMEQGITD	VPRQGESW	ALFQGPPQ	AGIQGPYT	AKVQGPGF	TDTQGEIV	AITQGVPTAMEQGITDVPRQGESWALFQGPPQAGIQGPYTAKVQGPGFTDTQGEIV
ViPR	ALP31131.1	A0A1I9KHP0	Human-enterovirus-68	USA/RI/2014-19213	AITQGVPT		AMEQGITD	VPRQGESW	ALFQGPPQ	AGIQGPYT	AKVQGPGF	TDTQGEIV	AITQGVPTAMEQGITDVPRQGESWALFQGPPQAGIQGPYTAKVQGPGFTDTQGEIV
ViPR	ALP31128.1	A0A1I9KHN5	Human-enterovirus-68	USA/WA/2014-19210	AITQGVPT		AMEQGITD	VPRQGESW	ALFQGPPQ	AGIQGPYT	AKVQGPGF	TDTQGEIV	AITQGVPTAMEQGITDVPRQGESWALFQGPPQAGIQGPYTAKVQGPGFTDTQGEIV
ViPR	ALP31109.1	A0A1I9KHN5	Human-enterovirus-68	USA/WI/2014-19217	AITQGVPT		AMEQGITD	VPRQGESW	ALFQGPPQ	AGIQGPYT	AKVQGPGF	TDTQGEIV	AITQGVPTAMEQGITDVPRQGESWALFQGPPQAGIQGPYTAKVQGPGFTDTQGEIV
ViPR	ANJ61571.1	A0A191Z5C8	Human-enterovirus-68	EV-D68/Homo-sapiens/USA/O4413/2013	AITQGVPT		AMEQGITD	VPRQGESW	ALFQGPPQ	AGIQGPYT	AKVQGPGF	TDTQGEIV	AITQGVPTAMEQGITDVPRQGESWALFQGPPQAGIQGPYTAKVQGPGFTDTQGEIV
ViPR	ANJ61592.1	A0A191Z5C8	Human-enterovirus-68	EV-D68/Homo-sapiens/USA/O4415/2013	AITQGVPT		AMEQGITD	VPRQGESW	ALFQGPPQ	AGIQGPYT	AKVQGPGF	TDTQGEIV	AITQGVPTAMEQGITDVPRQGESWALFQGPPQAGIQGPYTAKVQGPGFTDTQGEIV
ViPR	ANQ69418.1	A0A191Z5C8	Human-enterovirus-68	EV-D68/Homo-sapiens/USA/O4444/2013	AITQGVPT		AMEQGITD	VPRQGESW	ALFQGPPQ	AGIQGPYT	AKVQGPGF	TDTQGEIV	AITQGVPTAMEQGITDVPRQGESWALFQGPPQAGIQGPYTAKVQGPGFTDTQGEIV
ViPR	ANJ61573.1	A0A191Z5C8	Human-enterovirus-68	EV-D68/Homo-sapiens/USA/O4445/2013	AITQGVPT		AMEQGITD	VPRQGESW	ALFQGPPQ	AGIQGPYT	AKVQGPGF	TDTQGEIV	AITQGVPTAMEQGITDVPRQGESWALFQGPPQAGIQGPYTAKVQGPGFTDTQGEIV
ViPR	ANJ61584.1	A0A191Z5C8	Human-enterovirus-68	EV-D68/Homo-sapiens/USA/O4446/2013	AITQGVPT		AMEQGITD	VPRQGESW	ALFQGPPQ	AGIQGPYT	AKVQGPGF	TDTQGEIV	AITQGVPTAMEQGITDVPRQGESWALFQGPPQAGIQGPYTAKVQGPGFTDTQGEIV
ViPR	ALP31140.1	A0A1I9KHQ5	Human-enterovirus-68	USA/IA/2014-19225	AITQGVPT		AMEQGITD	VPRQGESW	ALFQGPPQ	AGIQGPYT	AKVQGPGF	TDTQGEIV	AITQGVPTAMEQGITDVPRQGESWALFQGPPQAGIQGPYTAKVQGPGFTDTQGEIV
ViPR	ALP31107.1	A0A1I9KI74	Human-enterovirus-68	USA/LA/2014-19191	AITQGVPT		AMEQGITD	VPRQGESW	ALFQGPPQ	AGIQGPYT	AKVQGPGF	TDTQGEIV	AITQGVPTAMEQGITDVPRQGESWALFQGPPQAGIQGPYTAKVQGPGFTDTQGEIV
ViPR	ANN46846.1	A0A193DVJ3	Enterovirus-D	EV-D68/Homo-sapiens/USA/SSENT33/2014	AITQGVPT		AMEQGITD	VPRQGESW	ALFQGPPQ	AGIQGPYT	AKVQGPGF	TDTQGEIV	AITQGVPTAMEQGITDVPRQGESWALFQGPPQAGIQGPYTAKVQGPGFTDTQGEIV
ViPR	AMB37294.1	A0A110AJU1	Human-enterovirus-68	EV-D68/environment/Gainesville/1/2015	AITQGVPT		AMEQGITD	VPRQGESW	ALFQGPPQ	AGIQGPYT	AKVQGPGF	TDTQGEIV	AITQGVPTAMEQGITDVPRQGESWALFQGPPQAGIQGPYTAKVQGPGFTDTQGEIV
ViPR	AJI76568.1	A0A0C4ZL47	Enterovirus-D68	NY316	AITQGVPT		AMEQGITD	VPRQGESW	ALFQGPPQ	AGIQGPYT	AKVQGPGF	TDTQGEIV	AITQGVPTAMEQGITDVPRQGESWALFQGPPQAGIQGPYTAKVQGPGFTDTQGEIV
ViPR	AKU75609.1	A0A0K1NYH5	Enterovirus-D68	EVD68/Homo-sapiens/USA/MO18/2014	AITQGVPT		AMEQGITD	VPRQGESW	ALFQGPPQ	AGIQGPYT	AKVQGPGF	TDTQGEIV	AITQGVPTAMEQGITDVPRQGESWALFQGPPQAGIQGPYTAKVQGPGFTDTQGEIV
ViPR	ANN46837.1	A0A193DVH9	Enterovirus-D	EV-D68/Homo-sapiens/USA/SSENT18/2014	AITQGVPT		AMEQGITD	VPRQGESW	ALFQGPPQ	AGIQGPYT	AKVQGPGF	TDTQGEIV	AITQGVPTAMEQGITDVPRQGESWALFQGPPQAGIQGPYTAKVQGPGFTDTQGEIV
ViPR	ANN46848.1	A0A193DVS6	Enterovirus-D	EV-D68/Homo-sapiens/USA/SSENT35/2014	AITQGVPT		AMEQGITD	VPRQGESW	ALFQGPPQ	AGIQGPYT	AKVQGPGF	TDTQGEIV	AITQGVPTAMEQGITDVPRQGESWALFQGPPQAGIQGPYTAKVQGPGFTDTQGEIV
ViPR	ALP31147.1	A0A1I9KI82	Human-enterovirus-68	USA/MA/2014-19232	AITQGVPT		AMEQGITD	VPRQGESW	ALFQGPPQ	AGIQGPYT	AKVQGPGF	TDTQGEIV	AITQGVPTAMEQGITDVPRQGESWALFQGPPQAGIQGPYTAKVQGPGFTDTQGEIV
ViPR	ALP31087.1	A0A1I9KI69	Human-enterovirus-68	USA/OK/2014-19170	AITQGVPT		AMEQGITD	VPRQGESW	ALFQGPPQ	AGIQGPYT	AKVQGPGF	TDTQGEIV	AITQGVPTAMEQGITDVPRQGESWALFQGPPQAGIQGPYTAKVQGPGFTDTQGEIV
ViPR	AKU75603.1	A0A0K1NYH9	Enterovirus-D68	EVD68/Homo-sapiens/USA/MO4/2014	AITQGVPT		AMEQGITD	VPRQGESW	ALFQGPPQ	AGIQGPYT	AKVQGPGF	TDTQGEIV	AITQGVPTAMEQGITDVPRQGESWALFQGPPQAGIQGPYTAKVQGPGFTDTQGEIV
ViPR	QCE20694.1	A0A4D6NWC6	Human-enterovirus-68	USA/CA/2014-RGDS-1028	AITQGVPT		AMEQGITD	VPRQGESW	ALFQGPPQ	AGIQGPYT	AKVQGPGF	TDTQGEIV	AITQGVPTAMEQGITDVPRQGESWALFQGPPQAGIQGPYTAKVQGPGFTDTQGEIV
ViPR	ALP31159.1	A0A1I9KHS1	Human-enterovirus-68	USA/CO/2014-19244	AITQGVPT		AMEQGITD	VPRQGESW	ALFQGPPQ	AGIQGPYT	AKVQGPGF	TDTQGEIV	AITQGVPTAMEQGITDVPRQGESWALFQGPPQAGIQGPYTAKVQGPGFTDTQGEIV
ViPR	AKU75602.1	A0A0K1NYY4	Enterovirus-D68	EVD68/Homo-sapiens/USA/MO1/2014	AITQGVPT		AMEQGITD	VPRQGESW	ALFQGPPQ	AGIQGPYT	AKVQGPGF	TDTQGEIV	AITQGVPTAMEQGITDVPRQGESWALFQGPPQAGIQGPYTAKVQGPGFTDTQGEIV
ViPR	AKU75644.1	A0A0K1NYL0	Enterovirus-D68	EVD68/Homo-sapiens/USA/MO2/2014	AITQGVPT		AMEQGITD	VPRQGESW	ALFQGPPQ	AGIQGPYT	AKVQGPGF	TDTQGEIV	AITQGVPTAMEQGITDVPRQGESWALFQGPPQAGIQGPYTAKVQGPGFTDTQGEIV
ViPR	ANN46832.1	A0A193DVH4	Enterovirus-D	EV-D68/Homo-sapiens/USA/SSENT31/2014	AITQGVPT		AMEQGITD	VPRQGESW	ALFQGPPQ	AGIQGPYT	AKVQGPGF	TDTQGEIV	AITQGVPTAMEQGITDVPRQGESWALFQGPPQAGIQGPYTAKVQGPGFTDTQGEIV
ViPR	ALP31116.1	A0A1I9KXX2	Human-enterovirus-68	USA/IL/2014-19199	AITQGVPT		AMEQGITD	VPRQGESW	ALFQGPPQ	AGIQGPYT	AKVQGPGF	TDTQGEIV	AITQGVPTAMEQGITDVPRQGESWALFQGPPQAGIQGPYTAKVQGPGFTDTQGEIV
ViPR	ANN46836.1	A0A193DVI3	Enterovirus-D	EV-D68/Homo-sapiens/USA/SSENT38/2014	AITQGVPT		AMEQGITD	VPRQGESW	ALFQGPPQ	AGIQGPYT	AKVQGPGF	TDTQGEIV	AITQGVPTAMEQGITDVPRQGESWALFQGPPQAGIQGPYTAKVQGPGFTDTQGEIV
ViPR	ALP31162.1	A0A1I9KHS2	Human-enterovirus-68	USA/FL/2014-19070	AITQGVPT		AMEQGITD	VPRQGESW	ALFQGPPQ	AGIQGPYT	AKVQGPGF	TDTQGEIV	AITQGVPTAMEQGITDVPRQGESWALFQGPPQAGIQGPYTAKVQGPGFTDTQGEIV
ViPR	ALP31105.1	A0A1I9KHL8	Human-enterovirus-68	USA/VA/2014-19187	AITQGVPT		AMEQGITD	VPRQGESW	ALFQGPPQ	AGIQGPYT	AKVQGPGF	TDTQGEIV	AITQGVPTAMEQGITDVPRQGESWALFQGPPQAGIQGPYTAKVQGPGFTDTQGEIV
ViPR	AKU75623.1	A0A0K1NYJ9	Enterovirus-D68	EVD68/Homo-sapiens/USA/MO23/2014	AITQGVPT		AMEQGITD	VPRQGESW	ALFQGPPQ	AGIQGPYT	AKVQGPGF	TDTQGEIV	AITQGVPTAMEQGITDVPRQGESWALFQGPPQAGIQGPYTAKVQGPGFTDTQGEIV
ViPR	AKU75618.1	A0A0K1NYG1	Enterovirus-D68	EVD68/Homo-sapiens/USA/MO37/2014	AITQGVPT		AMEQGITD	VPRQGESW	ALFQGPPQ	AGIQGPYT	AKVQGPGF	TDTQGEIV	AITQGVPTAMEQGITDVPRQGESWALFQGPPQAGIQGPYTAKVQGPGFTDTQGEIV
ViPR	AKU75639.1	A0A0K1NYG1	Enterovirus-D68	EVD68/Homo-sapiens/USA/MO44/2014	AITQGVPT		AMEQGITD	VPRQGESW	ALFQGPPQ	AGIQGPYT	AKVQGPGF	TDTQGEIV	AITQGVPTAMEQGITDVPRQGESWALFQGPPQAGIQGPYTAKVQGPGFTDTQGEIV
ViPR	AKU75594.1	A0A0K1NYG1	Enterovirus-D68	EVD68/Homo-sapiens/USA/MO53/2014	AITQGVPT		AMEQGITD	VPRQGESW	ALFQGPPQ	AGIQGPYT	AKVQGPGF	TDTQGEIV	AITQGVPTAMEQGITDVPRQGESWALFQGPPQAGIQGPYTAKVQGPGFTDTQGEIV
ViPR	AKU75610.1	A0A0K1NZH5	Enterovirus-D68	EVD68/Homo-sapiens/USA/MO5/2014	AITQGVPT		AMEQGITD	VPRQGESW	ALFQGPPQ	AGIQGPYT	AKVQGPGF	TDTQGEIV	AITQGVPTAMEQGITDVPRQGESWALFQGPPQAGIQGPYTAKVQGPGFTDTQGEIV
ViPR	ALP31100.1	A0A1I9KHL3	Human-enterovirus-68	USA/MS/2014-19052	AITQGVPT		AMEQGITD	VPRQGESW	ALFQGPPQ	AGIQGPYT	AKVQGPGF	TDTQGEIV	AITQGVPTAMEQGITDVPRQGESWALFQGPPQAGIQGPYTAKVQGPGFTDTQGEIV
ViPR	ANN46834.1	A0A193DVT2	Enterovirus-D	EV-D68/Homo-sapiens/USA/SSENT06/2014	AITQGVPT		AMEQGITD	VPRQGESW	ALFQGPPQ	AGIQGPYT	AKVQGPGF	TDIQGEIV	AITQGVPTAMEQGITDVPRQGESWALFQGPPQAGIQGPYTAKVQGPGFTDIQGEIV
ViPR	ALP31163.1	A0A1I9KHS6	Human-enterovirus-68	USA/OK/2014-19247	AITQGVPT		AMEQGITD	VPRQGESW	ALFQGPPQ	AGIQGPYT	AKVQGPGF	TDTQGEIV	AITQGVPTAMEQGITDVPRQGESWALFQGPPQAGIQGPYTAKVQGPGFTDTQGEIV
ViPR	AKU75593.1	A0A0K1NZJ7	Enterovirus-D68	EVD68/Homo-sapiens/USA/MO25/2014	AITQGVPT		AMEQGITD	VPRQGESW	ALFQGPPQ	AGIQGPYT	AKVQGPGF	TDTQGEIV	AITQGVPTAMEQGITDVPRQGESWALFQGPPQAGIQGPYTAKVQGPGFTDTQGEIV
ViPR	AKU75635.1	A0A0K1NZJ7	Enterovirus-D68	EVD68/Homo-sapiens/USA/MO50/2014	AITQGVPT		AMEQGITD	VPRQGESW	ALFQGPPQ	AGIQGPYT	AKVQGPGF	TDTQGEIV	AITQGVPTAMEQGITDVPRQGESWALFQGPPQAGIQGPYTAKVQGPGFTDTQGEIV
ViPR	ANJ61562.1	A0A191Z5B2	Human-enterovirus-68	EV-D68/Homo-sapiens/USA/U5282/2014	AITQGVPT		AMEQGITD	VPRQGESW	ALFQGPPQ	AGIQGPYT	AKVQGPGF	TDTQGEIV	AITQGVPTAMEQGITDVPRQGESWALFQGPPQAGIQGPYTAKVQGPGFTDTQGEIV
ViPR	AKU75637.1	A0A0K1NZ16	Enterovirus-D68	EVD68/Homo-sapiens/USA/MO17/2014	AITQGVPT		AMEQGITD	VPRQSESW	ALFQGPPQ	AGIQGPYT	AKVQGPGF	TDTQGEIV	AITQGVPTAMEQGITDVPRQSESWALFQGPPQAGIQGPYTAKVQGPGFTDTQGEIV
ViPR	AKU75598.1	A0A0K1NYH4	Enterovirus-D68	EVD68/Homo-sapiens/USA/MO48/2014	AITQGVPT		AMEQGITD	VPRQSESW	ALFQGPPQ	AGIQGPYT	AKVQGPGF	TDTQGEIV	AITQGVPTAMEQGITDVPRQSESWALFQGPPQAGIQGPYTAKVQGPGFTDTQGEIV
ViPR	ANJ61555.1	A0A191Z5A6	Human-enterovirus-68	EV-D68/Homo-sapiens/USA/O4417/2013	AITQGVPT		AMEQGITD	VPRQGESW	ALFQGPPQ	AGIQGPYT	AKVQGPGF	TDTQGEIV	AITQGVPTAMEQGITDVPRQGESWALFQGPPQAGIQGPYTAKVQGPGFTDTQGEIV
ViPR	ALP31130.1	A0A1I9KHP5	Human-enterovirus-68	USA/NJ/2014-19212	AITQGVPT		AMEQGITD	VPRQGESW	ALFQGPPQ	AGIQGPYT	AKVQGPGF	TDTQGEIV	AITQGVPTAMEQGITDVPRQGESWALFQGPPQAGIQGPYTAKVQGPGFTDTQGEIV
ViPR	ALP31145.1	A0A1I9KHQ2	Human-enterovirus-68	USA/CT/2014-19230	AITQGVPT		AMEQGITD	VPRQGESW	ALFQGPPQ	AGIQGPYT	AKVQGPGF	TDTQGEIV	AITQGVPTAMEQGITDVPRQGESWALFQGPPQAGIQGPYTAKVQGPGFTDTQGEIV
ViPR	AKU75624.1	A0A0K1NYJ0	Enterovirus-D68	EVD68/Homo-sapiens/USA/MO20/2014	AITQGVPT		AMEQGITD	VPRQGESW	ALFQGPPQ	AGIQGPYT	AKVQGPGF	TDTQGEIV	AITQGVPTAMEQGITDVPRQGESWALFQGPPQAGIQGPYTAKVQGPGFTDTQGEIV
ViPR	AKU75630.1	A0A0K1NZJ4	Enterovirus-D68	EVD68/Homo-sapiens/USA/MO57/2014	AITQGVPT		AMEQGITD	VPRQGESW	ALFQGPPQ	AGIQGPYT	AKVQGPGF	TDTQGEIV	AITQGVPTAMEQGITDVPRQGESWALFQGPPQAGIQGPYTAKVQGPGFTDTQGEIV
ViPR	ALP31082.1	A0A1I9KHJ5	Human-enterovirus-68	USA/MO/2014-19166	AITQGVPT		AMEQGITD	VPRQGESW	ALFQGPPQ	AGIQGPYT	AKVQGPGF	TDTQGEIV	AITQGVPTAMEQGITDVPRQGESWALFQGPPQAGIQGPYTAKVQGPGFTDTQGEIV
ViPR	ANN46854.1	A0A193DVV3	Enterovirus-D	EV-D68/Homo-sapiens/USA/SSENT23/2014	AITQGVPT		AMEQGITD	VPRQGESW	ALFQGPPQ	AGIQGPYT	AKVQGPGF	TDTQGEIV	AITQGVPTAMEQGITDVPRQGESWALFQGPPQAGIQGPYTAKVQGPGFTDTQGEIV
ViPR	ALP31126.1	A0A1I9KXX3	Human-enterovirus-68	USA/CT/2014-19208	AITQGVPT		AMEQGITD	VPRQGESW	ALFQGPPQ	AGIQGPYT	AKVQGPGF	TDTQGEIV	AITQGVPTAMEQGITDVPRQGESWALFQGPPQAGIQGPYTAKVQGPGFTDTQGEIV
ViPR	ANN46853.1	A0A193DVT0	Enterovirus-D	EV-D68/Homo-sapiens/USA/SSENT16/2014	AITQGVPT		AMEQGITD	VPRQGESW	ALFQGPPQ	AGIQGPYT	AKVQGPGF	TDTQGEIV	AITQGVPTAMEQGITDVPRQGESWALFQGPPQAGIQGPYTAKVQGPGFTDTQGEIV
ViPR	QCE20695.1	A0A4D6NX76	Human-enterovirus-68	USA/CA/2014-RGDS-1029	AITQGVPT		AMEQGITD	VPRQGESW	ALFQGPPQ	AGIQGPYT	AKVQGPGF	TDTQGEIV	AITQGVPTAMEQGITDVPRQGESWALFQGPPQAGIQGPYTAKVQGPGFTDTQGEIV
ViPR	AKU75636.1	A0A0K1NYI1	Enterovirus-D68	EVD68/Homo-sapiens/USA/MO45/2014	AITQGVPT		AMEQGITD	VPRQGESW	ALFQGPPQ	AGIQGPYT	AKVQGPGF	TDTQGEIV	AITQGVPTAMEQGITDVPRQGESWALFQGPPQAGIQGPYTAKVQGPGFTDTQGEIV
ViPR	ALP31129.1	A0A1I9KHP1	Human-enterovirus-68	USA/WA/2014-19060	AITQGVPT		AMEQGITD	VPRQGESW	ALFQGPPQ	AGIQGPYT	AKVQGPGF	TDTQGEIV	AITQGVPTAMEQGITDVPRQGESWALFQGPPQAGIQGPYTAKVQGPGFTDTQGEIV
ViPR	ANN46827.1	A0A193DVG9	Enterovirus-D	EV-D68/Homo-sapiens/USA/SSENT27/2014	AITQGVPT		AMEQGITD	VPRQGESW	ALFQGPPQ	AGIQGPYT	AKVQGPGF	TDTQGEIV	AITQGVPTAMEQGITDVPRQGESWALFQGPPQAGIQGPYTAKVQGPGFTDTQGEIV
ViPR	ALP31083.1	A0A1I9KHJ3	Human-enterovirus-68	USA/KY/2014-19167	AITQGVPT		AMEQGITD	VPRQGESW	ALFQGPPQ	AGIQGPYT	AKVQGPGF	TDTQGEIV	AITQGVPTAMEQGITDVPRQGESWALFQGPPQAGIQGPYTAKVQGPGFTDTQGEIV
ViPR	ANJ61593.1	A0A191Z5E9	Human-enterovirus-68	EV-D68/Homo-sapiens/USA/C7743/2014	AITQGVPT		AMEQGITD	VPRQGESW	ALFQGPPQ	AGIQGPYT	AKVQGPGF	TDTQGEIV	AITQGVPTAMEQGITDVPRQGESWALFQGPPQAGIQGPYTAKVQGPGFTDTQGEIV
ViPR	ANQ69416.1	A0A191Z5E9	Human-enterovirus-68	EV-D68/Homo-sapiens/USA/C7791/2014	AITQGVPT		AMEQGITD	VPRQGESW	ALFQGPPQ	AGIQGPYT	AKVQGPGF	TDTQGEIV	AITQGVPTAMEQGITDVPRQGESWALFQGPPQAGIQGPYTAKVQGPGFTDTQGEIV
ViPR	ANQ69420.1	A0A191Z5E9	Human-enterovirus-68	EV-D68/Homo-sapiens/USA/U797/2007	AITQGVPT		AMEQGITD	VPRQGESW	ALFQGPPQ	AGIQGPYT	AKVQGPGF	TDTQGEIV	AITQGVPTAMEQGITDVPRQGESWALFQGPPQAGIQGPYTAKVQGPGFTDTQGEIV
ViPR	QCE20691.1	A0A191Z5E9	Human-enterovirus-68	USA/CA/2014-RGDS-1025	AITQGVPT		AMEQGITD	VPRQGESW	ALFQGPPQ	AGIQGPYT	AKVQGPGF	TDTQGEIV	AITQGVPTAMEQGITDVPRQGESWALFQGPPQAGIQGPYTAKVQGPGFTDTQGEIV
ViPR	ALP31156.1	A0A1I9KXX6	Human-enterovirus-68	USA/AL/2014-19241	AITQGVPT		AMEQGITD	VPRQGESW	ALFQGPPQ	AGIQGPYT	AKVQGPGF	TDTQGEIV	AITQGVPTAMEQGITDVPRQGESWALFQGPPQAGIQGPYTAKVQGPGFTDTQGEIV
ViPR	AKU75591.1	A0A0K1NYD2	Enterovirus-D68	EVD68/Homo-sapiens/USA/MO54/2014	AITQGIPT		AMEQGITD	APRQGESW	ALFQGPPQ	AGIQGPYT	AKVQGPGF	TDTQGEIV	AITQGIPTAMEQGITDAPRQGESWALFQGPPQAGIQGPYTAKVQGPGFTDTQGEIV
ViPR	AKU75592.1	A0A0K1NYX3	Enterovirus-D68	EVD68/Homo-sapiens/USA/MO58/2014	AITQGVPT		AMEQGITD	VPRQGESW	ALFQGPPQ	AGIQGPYT	AKVQGPGF	TDTQGEIV	AITQGVPTAMEQGITDVPRQGESWALFQGPPQAGIQGPYTAKVQGPGFTDTQGEIV
ViPR	ALP31170.1	A0A1I9KHT4	Human-enterovirus-68	USA/NC/2014-19254	AITQGVPT		AMEQGITD	VPRQGESW	ALFQGPPQ	AGIQGPYT	AKVQGPGF	TDTQGEIV	AITQGVPTAMEQGITDVPRQGESWALFQGPPQAGIQGPYTAKVQGPGFTDTQGEIV
ViPR	ALP31168.1	A0A1I9KHS3	Human-enterovirus-68	USA/ND/2014-19252	AITQGVPT		AMEQGITD	VPRQGESW	ALFQGPPQ	AGIQGPYT	AKVQGPGF	TDTQGEIV	AITQGVPTAMEQGITDVPRQGESWALFQGPPQAGIQGPYTAKVQGPGFTDTQGEIV
ViPR	ALP31141.1	A0A1I9KHQ0	Human-enterovirus-68	USA/WI/2014-19226	AITQGVPT		AMEQGITD	VPRQGESW	ALFQGPPQ	AGIQGPYT	AKVQGPGF	TDTQGEIV	AITQGVPTAMEQGITDVPRQGESWALFQGPPQAGIQGPYTAKVQGPGFTDTQGEIV
ViPR	QCE20699.1	A0A4D6NWL0	Human-enterovirus-68	USA/CA/2014-RGDS-1033	AITQGVPT		AMEQGITD	VPRQGESW	ALFQGPPQ	AGIQGPYT	AKVQGPGF	TDTQGEIV	AITQGVPTAMEQGITDVPRQGESWALFQGPPQAGIQGPYTAKVQGPGFTDTQGEIV
ViPR	AKU75640.1	A0A0K1NZK0	Enterovirus-D68	EVD68/Homo-sapiens/USA/MO42/2014	AITQGVPT		AMEQGITD	VPRQGESW	ALFQGPPQ	AGIQGPYT	AKVQGPGF	TDTQGEIV	AITQGVPTAMEQGITDVPRQGESWALFQGPPQAGIQGPYTAKVQGPGFTDTQGEIV
ViPR	ANN46828.1	A0A193DVQ7	Enterovirus-D	EV-D68/Homo-sapiens/USA/SSENT21/2014	AITQGVPT		AMEQGITD	VPRQGESW	ALFQGPPQ	AGIQGPYT	AKVQGPGF	TDTQGEIV	AITQGVPTAMEQGITDVPRQGESWALFQGPPQAGIQGPYTAKVQGPGFTDTQGEIV
ViPR	ANN46833.1	A0A193DVQ7	Enterovirus-D	EV-D68/Homo-sapiens/USA/SSENT37/2014	AITQGVPT		AMEQGITD	VPRQGESW	ALFQGPPQ	AGIQGPYT	AKVQGPGF	TDTQGEIV	AITQGVPTAMEQGITDVPRQGESWALFQGPPQAGIQGPYTAKVQGPGFTDTQGEIV
ViPR	ALP31148.1	A0A0C4ZP40	Human-enterovirus-68	USA/CT/2014-19233	AITQGVPT		AMEQGITD	VPRQGESW	ALFQGPPQ	AGIQGPYT	AKVQGPGF	TDTQGEIV	AITQGVPTAMEQGITDVPRQGESWALFQGPPQAGIQGPYTAKVQGPGFTDTQGEIV
ViPR	AJI76561.1	A0A0C4ZKV7	Enterovirus-D68	NY210	AITQGIPT		AMEQGITD	VPRQGESW	ALFQGPPQ	AGIQGPYT	AKVQGPGF	TDTQGEIV	AITQGIPTAMEQGITDVPRQGESWALFQGPPQAGIQGPYTAKVQGPGFTDTQGEIV
ViPR	ALP31166.1	A0A1I9KXX7	Human-enterovirus-68	USA/NJ/2014-19250	AITQGVPT		AMEQGITD	VPRQGESW	ALFQGPPQ	AGIQGPYT	AKVQGPGF	TDTQGEIV	AITQGVPTAMEQGITDVPRQGESWALFQGPPQAGIQGPYTAKVQGPGFTDTQGEIV
ViPR	ALP31178.1	A0A1I9KXX7	Human-enterovirus-68	USA/NJ/2014-19262	AITQGVPT		AMEQGITD	VPRQGESW	ALFQGPPQ	AGIQGPYT	AKVQGPGF	TDTQGEIV	AITQGVPTAMEQGITDVPRQGESWALFQGPPQAGIQGPYTAKVQGPGFTDTQGEIV
ViPR	AKU75643.1	A0A0K1NYM0	Enterovirus-D68	EVD68/Homo-sapiens/USA/MO21/2014	AITQGVPT		AMEQGITD	VPRQGESW	ALFQGPPQ	AGIQGPYT	AKVQGPGF	TDTQGEIV	AITQGVPTAMEQGITDVPRQGESWALFQGPPQAGIQGPYTAKVQGPGFTDTQGEIV
ViPR	QCE20698.1	A0A4D6NUG8	Human-enterovirus-68	USA/CA/2014-RGDS-1032	AITQGVPT		AMEQGITD	VPRQGESW	ALFQGPPQ	AGIQGPYT	AKVQGPGF	TDTQGEIV	AITQGVPTAMEQGITDVPRQGESWALFQGPPQAGIQGPYTAKVQGPGFTDTQGEIV
ViPR	ALP31103.1	A0A1I9KHL6	Human-enterovirus-68	USA/TX/2014-19185	AITQGVPT		AMEQGITD	VPRQGESW	ALFQGPPQ	AGIQGPYT	AKVQGPGF	TDTQGEIV	AITQGVPTAMEQGITDVPRQGESWALFQGPPQAGIQGPYTAKVQGPGFTDTQGEIV
ViPR	AJI76555.1	A0A0C4ZK43	Enterovirus-D68	NY120	AITQGVPT		AMEQGITD	VPRQGESW	ALFQGPPQ	AGIQGPYT	AKVQGPGF	TDTQGEIV	AITQGVPTAMEQGITDVPRQGESWALFQGPPQAGIQGPYTAKVQGPGFTDTQGEIV
ViPR	ANN46861.1	A0A193DVL0	Enterovirus-D	EV-D68/Homo-sapiens/USA/SSENT24/2014	AITQGVPT		AMEQGITD	VPRQGESW	ALFQGPPQ	AGIQGPYT	AKVQGPGF	TDTQGEIV	AITQGVPTAMEQGITDVPRQGESWALFQGPPQAGIQGPYTAKVQGPGFTDTQGEIV
ViPR	ANN46835.1	A0A193DVH6	Enterovirus-D	EV-D68/Homo-sapiens/USA/SSENT22/2014	AITQGVPT		AMEQGITD	VPRQGESW	ALFQGPPQ	AGIQGPYT	AKVQGPGF	TDTQGEIV	AITQGVPTAMEQGITDVPRQGESWALFQGPPQAGIQGPYTAKVQGPGFTDTQGEIV
ViPR	QCE20700.1	A0A4D6NT29	Human-enterovirus-68	USA/CA/2014-RGDS-1034	AITQGVPT		AMEQGITD	VPRQGESW	ALFQGPPQ	AGIQGPYT	AKVQGPGF	TDTQGEIV	AITQGVPTAMEQGITDVPRQGESWALFQGPPQAGIQGPYTAKVQGPGFTDTQGEIV
ViPR	AKT07950.1	A0A0K1D5G1	Enterovirus-D68	EV-D68/Haiti/1/2014	AITQGVPT		AMEQGITD	VPRQGESW	ALFQGPPQ	AGIQGPYT	AKVQGPGF	TDTQGEIV	AITQGVPTAMEQGITDVPRQGESWALFQGPPQAGIQGPYTAKVQGPGFTDTQGEIV
ViPR	ALP31137.1	A0A1I9KI80	Human-enterovirus-68	USA/WI/2014-19222	AITQGVPT		AMEQGITD	VPRQGESW	ALFQGPPQ	AGIQGPYT	AKVQGPGF	TDTQGEIV	AITQGVPTAMEQGITDVPRQGESWALFQGPPQAGIQGPYTAKVQGPGFTDTQGEIV
ViPR	AKU75628.1	A0A0K1NYK4	Enterovirus-D68	EVD68/Homo-sapiens/USA/MO11/2014	AITQGVPT		AMEQGITD	VPRQGESW	ALFQGPPQ	AGIQGPYT	AKVQGPGF	SDTQGEIV	AITQGVPTAMEQGITDVPRQGESWALFQGPPQAGIQGPYTAKVQGPGFSDTQGEIV
ViPR	AKU75617.1	A0A0K1NYZ8	Enterovirus-D68	EVD68/Homo-sapiens/USA/MO16/2014	AITQGVPT		AMEQGITD	VPRQGESW	ALFQGPPQ	AGIQGPYT	AKVQGPGF	SDTQGEIV	AITQGVPTAMEQGITDVPRQGESWALFQGPPQAGIQGPYTAKVQGPGFSDTQGEIV
ViPR	AKU75621.1	A0A0K1NYG4	Enterovirus-D68	EVD68/Homo-sapiens/USA/MO24/2014	AITQGVPT		AMEQGITD	VPRQGESW	ALFQGPPQ	AGIQGPYT	AKVQGPGF	SDTQGEIV	AITQGVPTAMEQGITDVPRQGESWALFQGPPQAGIQGPYTAKVQGPGFSDTQGEIV
ViPR	AKU75631.1	A0A0K1NYG4	Enterovirus-D68	EVD68/Homo-sapiens/USA/MO28/2014	AITQGVPT		AMEQGITD	VPRQGESW	ALFQGPPQ	AGIQGPYT	AKVQGPGF	SDTQGEIV	AITQGVPTAMEQGITDVPRQGESWALFQGPPQAGIQGPYTAKVQGPGFSDTQGEIV
ViPR	AKU75619.1	A0A0K1NYI5	Enterovirus-D68	EVD68/Homo-sapiens/USA/MO47/2014	AITQGVPT		AMEQGITD	VPRQGESW	ALFQGPPQ	AGIQGPYT	AKVQGPGF	SDTQGEIV	AITQGVPTAMEQGITDVPRQGESWALFQGPPQAGIQGPYTAKVQGPGFSDTQGEIV
ViPR	ALP31164.1	A0A1I9KI70	Human-enterovirus-68	USA/NC/2014-19248	AITQGVPT		AMEQGITD	VPRQGESW	ALFQGPPQ	AGIQGPYT	AKVQGPGF	SDTQGEIV	AITQGVPTAMEQGITDVPRQGESWALFQGPPQAGIQGPYTAKVQGPGFSDTQGEIV
ViPR	AKU75625.1	A0A0K1NZI9	Enterovirus-D68	EVD68/Homo-sapiens/USA/MO10/2014	AITQGVPT		AMEQGITD	VPRQGESW	ALFQGPPQ	AGIQGPYT	AKVQGPGF	TDTQGEIV	AITQGVPTAMEQGITDVPRQGESWALFQGPPQAGIQGPYTAKVQGPGFTDTQGEIV
ViPR	AKU75595.1	A0A0K1NZG0	Enterovirus-D68	EVD68/Homo-sapiens/USA/MO26/2014	AITQGVPT		AMEQGITD	VPRQGESW	ALFQGPPQ	AGIQGPYT	AKVQGPGF	TDTQGEIV	AITQGVPTAMEQGITDVPRQGESWALFQGPPQAGIQGPYTAKVQGPGFTDTQGEIV
ViPR	ANN46852.1	A0A193DVJ7	Enterovirus-D	EV-D68/Homo-sapiens/USA/SSENT39/2014	AITQGVPT		AMEQGITD	VPRQGESW	ALFQGPPQ	AGIQGPYT	AKVQGPGF	TDTQGEIV	AITQGVPTAMEQGITDVPRQGESWALFQGPPQAGIQGPYTAKVQGPGFTDTQGEIV
ViPR	ALP31172.1	A0A1I9KHT2	Human-enterovirus-68	USA/ID/2014-19256	AITQGVPT		AMEQGITD	VPRQGESW	ALFQGPPQ	AGIQGPYS	AKVQGPGF	TDTQGEIV	AITQGVPTAMEQGITDVPRQGESWALFQGPPQAGIQGPYSAKVQGPGFTDTQGEIV
ViPR	ANJ61575.1	A0A191Z5C4	Human-enterovirus-68	EV-D68/Homo-sapiens/USA/C7745/2014	AITQGVPT		AMEQGITD	VPRQGESW	ALFQGPPQ	AGIQGPYT	AKVQGPGF	TDTQGEIV	AITQGVPTAMEQGITDVPRQGESWALFQGPPQAGIQGPYTAKVQGPGFTDTQGEIV
ViPR	ALP31132.1	A0A1I9KHP3	Human-enterovirus-68	USA/RI/2014-19214	AITQGVPT		AMEQGITD	VPRQGESW	ALFQGPPQ	AGIQGPYT	AKVQGPGF	TDTQGEIV	AITQGVPTAMEQGITDVPRQGESWALFQGPPQAGIQGPYTAKVQGPGFTDTQGEIV
ViPR	ANN46826.1	A0A193DVH2	Enterovirus-D	EV-D68/Homo-sapiens/USA/SSENT29/2014	AITQGVPT		AMEQGITD	VPRQGESW	ALFQGPPQ	AGIQGPYT	AKVQGPGF	TDTQGEIV	AITQGVPTAMEQGITDVPRQGESWALFQGPPQAGIQGPYTAKVQGPGFTDTQGEIV
ViPR	ALJ53630.1	A0A0P0GBW6	Enterovirus-D68	MEX/DF/2014-InDRE2351	AITQGVPT		VMEQGITD	VPRQGESW	ALFQGPPQ	AGIQGPYT	AKVQGPGF	TDTQGEIV	AITQGVPTVMEQGITDVPRQGESWALFQGPPQAGIQGPYTAKVQGPGFTDTQGEIV
ViPR	AKU75614.1	A0A0K1NYI0	Enterovirus-D68	EVD68/Homo-sapiens/USA/MO56/2014	AIAQGVPT		AMEQGITD	VPRQGESW	ALFQGPPQ	AGIQGPYT	AKVQGPGF	TDTQGEIV	AIAQGVPTAMEQGITDVPRQGESWALFQGPPQAGIQGPYTAKVQGPGFTDTQGEIV
ViPR	ANJ61554.1	A0A191Z5A8	Human-enterovirus-68	EV-D68/Homo-sapiens/USA/C7732/2014	AITQGVPT		AMEQGITD	VPRQGESW	ALFQGPPQ	AGIQGPYT	AKVQGPGF	TDTQGEIV	AITQGVPTAMEQGITDVPRQGESWALFQGPPQAGIQGPYTAKVQGPGFTDTQGEIV
ViPR	AKU75596.1	A0A0K1NYD8	Enterovirus-D68	EVD68/Homo-sapiens/USA/MO15/2014	AITQGVPT		VMEQGITD	VPRQGESW	ALFQGPPQ	AGIQGPYT	AKVQGPGF	TDTQGEIV	AITQGVPTVMEQGITDVPRQGESWALFQGPPQAGIQGPYTAKVQGPGFTDTQGEIV
ViPR	AKU75629.1	A0A0K1NYJ5	Enterovirus-D68	EVD68/Homo-sapiens/USA/MO60/2014	AITQGVPT		VMEQGITD	VPRQGESW	ALFQGPPQ	AGIQGPYT	AKVQGPGF	TDTQGEIV	AITQGVPTVMEQGITDVPRQGESWALFQGPPQAGIQGPYTAKVQGPGFTDTQGEIV
ViPR	ALP31161.1	A0A1I9KHR9	Human-enterovirus-68	USA/GA/2014-19246	AITQGVPT		VMEQGITD	VPRQGESW	ALFQGPPQ	AGIQGPYT	AKVQGPGF	TDTQGEIV	AITQGVPTVMEQGITDVPRQGESWALFQGPPQAGIQGPYTAKVQGPGFTDTQGEIV
ViPR	AKU75634.1	A0A0K1NYK0	Enterovirus-D68	EVD68/Homo-sapiens/USA/MO34/2014	AITQGVPT		AMEQGITD	VPRQGESW	ALFQGPPQ	AGIQGPYT	AKVQGPGF	TDTQGEIV	AITQGVPTAMEQGITDVPRQGESWALFQGPPQAGIQGPYTAKVQGPGFTDTQGEIV
ViPR	AKU75613.1	A0A0K1NYI9	Enterovirus-D68	EVD68/Homo-sapiens/USA/MO59/2014	AITQGVPT		AMEQGITD	VPRQGESW	ALFQGPPQ	AGIQGPYT	AKVQGPGF	TDTQGEIV	AITQGVPTAMEQGITDVPRQGESWALFQGPPQAGIQGPYTAKVQGPGFTDTQGEIV
ViPR	QCE20703.1	A0A4D6NTD8	Human-enterovirus-68	USA/CA/2014-RGDS-1037	AITQGVPT		AMEQGITD	VPRQGESW	ALFQGPPQ	AGIQGPYT	AKVQGPGF	TDTQGEIV	AITQGVPTAMEQGITDVPRQGESWALFQGPPQAGIQGPYTAKVQGPGFTDTQGEIV
ViPR	ALP31135.1	A0A1I9KHP2	Human-enterovirus-68	USA/LA/2014-19220	AITQGVPT		AMEQGITD	VPRQGESW	ALFQGPPQ	AGIQGPYT	AKVQGPGF	TDTQGEIV	AITQGVPTAMEQGITDVPRQGESWALFQGPPQAGIQGPYTAKVQGPGFTDTQGEIV
ViPR	AKU75612.1	A0A0K1NYZ2	Enterovirus-D68	EVD68/Homo-sapiens/USA/MO3/2014	AITQGVPT		AMEQGITD	VPRQGESW	ALFQGPPQ	AGIQGPYT	AKVQGPGF	TDTQGEIV	AITQGVPTAMEQGITDVPRQGESWALFQGPPQAGIQGPYTAKVQGPGFTDTQGEIV
ViPR	ALP31169.1	A0A1I9KHT0	Human-enterovirus-68	USA/WY/2014-19253	AITQGVPT		AMEQGITD	VPRQGESW	ALFQGPPQ	AGIQGPYT	AKVQGPGF	TDTQGEIV	AITQGVPTAMEQGITDVPRQGESWALFQGPPQAGIQGPYTAKVQGPGFTDTQGEIV
ViPR	ALJ53629.1	A0A0P0FFL4	Enterovirus-D68	MEX/DGO/2014-InDRE2271	AITQGVPT		AMEQGITD	VPRQGESW	ALFQGPPQ	AGIQGPYT	AKVQGPGF	TDTQGEIV	AITQGVPTAMEQGITDVPRQGESWALFQGPPQAGIQGPYTAKVQGPGFTDTQGEIV
ViPR	ANN46830.1	A0A193DVH1	Enterovirus-D	EV-D68/Homo-sapiens/USA/SSENT03/2014	AITQGVPT		AMEQGITD	VPRQGESW	ALFQGPPQ	AGIQGPYT	AKVQGPGF	TDTQGEIV	AITQGVPTAMEQGITDVPRQGESWALFQGPPQAGIQGPYTAKVQGPGFTDTQGEIV
ViPR	ALP31085.1	A0A1I9KHJ8	Human-enterovirus-68	USA/LA/2014-19168	AITQGVPT		AMEQGITD	VPRQGESW	ALFQGPPQ	AGIQGPYT	AKVQGPGF	TDTQGEIV	AITQGVPTAMEQGITDVPRQGESWALFQGPPQAGIQGPYTAKVQGPGFTDTQGEIV
ViPR	ANN46843.1	A0A193DVS2	Enterovirus-D	EV-D68/Homo-sapiens/USA/SSENT10/2014	AITQGVPT		AMEQGITD	VPRQGESW	ALFQGPPQ	AGIQGPYT	AKVQGPGF	TDTQGEIV	AITQGVPTAMEQGITDVPRQGESWALFQGPPQAGIQGPYTAKVQGPGFTDTQGEIV
ViPR	ALP31108.1	A0A1I9KHL7	Human-enterovirus-68	USA/OH/2014-19192	AITQGVPT		AMEQGITD	VPRQGESW	ALFQGPPQ	AGIQGPYT	AKVQGPGF	TDTQGEIV	AITQGVPTAMEQGITDVPRQGESWALFQGPPQAGIQGPYTAKVQGPGFTDTQGEIV
ViPR	ALP31098.1	A0A1I9KHK9	Human-enterovirus-68	USA/MA/2014-19183	AITQGVPT		AMEQGITD	VPRQGESW	ALFQGPPQ	AGIQGPYT	AKVQGPGF	TDTQGEIV	AITQGVPTAMEQGITDVPRQGESWALFQGPPQAGIQGPYTAKVQGPGFTDTQGEIV
ViPR	AKU75626.1	A0A0K1NYH0	Enterovirus-D68	EVD68/Homo-sapiens/USA/MO12/2014	AITQGVPT		AMEQGITD	VPRQGESW	ALFQGPPQ	AGIQGPYT	AKVQGPGF	TDTQGEIV	AITQGVPTAMEQGITDVPRQGESWALFQGPPQAGIQGPYTAKVQGPGFTDTQGEIV
ViPR	ALP31089.1	A0A1I9KHK1	Human-enterovirus-68	USA/PA/2014-19177	AITQGVPT		AMEQGITD	VPRQGESW	ALFQGPPQ	AGIQGPYT	AKVQGPGF	TDTQGEIV	AITQGVPTAMEQGITDVPRQGESWALFQGPPQAGIQGPYTAKVQGPGFTDTQGEIV
ViPR	ANJ61576.1	A0A191Z5D0	Human-enterovirus-68	EV-D68/Homo-sapiens/USA/C7714/2014	AITQGVPT		AMEQGITD	VPRQGESW	ALFQGPPQ	AGIQGPYT	AKVQGPGF	TDTQGEIV	AITQGVPTAMEQGITDVPRQGESWALFQGPPQAGIQGPYTAKVQGPGFTDTQGEIV
ViPR	ANJ61549.1	A0A191Z5D0	Human-enterovirus-68	EV-D68/Homo-sapiens/USA/C7715/2014	AITQGVPT		AMEQGITD	VPRQGESW	ALFQGPPQ	AGIQGPYT	AKVQGPGF	TDTQGEIV	AITQGVPTAMEQGITDVPRQGESWALFQGPPQAGIQGPYTAKVQGPGFTDTQGEIV
ViPR	ANJ61589.1	A0A191Z5D0	Human-enterovirus-68	EV-D68/Homo-sapiens/USA/C7716/2014	AITQGVPT		AMEQGITD	VPRQGESW	ALFQGPPQ	AGIQGPYT	AKVQGPGF	TDTQGEIV	AITQGVPTAMEQGITDVPRQGESWALFQGPPQAGIQGPYTAKVQGPGFTDTQGEIV
ViPR	ANJ61541.1	A0A191Z5D0	Human-enterovirus-68	EV-D68/Homo-sapiens/USA/C7731/2014	AITQGVPT		AMEQGITD	VPRQGESW	ALFQGPPQ	AGIQGPYT	AKVQGPGF	TDTQGEIV	AITQGVPTAMEQGITDVPRQGESWALFQGPPQAGIQGPYTAKVQGPGFTDTQGEIV
ViPR	ALP31099.1	A0A191Z5D0	Human-enterovirus-68	USA/IA/2014-19171	AITQGVPT		AMEQGITD	VPRQGESW	ALFQGPPQ	AGIQGPYT	AKVQGPGF	TDTQGEIV	AITQGVPTAMEQGITDVPRQGESWALFQGPPQAGIQGPYTAKVQGPGFTDTQGEIV
ViPR	ANJ61572.1	A0A191Z5C2	Human-enterovirus-68	EV-D68/Homo-sapiens/USA/C7733/2014	AITQGVPT		AMEQGITD	VPRQGESW	ALFQGPPQ	AGIQGPYT	AKVQGPGF	TDTQGEIV	AITQGVPTAMEQGITDVPRQGESWALFQGPPQAGIQGPYTAKVQGPGFTDTQGEIV
ViPR	ALP31155.1	A0A1I9KHR3	Human-enterovirus-68	USA/OH/2014-19240	AITQGVPT		AMEQGITD	VPRQGESW	ALFQGPPQ	AGIQGPYT	AKVQGPGF	TDTQGEIV	AITQGVPTAMEQGITDVPRQGESWALFQGPPQAGIQGPYTAKVQGPGFTDTQGEIV
ViPR	ANJ61597.1	A0A191Z5F0	Human-enterovirus-68	EV-D68/Homo-sapiens/USA/C7730/2014	AITQGVPT		AMEQGITD	VPRQGESW	ALFQGPPQ	AGIQGPYT	AKVQGPGF	TDTQGEIV	AITQGVPTAMEQGITDVPRQGESWALFQGPPQAGIQGPYTAKVQGPGFTDTQGEIV
ViPR	ALP31090.1	A0A1I9KHN3	Human-enterovirus-68	USA/VA/2014-19178	AITQGVPT		AMEQGITD	VPRQGESW	ALFQGPPQ	AGIQGPYT	AKVQGPGF	TDTQGEIV	AITQGVPTAMEQGITDVPRQGESWALFQGPPQAGIQGPYTAKVQGPGFTDTQGEIV
ViPR	ALP31125.1	A0A1I9KHN3	Human-enterovirus-68	USA/VA/2014-19218	AITQGVPT		AMEQGITD	VPRQGESW	ALFQGPPQ	AGIQGPYT	AKVQGPGF	TDTQGEIV	AITQGVPTAMEQGITDVPRQGESWALFQGPPQAGIQGPYTAKVQGPGFTDTQGEIV
ViPR	ALP31095.1	A0A1I9KHK5	Human-enterovirus-68	USA/VA/2014-19181	AITQGVPT		AMEQGITD	VPRQGESW	ALFQGPPQ	AGIQGPYT	AKVQGPGF	TDTQGEIV	AITQGVPTAMEQGITDVPRQGESWALFQGPPQAGIQGPYTAKVQGPGFTDTQGEIV
ViPR	AKU75642.1	A0A0K1NZ21	Enterovirus-D68	EVD68/Homo-sapiens/USA/MO35/2014	AITQGVPT		AMEQGITD	VPRQGESW	ALFQGPPQ	AGIQGPYT	AKVQGPGF	TDTQGEIV	AITQGVPTAMEQGITDVPRQGESWALFQGPPQAGIQGPYTAKVQGPGFTDTQGEIV
ViPR	AJI76571.1	A0A0C4ZKW2	Enterovirus-D68	NY329	AIAQGVPT		AMEQGITD	VPRQGESW	ALFQGPPQ	AGIQGPYT	AKVQGPGF	TDTQGEIV	AIAQGVPTAMEQGITDVPRQGESWALFQGPPQAGIQGPYTAKVQGPGFTDTQGEIV
ViPR	ANJ61539.1	A0A191Z5F2	Human-enterovirus-68	EV-D68/Homo-sapiens/USA/C7720/2014	AITQGVPT		AMEQGITD	VPRQGESW	ALFQGPPQ	AGIQGPYT	AKVQGPGF	TDTQGEIV	AITQGVPTAMEQGITDVPRQGESWALFQGPPQAGIQGPYTAKVQGPGFTDTQGEIV
ViPR	ANJ61601.1	A0A191Z5F2	Human-enterovirus-68	EV-D68/Homo-sapiens/USA/C7721/2014	AITQGVPT		AMEQGITD	VPRQGESW	ALFQGPPQ	AGIQGPYT	AKVQGPGF	TDTQGEIV	AITQGVPTAMEQGITDVPRQGESWALFQGPPQAGIQGPYTAKVQGPGFTDTQGEIV
ViPR	ALP31093.1	A0A1I9KHK8	Human-enterovirus-68	USA/IL/2014-19179	AITQGVPT		AMEQGITD	VPRQGESW	ALFQGPPQ	AGIQGPYT	AKVQGPGF	TDTQGEIV	AITQGVPTAMEQGITDVPRQGESWALFQGPPQAGIQGPYTAKVQGPGFTDTQGEIV
ViPR	AKU75615.1	A0A0K1NZI0	Enterovirus-D68	EVD68/Homo-sapiens/USA/MO41/2014	AITQGVPT		AMEQGITD	VPRQGESW	ALFQGPPQ	AGIQGPYT	AKVQGPGF	TDTQGEIV	AITQGVPTAMEQGITDVPRQGESWALFQGPPQAGIQGPYTAKVQGPGFTDTQGEIV
ViPR	ALP31138.1	A0A1I9KHP4	Human-enterovirus-68	USA/OH/2014-19223	AITQGVPT		AMEQGITD	VPRQGESW	ALFQGPPQ	AGIQGPYT	AKVQGPGF	TDTQGEIV	AITQGVPTAMEQGITDVPRQGESWALFQGPPQAGIQGPYTAKVQGPGFTDTQGEIV
ViPR	ALP31113.1	A0A1I9KHM6	Human-enterovirus-68	USA/SC/2014-19196	AITQGVPT		AMEQGITD	VPRQGESW	ALFQGPPQ	AGIQGPYT	AKVQGPGF	TDTQGEIV	AITQGVPTAMEQGITDVPRQGESWALFQGPPQAGIQGPYTAKVQGPGFTDTQGEIV
ViPR	AKU75601.1	A0A0K1NYE4	Enterovirus-D68	EVD68/Homo-sapiens/USA/MO19/2014	AITQGVPT		VMEQGITD	VPRQGESW	ALFQGPPQ	AGIQGPYT	AKVQGPGF	TDTQGEIV	AITQGVPTVMEQGITDVPRQGESWALFQGPPQAGIQGPYTAKVQGPGFTDTQGEIV
ViPR	AKU75645.1	A0A0K1NYE4	Enterovirus-D68	EVD68/Homo-sapiens/USA/MO8/2014	AITQGVPT		VMEQGITD	VPRQGESW	ALFQGPPQ	AGIQGPYT	AKVQGPGF	TDTQGEIV	AITQGVPTVMEQGITDVPRQGESWALFQGPPQAGIQGPYTAKVQGPGFTDTQGEIV
ViPR	AKU75622.1	A0A0K1NZ01	Enterovirus-D68	EVD68/Homo-sapiens/USA/MO33/2014	AITQGVPT		VMEQGITD	VPRQGESW	ALFQGPPQ	AGIQGPYT	AKVQGPGF	TDTQGEIV	AITQGVPTVMEQGITDVPRQGESWALFQGPPQAGIQGPYTAKVQGPGFTDTQGEIV
ViPR	AKU75620.1	A0A0K1NZI5	Enterovirus-D68	EVD68/Homo-sapiens/USA/MO51/2014	AITQGVPT		VMEQGITD	VPRQGESW	ALFQGPPR	AGIQGPYT	AKVQGPGF	TDTQGEIV	AITQGVPTVMEQGITDVPRQGESWALFQGPPRAGIQGPYTAKVQGPGFTDTQGEIV
ViPR	ALP31096.1	A0A1I9KXX0	Human-enterovirus-68	USA/KY/2014-19182	AITQGVPT		AMEQGITD	VPRQGESW	ALFQGPPQ	AGIQGPYT	AKVQGPGF	TDTQGEIV	AITQGVPTAMEQGITDVPRQGESWALFQGPPQAGIQGPYTAKVQGPGFTDTQGEIV
ViPR	ANJ61565.1	A0A191Z5B4	Human-enterovirus-68	EV-D68/Homo-sapiens/USA/C7729/2014	AITQGVPT		AMEQGITD	VPRQGESW	ALFQGPPQ	AGIQGPYT	AKVQGPGF	TDTQGEIV	AITQGVPTAMEQGITDVPRQGESWALFQGPPQAGIQGPYTAKVQGPGFTDTQGEIV
ViPR	ANJ61566.1	A0A191Z5B9	Human-enterovirus-68	EV-D68/Homo-sapiens/USA/C7793/2014	AITQGVPT		AMEQGITD	VPRQGESW	ALFQGPPQ	AGIQGPYT	AKVQGPGF	TDTQGEIV	AITQGVPTAMEQGITDVPRQGESWALFQGPPQAGIQGPYTAKVQGPGFTDTQGEIV
ViPR	ANJ61552.1	A0A191Z5A3	Human-enterovirus-68	EV-D68/Homo-sapiens/USA/O466a/2012	AITQGVPT		AMEQGITD	VPRQGESW	ALFQGPPQ	AGIQGPYT	AKVQGPGF	TDTQGEIV	AITQGVPTAMEQGITDVPRQGESWALFQGPPQAGIQGPYTAKVQGPGFTDTQGEIV
ViPR	ANJ61564.1	A0A191Z5B8	Human-enterovirus-68	EV-D68/Homo-sapiens/USA/O774a/2012	AITQGVPT		AMEQGITD	VPRQGESW	ALFQGPPQ	AGIQGPYT	AKVQGPGF	TDTQGEIV	AITQGVPTAMEQGITDVPRQGESWALFQGPPQAGIQGPYTAKVQGPGFTDTQGEIV
ViPR	ANJ61600.1	A0A191Z5F1	Human-enterovirus-68	EV-D68/Homo-sapiens/USA/O775a/2012	AITQGVPT		AMEQGITD	VPRQGESW	ALFQGPPQ	AGIQGPYT	AKVQGPGF	TDTQGEIV	AITQGVPTAMEQGITDVPRQGESWALFQGPPQAGIQGPYTAKVQGPGFTDTQGEIV
ViPR	ANJ61570.1	A0A191Z5C0	Human-enterovirus-68	EV-D68/Homo-sapiens/USA/O810a/2012	AITQGVPT		AMEQGITD	VPRQGESW	ALFQGPPQ	AGIQGPYT	AKVQGPGF	TDTQGEIV	AITQGVPTAMEQGITDVPRQGESWALFQGPPQAGIQGPYTAKVQGPGFTDTQGEIV
ViPR	ANJ61557.1	A0A191Z5A7	Human-enterovirus-68	EV-D68/Homo-sapiens/USA/U4470/2012	AITQGVPT		AMEQGITD	VPRQGESW	ALFQGPPQ	AGIQGPYT	AKVQGPGF	TDTQGEIV	AITQGVPTAMEQGITDVPRQGESWALFQGPPQAGIQGPYTAKVQGPGFTDTQGEIV
ViPR	ANJ61585.1	A0A191Z5D5	Human-enterovirus-68	EV-D68/Homo-sapiens/USA/U4486/2012	AITQGVPT		AMEQGITD	VPRQGESW	ALFQGPPQ	AGIQGPYT	AKVQGPGF	TDTQGEIV	AITQGVPTAMEQGITDVPRQGESWALFQGPPQAGIQGPYTAKVQGPGFTDTQGEIV
ViPR	ANJ61543.1	A0A191Z593	Human-enterovirus-68	EV-D68/Homo-sapiens/USA/U4489/2012	AITQGVPT		AMEQGITD	VPRQGESW	ALFQGPPQ	AGIQGPYT	AKVQGPGF	TDTQGEIV	AITQGVPTAMEQGITDVPRQGESWALFQGPPQAGIQGPYTAKVQGPGFTDTQGEIV
ViPR	AKT08827.1	A0A0K1D8V4	Enterovirus-D68	2011-21282	AITQGVPT		AMEQGITD	VPRQGESW	ALFQGPPQ	AGIQGPYT	AKVQGPGF	TDTQGEIV	AITQGVPTAMEQGITDVPRQGESWALFQGPPQAGIQGPYTAKVQGPGFTDTQGEIV
ViPR	ALP31179.1	A0A1I9KHU1	Human-enterovirus-68	USA/PA/2014-19263	AITQGVPT		AMEQGITD	VPRQGESW	ALFQGPPQ	AGIQGPYT	AKVQGPGF	TDTQGEIV	AITQGVPTAMEQGITDVPRQGESWALFQGPPQAGIQGPYTAKVQGPGFTDTQGEIV
ViPR	AZL41614.1	A0A3Q8TLD0	Human-enterovirus-68	USA/IL/2014-18956	AITQGIPT		AMEQGITD	VPRQGESW	ALFQGPPQ	AGIQGPYT	AKVQGPGF	TDTQGEIV	AITQGIPTAMEQGITDVPRQGESWALFQGPPQAGIQGPYTAKVQGPGFTDTQGEIV
ViPR	QCE20693.1	A0A4D6NTC3	Human-enterovirus-68	USA/CA/2014-RGDS-1027	AITQGVPT		AMEQGITD	VPRQGESW	ALFQGPPQ	AGIQGPYT	AKVQGPGF	TDTQGEIV	AITQGVPTAMEQGITDVPRQGESWALFQGPPQAGIQGPYTAKVQGPGFTDTQGEIV
ViPR	AKU75599.1	A0A0K1NYG6	Enterovirus-D68	EVD68/Homo-sapiens/USA/MO40/2014	AITQGVPT		AMEQGITD	VPRQGESW	ALFQGPPQ	AGIQGPYT	AKVQGPGF	TDTQGEIV	AITQGVPTAMEQGITDVPRQGESWALFQGPPQAGIQGPYTAKVQGPGFTDTQGEIV
ViPR	AZL49233.1	A0A3Q8TN99	Human-enterovirus-68	US/MO/14-18949	AITQGVPT		AMEQGITD	VPRQGESW	ALFQGPPQ	AGIQGPYT	AKVQGPGF	TDTQGEIV	AITQGVPTAMEQGITDVPRQGESWALFQGPPQAGIQGPYTAKVQGPGFTDTQGEIV
ViPR	AKQ44195.1	A0A0K0PN94	Enterovirus-D68	2011-21186	AITQGVPT		AMEQGITD	VPRQGESW	ALFQGPPQ	AGIQGPYT	AKVQGPGF	TDTQGEIV	AITQGVPTAMEQGITDVPRQGESWALFQGPPQAGIQGPYTAKVQGPGFTDTQGEIV
ViPR	AKQ44196.1	A0A0K0PMJ9	Enterovirus-D68	2013-0720-6	AITQGVPT		AMEQGITD	VPRQGESW	ALFQGPPQ	AGIQGPYT	AKVQGPGF	TDTQGEIV	AITQGVPTAMEQGITDVPRQGESWALFQGPPQAGIQGPYTAKVQGPGFTDTQGEIV
ViPR	AIT52326.1	A0A097HUV1	Enterovirus-D68	CA/AFP/11-1767	AITQGVPT		AMEQGITD	VPRQGESW	ALFQGPPQ	AGIQGPYT	AKVQGPGF	TDTQGEIV	AITQGVPTAMEQGITDVPRQGESWALFQGPPQAGIQGPYTAKVQGPGFTDTQGEIV
ViPR	AKQ44192.1	A0A0K0PM42	Enterovirus-D68	2014-R0672	AITQGVPT		AMEQGITD	VPRQSESW	ALFQGPPQ	AGIQGPYT	AKVQGPGF	TDTQGEIV	AITQGVPTAMEQGITDVPRQSESWALFQGPPQAGIQGPYTAKVQGPGFTDTQGEIV
ViPR	AKQ44190.1	A0A0K0PN92	Enterovirus-D68	2014-R1011	AITQGVPT		AMEQGITD	VPRQSESW	ALFQGPPQ	AGIQGPYT	AKVQGPGF	TDTQGEIV	AITQGVPTAMEQGITDVPRQSESWALFQGPPQAGIQGPYTAKVQGPGFTDTQGEIV
ViPR	AIZ48771.1	A0A0A7KTT8	Enterovirus-D68	Beijing-R0132	AITQGVPT		AMEQGITD	VPRQSESW	ALFQGPPQ	AGIQGPYT	AKVQGPGF	TDTQGEIV	AITQGVPTAMEQGITDVPRQSESWALFQGPPQAGIQGPYTAKVQGPGFTDTQGEIV
ViPR	AKQ44188.1	A0A0K0PM19	Enterovirus-D68	2014-R1357	AITQGVPT		AMEQGITD	VPRQSESW	ALFQGPPQ	AGIQGPYT	AKVQGPGF	TDTQGEIV	AITQGVPTAMEQGITDVPRQSESWALFQGPPQAGIQGPYTAKVQGPGFTDTQGEIV
ViPR	AKT08834.1	A0A1B0RPW2	Human-enterovirus-68	BCH4235A	AITQGVPT		AMEQGITD	VPRQSESW	ALFQGPPQ	AGIQGPYT	AKVQGPGF	TDTQGEIV	AITQGVPTAMEQGITDVPRQSESWALFQGPPQAGIQGPYTAKVQGPGFTDTQGEIV
ViPR	AOF41452.1	A0A1B3ILI6	Human-enterovirus-68	TW-02795-2014	AITQGVPT		AMEQGITD	VPRQSESW	ALFQGPPQ	AGIQGPYT	AKVQGPGF	TDTQGEIV	AITQGVPTAMEQGITDVPRQSESWALFQGPPQAGIQGPYTAKVQGPGFTDTQGEIV
ViPR	AOF41451.1	A0A1B3ILH5	Human-enterovirus-68	TW-02809-2014	AITQGVPT		AMEQGITD	VPRQSESW	ALFQGPPQ	AGIQGPYT	AKVQGPGF	TDTQGEIV	AITQGVPTAMEQGITDVPRQSESWALFQGPPQAGIQGPYTAKVQGPGFTDTQGEIV
ViPR	ANE37236.1	A0A172SZT2	Human-enterovirus-68	EVD68/SZ04/CHN/2015	AITQGVPT		AMEQGITD	VPRQSESW	ALFQGPPQ	AGIQGPYT	AKVQGPGF	TDTQGEIV	AITQGVPTAMEQGITDVPRQSESWALFQGPPQAGIQGPYTAKVQGPGFTDTQGEIV
ViPR	AOF41450.1	A0A1B3ILH2	Human-enterovirus-68	TW-02512-2014	AITQGVPT		AMEQGITD	VPRQSESW	ALFQGPPQ	AGIQGPYT	AKVQGPGF	TDTQGEIV	AITQGVPTAMEQGITDVPRQSESWALFQGPPQAGIQGPYTAKVQGPGFTDTQGEIV
ViPR	BAW35415.1	A0A1L7NZS0	Human-enterovirus-68	594-OsakaC-JPN-2015	AITQGVPT		AMEQGITD	VPRQSESW	ALFQGPPQ	AGIQGPYT	AKVQGPGF	TDTQGEIV	AITQGVPTAMEQGITDVPRQSESWALFQGPPQAGIQGPYTAKVQGPGFTDTQGEIV
ViPR	BAW35417.1	A0A1L7NZS6	Human-enterovirus-68	A184-OsakaC-JPN-2015	AITQGVPT		AMEQGITD	VPRQSESW	ALFQGPPQ	AGIQGPYT	AKVQGPGF	TDTQGEIV	AITQGVPTAMEQGITDVPRQSESWALFQGPPQAGIQGPYTAKVQGPGFTDTQGEIV
ViPR	AKQ44191.1	A0A0K0PMJ4	Enterovirus-D68	2014-R970	AITQGVPT		AMEQGITD	VPRQSESW	ALFQGPPQ	AGIQGPYT	AKVQGPGF	TDTQGEIV	AITQGVPTAMEQGITDVPRQSESWALFQGPPQAGIQGPYTAKVQGPGFTDTQGEIV
ViPR	AOF41447.1	A0A1B3ILH8	Human-enterovirus-68	TW-00785-2014	AITQGVPT		AMEQGITD	VPRQSESW	ALFQGPPQ	AGIQGPYT	AKVQGPGF	TDTQGEIV	AITQGVPTAMEQGITDVPRQSESWALFQGPPQAGIQGPYTAKVQGPGFTDTQGEIV
ViPR	AOF41442.1	A0A1B3ILH4	Human-enterovirus-68	TW-00880-2014	AITQGVPT		AMEQGITD	VPRQSESW	ALFQGPPQ	AGIQGPYT	AKVQGPGF	TDTQGEIV	AITQGVPTAMEQGITDVPRQSESWALFQGPPQAGIQGPYTAKVQGPGFTDTQGEIV
ViPR	AOF41448.1	A0A1B3ILH6	Human-enterovirus-68	TW-00821-2014	AITQGVPT		AMEQGITD	VPRQSESW	ALFQGPPQ	AGIQGPYT	AKVQGPGF	TDTQGEIV	AITQGVPTAMEQGITDVPRQSESWALFQGPPQAGIQGPYTAKVQGPGFTDTQGEIV
ViPR	AOF41446.1	A0A1B3ILI9	Human-enterovirus-68	TW-00898-2014	AITQGVPT		AMEQGITD	VPRQSESW	ALFQGPPQ	AGIQGPYT	AKVQGPGF	TDTQGEIV	AITQGVPTAMEQGITDVPRQSESWALFQGPPQAGIQGPYTAKVQGPGFTDTQGEIV
ViPR	AOF41449.1	A0A1B3ILH1	Human-enterovirus-68	TW-00928-2014	AITQGVPT		AMEQGITD	VPRQSESW	ALFQGPPQ	AGIQGPYT	AKVQGPGF	TDTQGEIV	AITQGVPTAMEQGITDVPRQSESWALFQGPPQAGIQGPYTAKVQGPGFTDTQGEIV
ViPR	AOF41443.1	A0A1B3ILI7	Human-enterovirus-68	TW-00893-2014	AITQGVPT		AMEQGITD	VPRQSESW	ALFQGPPQ	AGIQGPYT	AKVQGPGF	TDTQGEIV	AITQGVPTAMEQGITDVPRQSESWALFQGPPQAGIQGPYTAKVQGPGFTDTQGEIV
ViPR	AOF41445.1	A0A1B3ILJ1	Human-enterovirus-68	TW-00932-2014	AITQGVPT		AMEQGITD	VPRQSESW	ALFQGPPQ	AGIQGPYT	AKVQGPGF	TDTQGEIV	AITQGVPTAMEQGITDVPRQSESWALFQGPPQAGIQGPYTAKVQGPGFTDTQGEIV
ViPR	AOF41444.1	A0A1B3ILJ0	Human-enterovirus-68	TW-00909-2014	AITQGVPT		AMEQGITD	VPRQSESW	ALFQGPPQ	AGIQGPYT	AKVQGPGF	TDTQGEIV	AITQGVPTAMEQGITDVPRQSESWALFQGPPQAGIQGPYTAKVQGPGFTDTQGEIV
ViPR	AKQ44189.1	A0A0K0PM05	Enterovirus-D68	2014-R1153	AITQGVPT		AMEQGITD	VPRQSESW	ALFQGPPQ	AGIQGPYT	AKVQGPGF	TDTQGEIV	AITQGVPTAMEQGITDVPRQSESWALFQGPPQAGIQGPYTAKVQGPGFTDTQGEIV
ViPR	AYW17089.1	A0A3S7XUL0	Human-enterovirus-68	16V0908R2	AITQGVPT		AMEQGITD	VPRQSESW	ALFQGPPQ	AGIQGPYT	AKVQGPGF	TDTQGEIV	AITQGVPTAMEQGITDVPRQSESWALFQGPPQAGIQGPYTAKVQGPGFTDTQGEIV
ViPR	APU51945.1	A0A1L7H9D5	Human-enterovirus-68	NY126_16	AITQGVPT		AMEQGITD	VPRQSESW	ALFQGPPQ	AGIQGPYT	AKVQGPGF	TDTQGEIV	AITQGVPTAMEQGITDVPRQSESWALFQGPPQAGIQGPYTAKVQGPGFTDTQGEIV
ViPR	APU51950.1	A0A1L7H9D2	Human-enterovirus-68	NY166_16	AITQGVPT		AMEQGITD	VPRQSESW	ALFQGPPQ	AGIQGPYT	AKVQGPGF	TDTQGEIV	AITQGVPTAMEQGITDVPRQSESWALFQGPPQAGIQGPYTAKVQGPGFTDTQGEIV
ViPR	QEJ82274.1		Human-enterovirus-68	USA/MO/2016-23281	AITQGVPT		AMEQGITD	VPRQSESW	ALFQGPPQ	AGIQGPYT	AKVQGPGF	TDTQGEIV	AITQGVPTAMEQGITDVPRQSESWALFQGPPQAGIQGPYTAKVQGPGFTDTQGEIV
ViPR	QEJ82275.1		Human-enterovirus-68	USA/MO/2016-23282	AITQGVPT		AMEQGITD	VPRQSESW	ALFQGPPQ	AGIQGPYT	AKVQGPGF	TDTQGEIV	AITQGVPTAMEQGITDVPRQSESWALFQGPPQAGIQGPYTAKVQGPGFTDTQGEIV
ViPR	QEJ82284.1		Human-enterovirus-68	USA/OH/2016-23291	AITQGVPT		AMEQGITD	VPRQSESW	ALFQGPPQ	AGIQGPYT	AKVQGPGF	TDTQGEIV	AITQGVPTAMEQGITDVPRQSESWALFQGPPQAGIQGPYTAKVQGPGFTDTQGEIV
ViPR	APU51956.1	A0A1L7H9E0	Human-enterovirus-68	NY234_16	AITQGVPT		AMEQGITD	VPRQSESW	ALFQGPPQ	AGIQGPYT	AKVQGPGF	TDTQGEIV	AITQGVPTAMEQGITDVPRQSESWALFQGPPQAGIQGPYTAKVQGPGFTDTQGEIV
ViPR	ANZ79243.1	A0A1B2JL18	Human-enterovirus-68	USA/NY/2016-19505	AITQGVPT		AMEQGITD	VPRQSESW	ALFQGPPQ	AGIQGPYT	AKVQGPGF	TDTQGEIV	AITQGVPTAMEQGITDVPRQSESWALFQGPPQAGIQGPYTAKVQGPGFTDTQGEIV
ViPR	APP91863.1	A0A1L5YKY8	Human-enterovirus-68	EV-D68_STL_2016_20	AITQGVPT		AMEQGITD	VPRQSESW	ALFQGPPQ	AGIQGPYT	AKVQGPGF	TDTQGEIV	AITQGVPTAMEQGITDVPRQSESWALFQGPPQAGIQGPYTAKVQGPGFTDTQGEIV
ViPR	ANE37233.1	A0A172SZT8	Human-enterovirus-68	EVD68/SZ01/CHN/2015	AITQGVPT		AMEQGITD	VPRQSESW	ALFQGPPQ	AGIQGPYT	AKVQGPGF	TDTQGEIV	AITQGVPTAMEQGITDVPRQSESWALFQGPPQAGIQGPYTAKVQGPGFTDTQGEIV
ViPR	AWW21309.1	A0A493QPE6	Human-enterovirus-68	2016-R5733	AITQGVPT		AMEQGITD	VPRQSESW	ALFQGPPQ	AGIQGPYT	AKVQGPGF	TDTQGEIV	AITQGVPTAMEQGITDVPRQSESWALFQGPPQAGIQGPYTAKVQGPGFTDTQGEIV
ViPR	AVW85864.1	A0A493QPE6	Human-enterovirus-68	2016-R5733	AITQGVPT		AMEQGITD	VPRQSESW	ALFQGPPQ	AGIQGPYT	AKVQGPGF	TDTQGEIV	AITQGVPTAMEQGITDVPRQSESWALFQGPPQAGIQGPYTAKVQGPGFTDTQGEIV
ViPR	AWW21310.1	A0A493QPE6	Human-enterovirus-68	2016-R5734	AITQGVPT		AMEQGITD	VPRQSESW	ALFQGPPQ	AGIQGPYT	AKVQGPGF	TDTQGEIV	AITQGVPTAMEQGITDVPRQSESWALFQGPPQAGIQGPYTAKVQGPGFTDTQGEIV
ViPR	AVW85865.1	A0A493QPE6	Human-enterovirus-68	2016-R5734	AITQGVPT		AMEQGITD	VPRQSESW	ALFQGPPQ	AGIQGPYT	AKVQGPGF	TDTQGEIV	AITQGVPTAMEQGITDVPRQSESWALFQGPPQAGIQGPYTAKVQGPGFTDTQGEIV
ViPR	BAW35418.1	A0A1L7NZS9	Human-enterovirus-68	A241-OsakaC-JPN-2015	AITQGVPT		AMEQGITD	VPRQSESW	ALFQGPPQ	AGIQGPYT	AKVQGPGF	TDTQGEIV	AITQGVPTAMEQGITDVPRQSESWALFQGPPQAGIQGPYTAKVQGPGFTDTQGEIV
ViPR	BAW35420.1	A0A1L7NZS9	Human-enterovirus-68	A250-OsakaC-JPN-2015	AITQGVPT		AMEQGITD	VPRQSESW	ALFQGPPQ	AGIQGPYT	AKVQGPGF	TDTQGEIV	AITQGVPTAMEQGITDVPRQSESWALFQGPPQAGIQGPYTAKVQGPGFTDTQGEIV
ViPR	BAW35421.1	A0A1L7NZS9	Human-enterovirus-68	A252-OsakaC-JPN-2015	AITQGVPT		AMEQGITD	VPRQSESW	ALFQGPPQ	AGIQGPYT	AKVQGPGF	TDTQGEIV	AITQGVPTAMEQGITDVPRQSESWALFQGPPQAGIQGPYTAKVQGPGFTDTQGEIV
ViPR	AOV86535.1	A0A1D8MKE5	Human-enterovirus-68	NY22_16	AITQGVPT		AMEQGITD	VPRQSESW	ALFQGPPQ	AGIQGPYT	AKVQGPGF	TDTQGEIV	AITQGVPTAMEQGITDVPRQSESWALFQGPPQAGIQGPYTAKVQGPGFTDTQGEIV
ViPR	BAW35419.1	A0A1L7NZT6	Human-enterovirus-68	A244-OsakaC-JPN-2015	AITQGVPT		AMEQGITD	VPRQSESW	ALFQGPPQ	AGIQGPYT	AKVQGPGF	TDTQGEIV	AITQGVPTAMEQGITDVPRQSESWALFQGPPQAGIQGPYTAKVQGPGFTDTQGEIV
ViPR	APP91862.1	A0A1L5YKY3	Human-enterovirus-68	EV-D68_STL_2016_19	AITQGVPT		AMEQGITN	VPRQSESW	ALFQGPPQ	AGIQGPYT	AKVQGPGF	TDTQGEIV	AITQGVPTAMEQGITNVPRQSESWALFQGPPQAGIQGPYTAKVQGPGFTDTQGEIV
ViPR	APU51948.1	A0A1L7H9F1	Human-enterovirus-68	NY149_16	AITQGVPT		AMEQGITD	VPRQSESW	ALFQGPPQ	AGIQGPYT	AKVQGPGF	TDTQGEIV	AITQGVPTAMEQGITDVPRQSESWALFQGPPQAGIQGPYTAKVQGPGFTDTQGEIV
ViPR	APU51957.1	A0A1L7H9D7	Human-enterovirus-68	NY241_16	AITQGVPT		AMEQGITD	VPRQSESW	ALFQGPPQ	AGIQGPYT	AKVQGPGF	TDTQGEIV	AITQGVPTAMEQGITDVPRQSESWALFQGPPQAGIQGPYTAKVQGPGFTDTQGEIV
ViPR	AOV86541.1	A0A1D8MKG7	Human-enterovirus-68	Ny59_16	AITQGVPT		AMEQGITD	VPRQSESW	ALFQGPPQ	AGIQGPYT	AKVQGPGF	TDIQGEIV	AITQGVPTAMEQGITDVPRQSESWALFQGPPQAGIQGPYTAKVQGPGFTDIQGEIV
ViPR	APU51946.1	A0A1L7H9B3	Human-enterovirus-68	NY135_16	AITQGVPT		AMEQGITD	VPRQSESW	ALFQGPPQ	AGIQGPYT	AKVQGPGF	TDTQGEIV	AITQGVPTAMEQGITDVPRQSESWALFQGPPQAGIQGPYTAKVQGPGFTDTQGEIV
ViPR	APU51947.1	A0A1L7H9D3	Human-enterovirus-68	NY141_16	AITQGVPT		AMEQGITD	VPRQSESW	ALFQGPPQ	AGIQGPYT	AKVQGPGF	TDTQGEIV	AITQGVPTAMEQGITDVPRQSESWALFQGPPQAGIQGPYTAKVQGPGFTDTQGEIV
ViPR	APU51952.1	A0A1L7H9D3	Human-enterovirus-68	NY185_16	AITQGVPT		AMEQGITD	VPRQSESW	ALFQGPPQ	AGIQGPYT	AKVQGPGF	TDTQGEIV	AITQGVPTAMEQGITDVPRQSESWALFQGPPQAGIQGPYTAKVQGPGFTDTQGEIV
ViPR	APU51955.1	A0A1L7H9D3	Human-enterovirus-68	NY230_16	AITQGVPT		AMEQGITD	VPRQSESW	ALFQGPPQ	AGIQGPYT	AKVQGPGF	TDTQGEIV	AITQGVPTAMEQGITDVPRQSESWALFQGPPQAGIQGPYTAKVQGPGFTDTQGEIV
ViPR	ANZ79242.1	A0A1B2JL13	Human-enterovirus-68	USA/FL/2016-19504	AITQGVPT		AMEQGITD	VPRQSESW	ALFQGPPQ	AGIQGPYT	AKVQGPGF	TDTQGEIV	AITQGVPTAMEQGITDVPRQSESWALFQGPPQAGIQGPYTAKVQGPGFTDTQGEIV
ViPR	QEJ82279.1		Human-enterovirus-68	USA/ME/2016-23286	AITQGVPT		AMEQGITD	VPRQSESW	ALFQGPPQ	AGIQGPYT	AKVQGPGF	TDTQGEIV	AITQGVPTAMEQGITDVPRQSESWALFQGPPQAGIQGPYTAKVQGPGFTDTQGEIV
ViPR	APU51951.1	A0A1L7H9D8	Human-enterovirus-68	NY172_16	AITQGVPT		AMEQGITD	VPRQSESW	ALFQGPPQ	AGIQGPYT	AKVQGPGF	TDTQGEIV	AITQGVPTAMEQGITDVPRQSESWALFQGPPQAGIQGPYTAKVQGPGFTDTQGEIV
ViPR	AOV86538.1	A0A1D8MKE2	Human-enterovirus-68	NY39_16	AITQGVPT		AMEQGITD	VPRQSESW	ALFQGPPQ	AGIQGPYT	AKVQGPGF	TDTQGEIV	AITQGVPTAMEQGITDVPRQSESWALFQGPPQAGIQGPYTAKVQGPGFTDTQGEIV
ViPR	QEJ82283.1		Human-enterovirus-68	USA/CO/2016-23290	AITQGVPT		AMEQGITD	VPRQSESW	ALFQGPPQ	AGIQGPYT	AKVQGPGF	TDTQGEIV	AITQGVPTAMEQGITDVPRQSESWALFQGPPQAGIQGPYTAKVQGPGFTDTQGEIV
ViPR	QEJ82282.1		Human-enterovirus-68	USA/PA/2016-23289	AITQGVPT		AMEQGITD	VPRQSESW	ALFQGPPQ	AGIQGPYT	AKVQGPGF	TDTQGEIV	AITQGVPTAMEQGITDVPRQSESWALFQGPPQAGIQGPYTAKVQGPGFTDTQGEIV
ViPR	QEJ82272.1		Human-enterovirus-68	USA/FL/2016-23279	AITQGVPT		AMEQGITD	VPRQSESW	ALFQGPPQ	AGIQGPYT	AKVQGPGF	TDTQGEIV	AITQGVPTAMEQGITDVPRQSESWALFQGPPQAGIQGPYTAKVQGPGFTDTQGEIV
ViPR	QEJ82277.1		Human-enterovirus-68	USA/MO/2016-23284	AITQGVPT		AMEQGITD	VPRQSESW	ALFQGPPQ	AGIQGPYT	AKVQGPGF	TDTQGEIV	AITQGVPTAMEQGITDVPRQSESWALFQGPPQAGIQGPYTAKVQGPGFTDTQGEIV
ViPR	QEJ82271.1		Human-enterovirus-68	USA/FL/2016-23278	AITQGVPT		AMEQGITD	VPRQSDSW	ALFQGPPQ	AGIQGPYT	AKVQGPGF	TDTQGEIV	AITQGVPTAMEQGITDVPRQSDSWALFQGPPQAGIQGPYTAKVQGPGFTDTQGEIV
ViPR	APU51954.1	A0A1L7H9D1	Human-enterovirus-68	NY212_16	AITQGIPT		AMEQGITD	VPRQSESW	ALFQGPPQ	AGIQGPYT	AKVQGPGF	TDTQGEIV	AITQGIPTAMEQGITDVPRQSESWALFQGPPQAGIQGPYTAKVQGPGFTDTQGEIV
ViPR	AOV86536.1	A0A1D8MKE1	Human-enterovirus-68	NY29_16	AITQGVPT		AMEQGITD	VPRQSESW	ALFQGPPQ	AGIQGPYT	AKVQGPGF	TDTQGEIV	AITQGVPTAMEQGITDVPRQSESWALFQGPPQAGIQGPYTAKVQGPGFTDTQGEIV
ViPR	AOV86537.1	A0A1D8MKE1	Human-enterovirus-68	NY30_16	AITQGVPT		AMEQGITD	VPRQSESW	ALFQGPPQ	AGIQGPYT	AKVQGPGF	TDTQGEIV	AITQGVPTAMEQGITDVPRQSESWALFQGPPQAGIQGPYTAKVQGPGFTDTQGEIV
ViPR	AOV86539.1	A0A1D8MKE1	Human-enterovirus-68	NY43_16	AITQGVPT		AMEQGITD	VPRQSESW	ALFQGPPQ	AGIQGPYT	AKVQGPGF	TDTQGEIV	AITQGVPTAMEQGITDVPRQSESWALFQGPPQAGIQGPYTAKVQGPGFTDTQGEIV
ViPR	AOV86540.1	A0A1D8MKE1	Human-enterovirus-68	NY44_16	AITQGVPT		AMEQGITD	VPRQSESW	ALFQGPPQ	AGIQGPYT	AKVQGPGF	TDTQGEIV	AITQGVPTAMEQGITDVPRQSESWALFQGPPQAGIQGPYTAKVQGPGFTDTQGEIV
ViPR	ANZ79244.1	A0A1B2JL17	Human-enterovirus-68	USA/TX/2016-19506	AITQGVPT		AMEQGITD	VPRQSESW	ALFQGPPQ	AGIQGPYT	AKVQGPGF	TDTQGEIV	AITQGVPTAMEQGITDVPRQSESWALFQGPPQAGIQGPYTAKVQGPGFTDTQGEIV
ViPR	QEJ82278.1		Human-enterovirus-68	USA/PA/2016-23285	AITQGVPT		AMEQGITD	VPRQSESW	ALFQGPPQ	AGIQGPYT	AKVQGPGF	TDTQGEIV	AITQGVPTAMEQGITDVPRQSESWALFQGPPQAGIQGPYTAKVQGPGFTDTQGEIV
ViPR	QEJ82281.1		Human-enterovirus-68	USA/SC/2016-23288	AITQGVPT		AMEQGITD	VPRQSESW	ALFQGPPQ	AGIQGPYT	AKVQGPGF	TDTQGEIV	AITQGVPTAMEQGITDVPRQSESWALFQGPPQAGIQGPYTAKVQGPGFTDTQGEIV
ViPR	BAW35416.1	A0A1L7NZR6	Human-enterovirus-68	639-OsakaC-JPN-2015	AITQGVPT		AMEQGITD	VPRQSESW	ALFQGPPQ	AGIQGPYT	AKVQGPGF	TDTQGEIV	AITQGVPTAMEQGITDVPRQSESWALFQGPPQAGIQGPYTAKVQGPGFTDTQGEIV
ViPR	AWW21308.1	A0A499R005	Human-enterovirus-68	2016-R5271	AITQGVPT		AMEQGITD	VPRQSESW	ALFQGPPQ	AGIQGPYT	AKVQGPGF	TDTQGEIV	AITQGVPTAMEQGITDVPRQSESWALFQGPPQAGIQGPYTAKVQGPGFTDTQGEIV
ViPR	ANE37234.1	A0A172SZS5	Human-enterovirus-68	EVD68/SZ02/CHN/2015	AITQGVPT		AMEQGITD	VPRQSESW	ALFQGPPQ	AGIQGPYT	AKVQGPGF	TDTQGEIV	AITQGVPTAMEQGITDVPRQSESWALFQGPPQAGIQGPYTAKVQGPGFTDTQGEIV
ViPR	ANE37235.1	A0A172SZS5	Human-enterovirus-68	EVD68/SZ03/CHN/2015	AITQGVPT		AMEQGITD	VPRQSESW	ALFQGPPQ	AGIQGPYT	AKVQGPGF	TDTQGEIV	AITQGVPTAMEQGITDVPRQSESWALFQGPPQAGIQGPYTAKVQGPGFTDTQGEIV
ViPR	AWW21305.1	A0A499QY20	Human-enterovirus-68	2016-R4855	AITQGVPT		AMEQGITD	VPRQSESW	ALFQGPPQ	AGIQGPYT	AKVQGPGF	TDTQGEIV	AITQGVPTAMEQGITDVPRQSESWALFQGPPQAGIQGPYTAKVQGPGFTDTQGEIV
ViPR	AWW21300.1	A0A499QUN8	Human-enterovirus-68	2016-R4428	AITQGVPT		AMEQGITD	VPRQSESW	ALFQGPPQ	AGIQGPYT	AKVQGPGF	TDTQGEIV	AITQGVPTAMEQGITDVPRQSESWALFQGPPQAGIQGPYTAKVQGPGFTDTQGEIV
ViPR	AOV86542.1	A0A1D8MKF2	Human-enterovirus-68	NY75_16	AITQGVPT		VMEQGITD	VPRQSESW	ALFQGPPQ	AGIQGPYT	AKVQGPGF	TNTQGEIV	AITQGVPTVMEQGITDVPRQSESWALFQGPPQAGIQGPYTAKVQGPGFTNTQGEIV
ViPR	APU51949.1	A0A1L7H9C8	Human-enterovirus-68	NY151_16	AITQGVPT		AMEQGITD	VPRQSESW	ALFQGPPQ	AGIQGPYT	AKVQGPGF	TDTQGEIV	AITQGVPTAMEQGITDVPRQSESWALFQGPPQAGIQGPYTAKVQGPGFTDTQGEIV
ViPR	AWW21303.1	A0A499QQM6	Human-enterovirus-68	2016-R4839	AITQGVPT		AMEQGITD	VPRQSESW	ALFQGPPQ	AGIQGPYT	AKVQGPGF	TDTQGEIV	AITQGVPTAMEQGITDVPRQSESWALFQGPPQAGIQGPYTAKVQGPGFTDTQGEIV
ViPR	AWW21304.1	A0A499QRD5	Human-enterovirus-68	2016-R4852	AIAQGVPT		AMEQGITD	VPRQSESW	ALFQGPPQ	AGIQGPYT	AKVQGPGF	TDTQGEIV	AIAQGVPTAMEQGITDVPRQSESWALFQGPPQAGIQGPYTAKVQGPGFTDTQGEIV
ViPR	AWW21301.1	A0A499QNK2	Human-enterovirus-68	2016-R4483	AITQGIPT		AMEQGITD	VPRQSESW	ALFQGPPQ	AGIQGPYT	AKVQGPGF	TDTQGEIV	AITQGIPTAMEQGITDVPRQSESWALFQGPPQAGIQGPYTAKVQGPGFTDTQGEIV
ViPR	QEJ82276.1		Human-enterovirus-68	USA/MO/2016-23283	AITQGVPT		VMEQGIAD	VPRQSESW	ALFQGPPQ	AGIQGPYT	AKVQGPGF	TDTQGEIV	AITQGVPTVMEQGIADVPRQSESWALFQGPPQAGIQGPYTAKVQGPGFTDTQGEIV
ViPR	QCE20634.1		Human-enterovirus-68	EV-D68/Homo-sapiens/CHN/DZH-ZJUC/2018	AITQGVPT		AMEQGITD	VPRQSDSW	ALFQGPPQ	AGIQGPYT	AKVQGPGF	TDTQGEIV	AITQGVPTAMEQGITDVPRQSDSWALFQGPPQAGIQGPYTAKVQGPGFTDTQGEIV
ViPR	BBM96399.1		Human-enterovirus-68	take3	AITQGVPT		AMEQGITD	VPRQSESW	ALFQGPPQ	AGIQGPYT	AKVQGPGF	TDTQGEIV	AITQGVPTAMEQGITDVPRQSESWALFQGPPQAGIQGPYTAKVQGPGFTDTQGEIV
ViPR	BBM96400.1		Human-enterovirus-68	take4	AITQGVPT		AMEQGITD	VPRQSDSW	ALFQGPPQ	AGIQGPYT	AKVQGPGF	TDTQGEIV	AITQGVPTAMEQGITDVPRQSDSWALFQGPPQAGIQGPYTAKVQGPGFTDTQGEIV
ViPR	AWW21302.1	A0A499R260	Human-enterovirus-68	2016-R4609	AITQGVPT		AMEQGITD	VPRQSESW	ALFQGPPQ	AGIQGPYT	AKVQGPGF	TDTQGEIV	AITQGVPTAMEQGITDVPRQSESWALFQGPPQAGIQGPYTAKVQGPGFTDTQGEIV
ViPR	APU51953.1	A0A1L7H9D4	Human-enterovirus-68	NY188_16	AITQGVPT		AMEQGITD	VPRQSESW	ALFQGPPQ	AGIQGPYT	AKVQGPGF	TDTQGEIV	AITQGVPTAMEQGITDVPRQSESWALFQGPPQAGIQGPYTAKVQGPGFTDTQGEIV
ViPR	AWW21299.1	A0A499QNK8	Human-enterovirus-68	2016-R4010	AITQGVPT		AMEQGITD	VPRQSESW	ALFQGPPQ	AGIQGPYT	AKVQGPGF	TDTQGEIV	AITQGVPTAMEQGITDVPRQSESWALFQGPPQAGIQGPYTAKVQGPGFTDTQGEIV
ViPR	QEJ82273.1		Human-enterovirus-68	USA/TX/2016-23280	AITQGVPT		AMEQGITD	VPRQSESW	ALFQGPPQ	AGIQGPYT	AKVQGPGF	TDTQGEIV	AITQGVPTAMEQGITDVPRQSESWALFQGPPQAGIQGPYTAKVQGPGFTDTQGEIV
ViPR	AYW17090.1	A0A3S7XUI6	Human-enterovirus-68	16V1106R2	AITQGVPT		AMEQGITD	VPRQSESW	ALFQGPPQ	AGIQGPYT	AKVQGPGF	TDTQGEIV	AITQGVPTAMEQGITDVPRQSESWALFQGPPQAGIQGPYTAKVQGPGFTDTQGEIV
ViPR	QEG13949.1		Human-enterovirus-68	USA/CO/2018-23087	AITQGVPT		AMEQGITD	VPRQSESW	ALFQGPPQ	AGIQGPYT	AKVQGPGF	TDTQGEIV	AITQGVPTAMEQGITDVPRQSESWALFQGPPQAGIQGPYTAKVQGPGFTDTQGEIV
ViPR	QEG13983.1		Human-enterovirus-68	USA/IL/2018-23252	AITQGVPT		AMEQGITD	VPRQSESW	ALFQGPPQ	AGIQGPYT	AKVQGPGF	TDTQGEIV	AITQGVPTAMEQGITDVPRQSESWALFQGPPQAGIQGPYTAKVQGPGFTDTQGEIV
ViPR	QEG13994.1		Human-enterovirus-68	USA/MN/2018-23263	AITQGVPT		AMEQGITD	VPRQSESW	ALFQGPPQ	AGIQGPYT	AKVQGPGF	TDTQGEIV	AITQGVPTAMEQGITDVPRQSESWALFQGPPQAGIQGPYTAKVQGPGFTDTQGEIV
ViPR	QEG13984.1		Human-enterovirus-68	USA/OH/2018-23253	AITQGVPT		AMEQGITD	VPRQSESW	ALFQGPPQ	AGIQGPYT	AKVQGPGF	TDTQGEIV	AITQGVPTAMEQGITDVPRQSESWALFQGPPQAGIQGPYTAKVQGPGFTDTQGEIV
ViPR	QEG13970.1		Human-enterovirus-68	USA/MD/2018-23209	AITQGVPT		AMEQGITD	VPRQSESW	ALFQGPPQ	AGIQGPYT	AKVQGPGF	TDTQGEIV	AITQGVPTAMEQGITDVPRQSESWALFQGPPQAGIQGPYTAKVQGPGFTDTQGEIV
ViPR	QEG13974.1		Human-enterovirus-68	USA/TN/2018-23213	AITQGVPT		AMEQGITD	VPRQSESW	ALFQGPPQ	AGIQGPYT	AKVQGPGF	TDTQGEIV	AITQGVPTAMEQGITDVPRQSESWALFQGPPQAGIQGPYTAKVQGPGFTDTQGEIV
ViPR	QEG13985.1		Human-enterovirus-68	USA/OH/2018-23254	AITQGVPT		AMEQGITD	VPRQSESW	ALFQGPPQ	AGIQGPYT	AKVQGPGF	TDTQGEIV	AITQGVPTAMEQGITDVPRQSESWALFQGPPQAGIQGPYTAKVQGPGFTDTQGEIV
ViPR	QEG13986.1		Human-enterovirus-68	USA/OH/2018-23255	AITQGVPT		AMEQGITD	VPRQSESW	ALFQGPPQ	AGIQGPYT	AKVQGPGF	TDTQGEIV	AITQGVPTAMEQGITDVPRQSESWALFQGPPQAGIQGPYTAKVQGPGFTDTQGEIV
ViPR	QEG13980.1		Human-enterovirus-68	USA/NY/2018-23219	AITQGVPT		AMEQGITD	VPRQSESW	ALFQGPPQ	AGIQGPYT	AKVQGPGF	TDTQGEIV	AITQGVPTAMEQGITDVPRQSESWALFQGPPQAGIQGPYTAKVQGPGFTDTQGEIV
ViPR	QEG13951.1		Human-enterovirus-68	USA/MA/2018-23089	AITQGVPT		AMEQGITD	VPRQSESW	ALFQGPPQ	AGIQGPYT	AKVQGPGF	TDTQGEIV	AITQGVPTAMEQGITDVPRQSESWALFQGPPQAGIQGPYTAKVQGPGFTDTQGEIV
ViPR	QEG13987.1		Human-enterovirus-68	USA/OH/2018-23256	AITQGVPT		AMEQGITD	VPRQSESW	ALFQGPPQ	AGIQGPYT	AKVQGPGF	TDTQGEIV	AITQGVPTAMEQGITDVPRQSESWALFQGPPQAGIQGPYTAKVQGPGFTDTQGEIV
ViPR	QEG13962.1		Human-enterovirus-68	USA/WA/2018-23201	AITQGVPT		AMEQGITD	VPRQSESW	ALFQGPPQ	AGIQGPYT	AKVQGPGF	TDTQGEIV	AITQGVPTAMEQGITDVPRQSESWALFQGPPQAGIQGPYTAKVQGPGFTDTQGEIV
ViPR	QEG13964.1		Human-enterovirus-68	USA/PA/2018-23203	AITQGVPT		AMEQGITD	VPRQSESW	ALFQGPPQ	AGIQGPYT	AKVQGPGF	TDTQGEIV	AITQGVPTAMEQGITDVPRQSESWALFQGPPQAGIQGPYTAKVQGPGFTDTQGEIV
ViPR	QEU45794.1		Human-enterovirus-68	USA/2018-23201	AITQGVPT		AMEQGITD	VPRQSESW	ALFQGPPQ	AGIQGPYT	AKVQGPGF	TDTQGEIV	AITQGVPTAMEQGITDVPRQSESWALFQGPPQAGIQGPYTAKVQGPGFTDTQGEIV
ViPR	QEU45799.1		Human-enterovirus-68	USA/2018-23263	AITQGVPT		AMEQGITD	VPRQSESW	ALFQGPPQ	AGIQGPYT	AKVQGPGF	TDTQGEIV	AITQGVPTAMEQGITDVPRQSESWALFQGPPQAGIQGPYTAKVQGPGFTDTQGEIV
ViPR	QEG13959.1		Human-enterovirus-68	USA/KY/2018-23198	AITQGVPT		AMEQGITD	VPRQSESW	ALFQGPPQ	AGIQGPYT	AKVQGPGF	TDTQGEIV	AITQGVPTAMEQGITDVPRQSESWALFQGPPQAGIQGPYTAKVQGPGFTDTQGEIV
ViPR	QEG13961.1		Human-enterovirus-68	USA/OK/2018-23200	AITQGVPT		AMEQGITD	VPRQSESW	ALFQGPPQ	AGIQGPYT	AKVQGPGF	TDTQGEIV	AITQGVPTAMEQGITDVPRQSESWALFQGPPQAGIQGPYTAKVQGPGFTDTQGEIV
ViPR	QEG13979.1		Human-enterovirus-68	USA/GA/2018-23218	AITQGVPT		AMEQGITD	VPRQSESW	ALFQGPPQ	AGIQGPYT	AKVQGPGF	TDTQGEIV	AITQGVPTAMEQGITDVPRQSESWALFQGPPQAGIQGPYTAKVQGPGFTDTQGEIV
ViPR	QEG13958.1		Human-enterovirus-68	USA/MO/2018-23197	AITQGVPT		AMEQGITD	VPRQSESW	ALFQGPPQ	AGIQGPYT	AKVQGPGF	TDTQGEIV	AITQGVPTAMEQGITDVPRQSESWALFQGPPQAGIQGPYTAKVQGPGFTDTQGEIV
ViPR	QEG14007.1		Human-enterovirus-68	USA/MT/2018-23276	AITQGVPT		AMEQGITD	VPRQSESW	ALFQGPPQ	AGIQGPYT	AKVQGPGF	TDTQGEIV	AITQGVPTAMEQGITDVPRQSESWALFQGPPQAGIQGPYTAKVQGPGFTDTQGEIV
ViPR	QBA90620.1	A0A411FAY0	Human-enterovirus-68	USA/2018-23087	AITQGVPT		AMEQGITD	VPRQSESW	ALFQGPPQ	AGIQGPYT	AKVQGPGF	TDTQGEIV	AITQGVPTAMEQGITDVPRQSESWALFQGPPQAGIQGPYTAKVQGPGFTDTQGEIV
ViPR	QEG13973.1		Human-enterovirus-68	USA/AL/2018-23212	AITQGVPT		AMEQGITD	VPRQSESW	ALFQGPPQ	AGIQGPYT	AKVQGPGF	TDTQGEIV	AITQGVPTAMEQGITDVPRQSESWALFQGPPQAGIQGPYTAKVQGPGFTDTQGEIV
ViPR	QBA90621.1	A0A411FAY3	Human-enterovirus-68	USA/2018-23088	AITQGVPT		AMEQGITD	VPRQSESW	ALFQGPPQ	AGIQGPYT	AKVQGPGF	TDTQGEIV	AITQGVPTAMEQGITDVPRQSESWALFQGPPQAGIQGPYTAKVQGPGFTDTQGEIV
ViPR	QEG13950.1		Human-enterovirus-68	USA/OH/2018-23088	AITQGVPT		AMEQGITD	VPRQSESW	ALFQGPPQ	AGIQGPYT	AKVQGPGF	TDTQGEIV	AITQGVPTAMEQGITDVPRQSESWALFQGPPQAGIQGPYTAKVQGPGFTDTQGEIV
ViPR	QEG13965.1		Human-enterovirus-68	USA/MN/2018-23204	AITQGVPT		AMEQGITD	VPRQSESW	ALFQGPPQ	AGIQGPYT	AKVQGPGF	TDTQGEIV	AITQGVPTAMEQGITDVPRQSESWALFQGPPQAGIQGPYTAKVQGPGFTDTQGEIV
ViPR	QEG13966.1		Human-enterovirus-68	USA/MN/2018-23205	AITQGVPT		AMEQGITD	VPRQSESW	ALFQGPPQ	AGIQGPYT	AKVQGPGF	TDTQGEIV	AITQGVPTAMEQGITDVPRQSESWALFQGPPQAGIQGPYTAKVQGPGFTDTQGEIV
ViPR	QEG13969.1		Human-enterovirus-68	USA/TX/2018-23208	AITQGVPT		AMEQGITD	VPRQSESW	ALFQGPPQ	AGIQGPYT	AKVQGPGF	TDTQGEIV	AITQGVPTAMEQGITDVPRQSESWALFQGPPQAGIQGPYTAKVQGPGFTDTQGEIV
ViPR	QEU45796.1		Human-enterovirus-68	USA/2018-23209	AITQGVPT		AMEQGITD	VPRQSESW	ALFQGPPQ	AGIQGPYT	AKVQGPGF	TDTQGEIV	AITQGVPTAMEQGITDVPRQSESWALFQGPPQAGIQGPYTAKVQGPGFTDTQGEIV
ViPR	QEG13956.1		Human-enterovirus-68	USA/CO/2018-23166	AITQGVPT		AMEQGITD	VPRQSESW	ALFQGPPQ	AGIQGPYT	AKVQGPGF	TDTQGEIV	AITQGVPTAMEQGITDVPRQSESWALFQGPPQAGIQGPYTAKVQGPGFTDTQGEIV
ViPR	QEG13957.1		Human-enterovirus-68	USA/CO/2018-23182	AITQGVPT		VMEQGITD	VPRQSESW	ALFQGPPQ	AGIQGPYT	AKVQGPGF	TDTQGEIV	AITQGVPTVMEQGITDVPRQSESWALFQGPPQAGIQGPYTAKVQGPGFTDTQGEIV
ViPR	QEG13971.1		Human-enterovirus-68	USA/NE/2018-23210	AITQGVPT		VMEQGITD	VPRQSESW	ALFQGPPQ	AGIQGPYT	AKVQGPGF	TDTQGEIV	AITQGVPTVMEQGITDVPRQSESWALFQGPPQAGIQGPYTAKVQGPGFTDTQGEIV
ViPR	QEG13988.1		Human-enterovirus-68	USA/OH/2018-23257	AITQGVPT		VMEQGITD	VPRQSESW	ALFQGPPQ	AGIQGPYT	AKVQGPGF	TDTQGEIV	AITQGVPTVMEQGITDVPRQSESWALFQGPPQAGIQGPYTAKVQGPGFTDTQGEIV
ViPR	QEG13989.1		Human-enterovirus-68	USA/OH/2018-23258	AITQGVPT		VMEQGITD	VPRQSESW	ALFQGPPQ	AGIQGPYT	AKVQGPGF	TDTQGEIV	AITQGVPTVMEQGITDVPRQSESWALFQGPPQAGIQGPYTAKVQGPGFTDTQGEIV
ViPR	QEG13991.1		Human-enterovirus-68	USA/OH/2018-23260	AITQGVPT		VMEQGITD	VPRQSESW	ALFQGPPQ	AGIQGPYT	AKVQGPGF	TDTQGEIV	AITQGVPTVMEQGITDVPRQSESWALFQGPPQAGIQGPYTAKVQGPGFTDTQGEIV
ViPR	QEG13992.1		Human-enterovirus-68	USA/OH/2018-23261	AITQGVPT		VMEQGITD	VPRQSESW	ALFQGPPQ	AGIQGPYT	AKVQGPGF	TDTQGEIV	AITQGVPTVMEQGITDVPRQSESWALFQGPPQAGIQGPYTAKVQGPGFTDTQGEIV
ViPR	QEU45798.1		Human-enterovirus-68	USA/2018-23252	AITQGVPT		AMEQGITD	VPRQSESW	ALFQGPPQ	AGIQGPYT	AKVQGPGF	TDTQGEIV	AITQGVPTAMEQGITDVPRQSESWALFQGPPQAGIQGPYTAKVQGPGFTDTQGEIV
ViPR	QEG13963.1		Human-enterovirus-68	USA/TX/2018-23202	AITQGVPT		AMEQGITD	VPRQSESW	ALFQGPPQ	AGIQGPYT	AKVQGPGF	TDTQGEIV	AITQGVPTAMEQGITDVPRQSESWALFQGPPQAGIQGPYTAKVQGPGFTDTQGEIV
ViPR	QEG13953.1		Human-enterovirus-68	USA/CO/2018-23163	AITQGVPT		AMEQGITD	VPRQSESW	ALFQGPPQ	AGIQGPYT	AKVQGPGF	TDTQGEIV	AITQGVPTAMEQGITDVPRQSESWALFQGPPQAGIQGPYTAKVQGPGFTDTQGEIV
ViPR	QEG13954.1		Human-enterovirus-68	USA/CO/2018-23164	AITQGVPT		AMEQGITD	VPRQSESW	ALFQGPPQ	AGIQGPYT	AKVQGPGF	TDTQGEIV	AITQGVPTAMEQGITDVPRQSESWALFQGPPQAGIQGPYTAKVQGPGFTDTQGEIV
ViPR	QBA90622.1	A0A411FAX8	Human-enterovirus-68	USA/2018-23089	AITQGVPT		AMEQGITD	VPRQSESW	ALFQGPPQ	AGIQGPYT	AKVQGPGF	TDTQGEIV	AITQGVPTAMEQGITDVPRQSESWALFQGPPQAGIQGPYTAKVQGPGFTDTQGEIV
ViPR	QEU45795.1		Human-enterovirus-68	USA/2018-23206	AITQGVPT		AMEQGITD	VPRQSESW	ALFQGPPQ	AGIQGPYT	AKVQGPGF	TDTQGEIV	AITQGVPTAMEQGITDVPRQSESWALFQGPPQAGIQGPYTAKVQGPGFTDTQGEIV
ViPR	QEG13967.1		Human-enterovirus-68	USA/MD/2018-23206	AITQGVPT		AMEQGITD	VPRQSESW	ALFQGPPQ	AGIQGPYT	AKVQGPGF	TDTQGEIV	AITQGVPTAMEQGITDVPRQSESWALFQGPPQAGIQGPYTAKVQGPGFTDTQGEIV
ViPR	QEU45797.1		Human-enterovirus-68	USA/2018-23216	AITQGVPT		AMEQGITD	VPRQSESW	ALFQGPPQ	AGIQGPYT	AKVQGPGF	TDTQGEIV	AITQGVPTAMEQGITDVPRQSESWALFQGPPQAGIQGPYTAKVQGPGFTDTQGEIV
ViPR	QEG13977.1		Human-enterovirus-68	USA/NY/2018-23216	AITQGVPT		AMEQGITD	VPRQSESW	ALFQGPPQ	AGIQGPYT	AKVQGPGF	TDTQGEIV	AITQGVPTAMEQGITDVPRQSESWALFQGPPQAGIQGPYTAKVQGPGFTDTQGEIV
ViPR	QEG13976.1		Human-enterovirus-68	USA/NY/2018-23215	AITQGVPT		AMEQGITD	VPRQSESW	ALFQGPPQ	AGIQGPYT	AKVQGPGF	TDTQGEIV	AITQGVPTAMEQGITDVPRQSESWALFQGPPQAGIQGPYTAKVQGPGFTDTQGEIV
ViPR	AYW17092.1	A0A3S7XUI4	Human-enterovirus-68	VRES189236	AITQGVPT		AMEQGITD	VPRQSESW	ALFQGPPQ	AGIQGPYT	AKVQGPGF	TDTQGEIV	AITQGVPTAMEQGITDVPRQSESWALFQGPPQAGIQGPYTAKVQGPGFTDTQGEIV
ViPR	AYW17097.1	A0A3S7XUJ1	Human-enterovirus-68	VRES189627	AITQGVPT		AMEQGITD	VPRQSESW	ALFQGPPQ	AGIQGPYT	AKVQGPGF	TDTQGEIV	AITQGVPTAMEQGITDVPRQSESWALFQGPPQAGIQGPYTAKVQGPGFTDTQGEIV
ViPR	AYW17093.1	A0A3S7XUH9	Human-enterovirus-68	VRES189536	AIAQGVPT		AMEQGITD	VPRQSESW	ALFQGPPQ	AGIQGPYT	AKVQGPGF	TDTQGEIV	AIAQGVPTAMEQGITDVPRQSESWALFQGPPQAGIQGPYTAKVQGPGFTDTQGEIV
ViPR	AYW17094.1	A0A3S7XUK5	Human-enterovirus-68	VRES189539	AITQGVPT		AMEQGITD	VPRQSESW	ALFQGPPQ	AGIQGPYT	AKVQGPGF	TDTQGEIV	AITQGVPTAMEQGITDVPRQSESWALFQGPPQAGIQGPYTAKVQGPGFTDTQGEIV
ViPR	AWW21312.1	A0A499R268	Human-enterovirus-68	2016-R6091	AITQGVPT		AMEQGITD	VPRQSESW	ALFQGPPQ	AGIQGPYT	AKVQGPGF	TDTQGEIV	AITQGVPTAMEQGITDVPRQSESWALFQGPPQAGIQGPYTAKVQGPGFTDTQGEIV
ViPR	AOV86534.1	A0A1D8MKE4	Human-enterovirus-68	NY10_16	AITQGVPT		AMEQGITD	VPRQSESW	ALFQGPPQ	AGIQGPYT	AKVQGPGF	TDTQGEIV	AITQGVPTAMEQGITDVPRQSESWALFQGPPQAGIQGPYTAKVQGPGFTDTQGEIV
ViPR	QEG13975.1		Human-enterovirus-68	USA/AZ/2018-23214	AITQGVPT		AMEQGITD	VPRQSESW	ALFQGPPQ	AGIQGPYT	AKVQGPGF	TDTQGEIV	AITQGVPTAMEQGITDVPRQSESWALFQGPPQAGIQGPYTAKVQGPGFTDTQGEIV
ViPR	QEG13955.1		Human-enterovirus-68	USA/CO/2018-23165	AITQGVPT		AMEQGITD	VPRQSESW	ALFQGPPQ	AGIQGPYT	AKVQGPGF	TDTQGEIV	AITQGVPTAMEQGITDVPRQSESWALFQGPPQAGIQGPYTAKVQGPGFTDTQGEIV
ViPR	AWW18929.1	A0A4P2T7K6	Human-enterovirus-68	NIV1733258	AITQGVPT		AMEQGITD	VPRQSESW	ALFQGPPQ	AGIQGPYT	AKVQGPGF	TDTQGEIV	AITQGVPTAMEQGITDVPRQSESWALFQGPPQAGIQGPYTAKVQGPGFTDTQGEIV
ViPR	AWW21306.1	A0A499QQL3	Human-enterovirus-68	2016-R4863	AITQGVPT		AMEQGITD	VPRQSESW	ALFQGPPQ	AGIQGPYT	AKVQGPGF	TDTQGEIV	AITQGVPTAMEQGITDVPRQSESWALFQGPPQAGIQGPYTAKVQGPGFTDTQGEIV
ViPR	AWW21298.1	A0A499QZZ7	Human-enterovirus-68	2016-R3936	AITQGVPT		AMEQGITD	VPRQSESW	ALFQGPPQ	AGIQGPYT	AKVQGPGF	TDTQGEIV	AITQGVPTAMEQGITDVPRQSESWALFQGPPQAGIQGPYTAKVQGPGFTDTQGEIV
ViPR	AWW21311.1	A0A499QNM7	Human-enterovirus-68	2016-R5928	AITQGVPT		AMEQGITD	VPRQSESW	ALFQGPPQ	AGIQGPYT	AKVQGPGF	TDTQGEIV	AITQGVPTAMEQGITDVPRQSESWALFQGPPQAGIQGPYTAKVQGPGFTDTQGEIV
ViPR	ANN46849.1	A0A193DVU8	Enterovirus-D	EV-D68/Homo-sapiens/USA/SSENT20/2014	AITQGVPT		VMEQGITD	VPRQSESW	ALFQGPPQ	AGIQGPYT	AKVQGPGF	TDTQGEIV	AITQGVPTVMEQGITDVPRQSESWALFQGPPQAGIQGPYTAKVQGPGFTDTQGEIV
ViPR	ANJ61750.1	A0A191Z5V6	Human-enterovirus-68	EV-D68/Homo-sapiens/USA/MO78/2009	AITQGVPT		VMEQGITD	VPRQSESW	ALFQGPPQ	AGIQGPYT	AKVQGPGF	TDTQGEIV	AITQGVPTVMEQGITDVPRQSESWALFQGPPQAGIQGPYTAKVQGPGFTDTQGEIV
ViPR	ALP31088.1	A0A1I9KHJ9	Human-enterovirus-68	USA/PA/2014-19035	AITQGVPT		VMEQGITD	VPRQSESW	ALFQGPPQ	AGIQGPYT	AKVQGPGF	TDTQGEIV	AITQGVPTVMEQGITDVPRQSESWALFQGPPQAGIQGPYTAKVQGPGFTDTQGEIV
ViPR	ALP31106.1	A0A1I9KXX1	Human-enterovirus-68	USA/ID/2014-19068	AITQGVPT		VMEQGITD	VPRQSESW	ALFQGPPQ	AGIQGPYT	AKVQGPGF	TDTQGEIV	AITQGVPTVMEQGITDVPRQSESWALFQGPPQAGIQGPYTAKVQGPGFTDTQGEIV
ViPR	ALP31112.1	A0A1I9KHM1	Human-enterovirus-68	USA/UT/2014-19195	AITQGVPT		VMEQGITD	VPRQSESW	ALFQGPPQ	AGIQGPYT	AKVQGPGF	TDTQGEIV	AITQGVPTVMEQGITDVPRQSESWALFQGPPQAGIQGPYTAKVQGPGFTDTQGEIV
ViPR	ALP31139.1	A0A1I9KHQ1	Human-enterovirus-68	USA/ID/2014-19224	AITQGVPT		VMEQGITD	VPRQSESW	ALFQGPPQ	AGIQGPYT	AKVQGPGF	TDTQGEIV	AITQGVPTVMEQGITDVPRQSESWALFQGPPQAGIQGPYTAKVQGPGFTDTQGEIV
ViPR	ALP31152.1	A0A1I9KHR1	Human-enterovirus-68	USA/WY/2014-19051	AITQGVPT		IMEQGITD	VPRQSESW	ALFQGPPQ	AGIQGPYT	AKVQGPGF	TDTQGEIV	AITQGVPTIMEQGITDVPRQSESWALFQGPPQAGIQGPYTAKVQGPGFTDTQGEIV
ViPR	ANN46831.1	A0A193DVH7	Enterovirus-D	EV-D68/Homo-sapiens/USA/SSENT30/2014	AITQGVPT		VMEQGITD	VPRQSESW	ALFQGPPQ	AGIQGPYT	AKVQGPGF	TDTQGEIV	AITQGVPTVMEQGITDVPRQSESWALFQGPPQAGIQGPYTAKVQGPGFTDTQGEIV
ViPR	ANJ61580.1	A0A191Z5C9	Human-enterovirus-68	EV-D68/Homo-sapiens/USA/O418a/2012	AITQGVPT		AMEQGITD	VPRQSESW	ALFQGPPQ	AGIQGPYT	AKVQGPGF	TDTQGEII	AITQGVPTAMEQGITDVPRQSESWALFQGPPQAGIQGPYTAKVQGPGFTDTQGEII
ViPR	ANN46839.1	A0A193DVT7	Enterovirus-D	EV-D68/Homo-sapiens/USA/SSENT32/2014	AITQGVPT		VMEQGITD	VPRQSESW	ALFQGPPQ	AGIQGPYT	AKVQGPGF	TDTQGEIV	AITQGVPTVMEQGITDVPRQSESWALFQGPPQAGIQGPYTAKVQGPGFTDTQGEIV
ViPR	ANQ69417.1	A0A1B1GGW9	Human-enterovirus-68	EV-D68/Homo-sapiens/USA/C7413/2012	AITQGVPT		AMEQGITD	VPRQSESW	ALFQGPPQ	AGIQGPYT	AKVQGPGF	TDTQGEIV	AITQGVPTAMEQGITDVPRQSESWALFQGPPQAGIQGPYTAKVQGPGFTDTQGEIV
ViPR	ANJ61587.1	A0A191Z5D8	Human-enterovirus-68	EV-D68/Homo-sapiens/USA/O270a/2012	AITQGVPT		AMEQGITD	VPRQSESW	ALFQGPPQ	AGIQGPYT	AKVQGPGF	TDTQGEIV	AITQGVPTAMEQGITDVPRQSESWALFQGPPQAGIQGPYTAKVQGPGFTDTQGEIV
ViPR	AKT08836.1	A0A0X9AKD4	Human-enterovirus-68	1-I8/TW/2008	AITQGVPT		AMEQGITD	VPRQSESW	ALFQGPPQ	AGIQGPYT	AKVQGPGF	TDTQGEIV	AITQGVPTAMEQGITDVPRQSESWALFQGPPQAGIQGPYTAKVQGPGFTDTQGEIV
ViPR	AKT08833.1	A0A1B0RPV7	Human-enterovirus-68	BCH824A	AITQGVPT		AMEQGITD	VPRQSESW	ALFQGPPQ	AGIQGPYT	AKVQGPGF	TDTQGEII	AITQGVPTAMEQGITDVPRQSESWALFQGPPQAGIQGPYTAKVQGPGFTDTQGEII
ViPR	ANJ61596.1	A0A191Z5C7	Human-enterovirus-68	EV-D68/Homo-sapiens/USA/C2204/2003	AITQGVPT		AMEQGITD	VPRQSESW	ALFQGPPQ	AGIQGPYT	AKVQGPGF	TDTQGEIV	AITQGVPTAMEQGITDVPRQSESWALFQGPPQAGIQGPYTAKVQGPGFTDTQGEIV
ViPR	ANJ61574.1	A0A191Z5C7	Human-enterovirus-68	EV-D68/Homo-sapiens/USA/C2386/2003	AITQGVPT		AMEQGITD	VPRQSESW	ALFQGPPQ	AGIQGPYT	AKVQGPGF	TDTQGEIV	AITQGVPTAMEQGITDVPRQSESWALFQGPPQAGIQGPYTAKVQGPGFTDTQGEIV
ViPR	ANJ61586.1	A0A191Z5D7	Human-enterovirus-68	EV-D68/Homo-sapiens/USA/C3256/2003	AITQGIPT		AMEQGITD	VPRQSESW	ALFQGPPQ	AGIQGPYT	AKVQGPGF	TDTQGEIV	AITQGIPTAMEQGITDVPRQSESWALFQGPPQAGIQGPYTAKVQGPGFTDTQGEIV
ViPR	ANJ61559.1	A0A191Z5B3	Human-enterovirus-68	EV-D68/Homo-sapiens/USA/C2206/2003	AITQGVPT		AMEQGITD	VPRQSESW	ALFQGPPQ	AGIQGPYT	AKVQGPGF	TDTQGEIV	AITQGVPTAMEQGITDVPRQSESWALFQGPPQAGIQGPYTAKVQGPGFTDTQGEIV
ViPR	ANJ61598.1	A0A191Z5B3	Human-enterovirus-68	EV-D68/Homo-sapiens/USA/O622a/2012	AITQGVPT		AMEQGITD	VPRQSESW	ALFQGPPQ	AGIQGPYT	AKVQGPGF	TDTQGEIV	AITQGVPTAMEQGITDVPRQSESWALFQGPPQAGIQGPYTAKVQGPGFTDTQGEIV
ViPR	ANJ61579.1	A0A191Z5D1	Human-enterovirus-68	EV-D68/Homo-sapiens/USA/C3486/2005	AITQGVPT		AMEQGITD	VPRQSESW	ALFQGPPQ	AGIQGPYT	AKVQGPGF	TDTQGEIV	AITQGVPTAMEQGITDVPRQSESWALFQGPPQAGIQGPYTAKVQGPGFTDTQGEIV
ViPR	QEG13931.1		Human-enterovirus-68	USA/MD/2003-23226	AITQGVPT		AMEQGITD	VPRQSESW	ALFQGPPQ	AGIQGPYT	AKVQGPGF	TDTQGEIV	AITQGVPTAMEQGITDVPRQSESWALFQGPPQAGIQGPYTAKVQGPGFTDTQGEIV
ViPR	QEG13938.1		Human-enterovirus-68	USA/CA/2003-23235	AITQGVPT		AMEQGITD	VPRQSESW	ALFQGPPQ	AGIQGPYT	AKVQGPGF	TDTQGEIV	AITQGVPTAMEQGITDVPRQSESWALFQGPPQAGIQGPYTAKVQGPGFTDTQGEIV
ViPR	QEG13940.1		Human-enterovirus-68	USA/MD/2003-23237	AIAQGVPT		AMEQGITD	VPRQSESW	ALFQGPPQ	AGIQGPYT	AKVQGPGF	TDTQGEIV	AIAQGVPTAMEQGITDVPRQSESWALFQGPPQAGIQGPYTAKVQGPGFTDTQGEIV
ViPR	ANJ61588.1	A0A191Z5E4	Human-enterovirus-68	EV-D68/Homo-sapiens/USA/C6832/2009	AITQGVPT		AMEQGITD	VPRQSESW	ALFQGPPQ	AGIQGPYT	AKVQGPGF	TDTQGEIV	AITQGVPTAMEQGITDVPRQSESWALFQGPPQAGIQGPYTAKVQGPGFTDTQGEIV
ViPR	ANJ61751.1	A0A191Z5U6	Human-enterovirus-68	EV-D68/Homo-sapiens/USA/MO66/2009	AITQGVPT		AMEQGITD	VPRQSESW	ALFQGPPQ	AGIQGPYT	AKVQGPGF	TDTQGEIV	AITQGVPTAMEQGITDVPRQSESWALFQGPPQAGIQGPYTAKVQGPGFTDTQGEIV
ViPR	ANJ61748.1	A0A191Z5U6	Human-enterovirus-68	EV-D68/Homo-sapiens/USA/MO87/2009	AITQGVPT		AMEQGITD	VPRQSESW	ALFQGPPQ	AGIQGPYT	AKVQGPGF	TDTQGEIV	AITQGVPTAMEQGITDVPRQSESWALFQGPPQAGIQGPYTAKVQGPGFTDTQGEIV
ViPR	ANJ61738.1	A0A191Z5V0	Human-enterovirus-68	EV-D68/Homo-sapiens/USA/MO92/2009	AITQGVPT		AMEQGITD	VPRQSESW	ALFQGPPQ	AGIQGPYT	AKVQGPGF	TDTQGEIV	AITQGVPTAMEQGITDVPRQSESWALFQGPPQAGIQGPYTAKVQGPGFTDTQGEIV
ViPR	ANJ61745.1	A0A191Z5U8	Human-enterovirus-68	EV-D68/Homo-sapiens/USA/MO61/2009	AITQGVPT		AMEQGITD	VPRQSESW	ALFQGPPQ	AGIQGPYT	AKVQGPGF	TDTQGEIV	AITQGVPTAMEQGITDVPRQSESWALFQGPPQAGIQGPYTAKVQGPGFTDTQGEIV
ViPR	ANJ61720.1	A0A191Z5S3	Human-enterovirus-68	EV-D68/Homo-sapiens/USA/MO70/2009	AITQGVPT		VMEQGITD	VPRQSESW	ALFQGPPQ	AGIQGPYT	AKVQGPGF	TDTQGEIV	AITQGVPTVMEQGITDVPRQSESWALFQGPPQAGIQGPYTAKVQGPGFTDTQGEIV
ViPR	ANJ61723.1	A0A191Z5T5	Human-enterovirus-68	EV-D68/Homo-sapiens/USA/MO79/2009	AITQGVPT		AMEQGITD	VPRQSESW	ALFQGPPQ	AGIQGPYT	AKVQGPGF	TDTQGEIV	AITQGVPTAMEQGITDVPRQSESWALFQGPPQAGIQGPYTAKVQGPGFTDTQGEIV
ViPR	ANJ61727.1	A0A191Z5T5	Human-enterovirus-68	EV-D68/Homo-sapiens/USA/MO80/2009	AITQGVPT		AMEQGITD	VPRQSESW	ALFQGPPQ	AGIQGPYT	AKVQGPGF	TDTQGEIV	AITQGVPTAMEQGITDVPRQSESWALFQGPPQAGIQGPYTAKVQGPGFTDTQGEIV
ViPR	ANJ61740.1	A0A191Z5U4	Human-enterovirus-68	EV-D68/Homo-sapiens/USA/MO72/2009	AITQGVPT		AMEQGITD	VPRQSESW	ALFQGPPQ	AGIQGPYT	AKVQGPGF	TDTQGEIV	AITQGVPTAMEQGITDVPRQSESWALFQGPPQAGIQGPYTAKVQGPGFTDTQGEIV
ViPR	ANJ61728.1	A0A191Z5U0	Human-enterovirus-68	EV-D68/Homo-sapiens/USA/MO85/2009	AITQGVPT		VMEQGITD	VPRQSESW	ALFQGPPQ	AGIQGPYT	AKVQGPGF	TDTQGEIV	AITQGVPTVMEQGITDVPRQSESWALFQGPPQAGIQGPYTAKVQGPGFTDTQGEIV
ViPR	ANJ61732.1	A0A191Z5V5	Human-enterovirus-68	EV-D68/Homo-sapiens/USA/MO62/2009	AITQGVPT		AMEQGITD	VPRQSESW	ALFQGPPQ	AGIQGPYT	AKVQGPGF	TDTQGEIV	AITQGVPTAMEQGITDVPRQSESWALFQGPPQAGIQGPYTAKVQGPGFTDTQGEIV
ViPR	ANJ61719.1	A0A191Z5V5	Human-enterovirus-68	EV-D68/Homo-sapiens/USA/MO63/2009	AITQGVPT		AMEQGITD	VPRQSESW	ALFQGPPQ	AGIQGPYT	AKVQGPGF	TDTQGEIV	AITQGVPTAMEQGITDVPRQSESWALFQGPPQAGIQGPYTAKVQGPGFTDTQGEIV
ViPR	ANJ61737.1	A0A191Z5V5	Human-enterovirus-68	EV-D68/Homo-sapiens/USA/MO71/2009	AITQGVPT		AMEQGITD	VPRQSESW	ALFQGPPQ	AGIQGPYT	AKVQGPGF	TDTQGEIV	AITQGVPTAMEQGITDVPRQSESWALFQGPPQAGIQGPYTAKVQGPGFTDTQGEIV
ViPR	ANJ61743.1	A0A191Z5V5	Human-enterovirus-68	EV-D68/Homo-sapiens/USA/MO86/2009	AITQGVPT		AMEQGITD	VPRQSESW	ALFQGPPQ	AGIQGPYT	AKVQGPGF	TDTQGEIV	AITQGVPTAMEQGITDVPRQSESWALFQGPPQAGIQGPYTAKVQGPGFTDTQGEIV
ViPR	ANJ61726.1	A0A191Z5T4	Human-enterovirus-68	EV-D68/Homo-sapiens/USA/MO82/2009	AITQGVPT		AMEQGITD	VPRQSESW	ALFQGPPQ	AGIQGPYT	AKVQGPGF	TDTQGEIV	AITQGVPTAMEQGITDVPRQSESWALFQGPPQAGIQGPYTAKVQGPGFTDTQGEIV
ViPR	ANJ61734.1	A0A191Z5T4	Human-enterovirus-68	EV-D68/Homo-sapiens/USA/MO83/2009	AITQGVPT		AMEQGITD	VPRQSESW	ALFQGPPQ	AGIQGPYT	AKVQGPGF	TDTQGEIV	AITQGVPTAMEQGITDVPRQSESWALFQGPPQAGIQGPYTAKVQGPGFTDTQGEIV
ViPR	ANJ61744.1	A0A191Z5T4	Human-enterovirus-68	EV-D68/Homo-sapiens/USA/MO84/2009	AITQGVPT		AMEQGITD	VPRQSESW	ALFQGPPQ	AGIQGPYT	AKVQGPGF	TDTQGEIV	AITQGVPTAMEQGITDVPRQSESWALFQGPPQAGIQGPYTAKVQGPGFTDTQGEIV
ViPR	ANJ61725.1	A0A191Z5S7	Human-enterovirus-68	EV-D68/Homo-sapiens/USA/MO90/2009	AITQGVPT		AMEQGITD	VPRQSESW	ALFQGPPQ	AGIQGPYT	AKVQGPGF	TDTQGEIV	AITQGVPTAMEQGITDVPRQSESWALFQGPPQAGIQGPYTAKVQGPGFTDTQGEIV
ViPR	ANJ61733.1	A0A191Z5U5	Human-enterovirus-68	EV-D68/Homo-sapiens/USA/MO64/2009	AITQGVPT		AMEQGITD	VPRQSESW	ALFQGPPQ	AGIQGPYT	AKVQGPGF	TDTQGEIV	AITQGVPTAMEQGITDVPRQSESWALFQGPPQAGIQGPYTAKVQGPGFTDTQGEIV
ViPR	ANJ61724.1	A0A191Z5U2	Human-enterovirus-68	EV-D68/Homo-sapiens/USA/MO65/2009	AITQGVPT		AMEQGITD	VPRQSESW	ALFQGPPQ	AGIQGPYT	AKVQGPGF	TDTQGEIV	AITQGVPTAMEQGITDVPRQSESWALFQGPPQAGIQGPYTAKVQGPGFTDTQGEIV
ViPR	ANJ61742.1	A0A191Z5U2	Human-enterovirus-68	EV-D68/Homo-sapiens/USA/MO69/2009	AITQGVPT		AMEQGITD	VPRQSESW	ALFQGPPQ	AGIQGPYT	AKVQGPGF	TDTQGEIV	AITQGVPTAMEQGITDVPRQSESWALFQGPPQAGIQGPYTAKVQGPGFTDTQGEIV
ViPR	ANJ61741.1	A0A191Z5T6	Human-enterovirus-68	EV-D68/Homo-sapiens/USA/MO88/2009	AITQGVPT		AMEQGITD	VPRQSESW	ALFQGPPQ	AGIQGPYT	AKVQGPGF	TDTQGEIV	AITQGVPTAMEQGITDVPRQSESWALFQGPPQAGIQGPYTAKVQGPGFTDTQGEIV
ViPR	ANJ61736.1	A0A191Z5S4	Human-enterovirus-68	EV-D68/Homo-sapiens/USA/MO73/2009	AITQGVPT		AMEQGITD	VPRQSESW	ALFQGPPQ	AGIQGPYT	AKVQGPGF	TDTQGEIV	AITQGVPTAMEQGITDVPRQSESWALFQGPPQAGIQGPYTAKVQGPGFTDTQGEIV
ViPR	ANJ61722.1	A0A191Z5S4	Human-enterovirus-68	EV-D68/Homo-sapiens/USA/MO74/2009	AITQGVPT		AMEQGITD	VPRQSESW	ALFQGPPQ	AGIQGPYT	AKVQGPGF	TDTQGEIV	AITQGVPTAMEQGITDVPRQSESWALFQGPPQAGIQGPYTAKVQGPGFTDTQGEIV
ViPR	ANJ61718.1	A0A191Z5T0	Human-enterovirus-68	EV-D68/Homo-sapiens/USA/MO68/2009	AITQGVPT		AMEQGITD	VPRQSESW	ALFQGPPQ	AGIQGPYT	AKVQGPGF	TDTQGEIV	AITQGVPTAMEQGITDVPRQSESWALFQGPPQAGIQGPYTAKVQGPGFTDTQGEIV
ViPR	ANJ61735.1	A0A191Z5T7	Human-enterovirus-68	EV-D68/Homo-sapiens/USA/MO81/2009	AITQGVPT		AMEQGITD	VPRQSESW	ALFQGPPQ	AGIQGPYT	AKVQGPGF	TDTQGEIV	AITQGVPTAMEQGITDVPRQSESWALFQGPPQAGIQGPYTAKVQGPGFTDTQGEIV
ViPR	ANJ61558.1	A0A191Z5A9	Human-enterovirus-68	EV-D68/Homo-sapiens/USA/U2221/2008	AITQGVPT		AMEQGITD	VPRQSESW	ALFQGPPQ	AGIQGPYT	AKVQGPGF	TDTQGEIV	AITQGVPTAMEQGITDVPRQSESWALFQGPPQAGIQGPYTAKVQGPGFTDTQGEIV
ViPR	ANJ61739.1	A0A191Z5T9	Human-enterovirus-68	EV-D68/Homo-sapiens/USA/MO93/2009	AITQGVPT		AMEQGITD	VPRQSESW	ALFQGPPQ	AGIQGPYT	AKVQGPGF	TDTQGEIV	AITQGVPTAMEQGITDVPRQSESWALFQGPPQAGIQGPYTAKVQGPGFTDTQGEIV
ViPR	ANJ61731.1	A0A191Z5S6	Human-enterovirus-68	EV-D68/Homo-sapiens/USA/MO75/2009	AITQGVPT		AMEQGITD	VPRQSESW	ALFQGPPQ	AGIQGPYT	AKVQGPGF	TDTQGEIV	AITQGVPTAMEQGITDVPRQSESWALFQGPPQAGIQGPYTAKVQGPGFTDTQGEIV
ViPR	ANJ61747.1	A0A191Z5S6	Human-enterovirus-68	EV-D68/Homo-sapiens/USA/MO77/2009	AITQGVPT		AMEQGITD	VPRQSESW	ALFQGPPQ	AGIQGPYT	AKVQGPGF	TDTQGEIV	AITQGVPTAMEQGITDVPRQSESWALFQGPPQAGIQGPYTAKVQGPGFTDTQGEIV
ViPR	QEG13933.1		Human-enterovirus-68	USA/IN/2009-23228	AITQGVPT		AMEQGITD	VPRQSESW	ALFQGPPQ	AGIQGPYT	AKVQGPGF	TDTQGEIV	AITQGVPTAMEQGITDVPRQSESWALFQGPPQAGIQGPYTAKVQGPGFTDTQGEIV
ViPR	QEG13942.1		Human-enterovirus-68	USA/IN/2009-23240	AITQGVPT		AMEQGITD	VPRQSESW	ALFQGPPQ	AGIQGPYT	AKVQGPGF	TDTQGEIV	AITQGVPTAMEQGITDVPRQSESWALFQGPPQAGIQGPYTAKVQGPGFTDTQGEIV
ViPR	ANJ61553.1	A0A191Z5A4	Human-enterovirus-68	EV-D68/Homo-sapiens/USA/U2215/2008	AITQGVPT		AMEQGITD	VPRQSESW	ALFQGPPQ	AGIQGPYT	AKVQGPGF	TDTQGEIV	AITQGVPTAMEQGITDVPRQSESWALFQGPPQAGIQGPYTAKVQGPGFTDTQGEIV
ViPR	QEG13943.1		Human-enterovirus-68	USA/IN/2009-23241	AITQGVPT		AMEQGITD	VPRQSESW	ALFQGPPQ	AGIQGPYT	AKVQGPGF	TDTQGEIV	AITQGVPTAMEQGITDVPRQSESWALFQGPPQAGIQGPYTAKVQGPGFTDTQGEIV
ViPR	ANJ61730.1	A0A191Z5T2	Human-enterovirus-68	EV-D68/Homo-sapiens/USA/MO76/2009	AITQGVPT		AMEQGITD	VPRQSESW	ALFQGPPQ	AGIQGPYT	AKVQGPGF	TDTQGEIV	AITQGVPTAMEQGITDVPRQSESWALFQGPPQAGIQGPYTAKVQGPGFTDTQGEIV
ViPR	ANJ61594.1	A0A191Z5E3	Human-enterovirus-68	EV-D68/Homo-sapiens/USA/C6840/2009	AITQGVPT		AMEQGITD	VPRQSESW	ALFQGPPQ	AGIQGPYT	AKVQGPGF	TDTQGEIV	AITQGVPTAMEQGITDVPRQSESWALFQGPPQAGIQGPYTAKVQGPGFTDTQGEIV
ViPR	ANJ61721.1	A0A191Z5R5	Human-enterovirus-68	EV-D68/Homo-sapiens/USA/MO89/2009	AITQGVPT		AMEQGITD	VPRQSESW	ALFQGPPQ	AGIQGPYT	AKVQGPGF	TDTQGEIV	AITQGVPTAMEQGITDVPRQSESWALFQGPPQAGIQGPYTAKVQGPGFTDTQGEIV
ViPR	ANJ61746.1	A0A191Z5U1	Human-enterovirus-68	EV-D68/Homo-sapiens/USA/MO91/2009	AITQGVPT		AMEQGITD	VPRQSESW	ALFQGPPQ	AGIQGPYT	AKVQGPGF	TDTQGEIV	AITQGVPTAMEQGITDVPRQSESWALFQGPPQAGIQGPYTAKVQGPGFTDTQGEIV
ViPR	BAK08578.1	F1T146	Human-enterovirus-68	JPOC10-378	AITQGVPT		AMEQGITD	VPRQSESW	ALFQGPPQ	AGIQGPYT	AKVQGPGF	TDTQGEIV	AITQGVPTAMEQGITDVPRQSESWALFQGPPQAGIQGPYTAKVQGPGFTDTQGEIV
ViPR	ANJ61583.1	A0A191Z5E0	Human-enterovirus-68	EV-D68/Homo-sapiens/USA/U807/2007	AITQGVPT		AMEQGITD	VPRQSESW	ALFQGPPQ	AGIQGPYT	AKVQGPGF	TDTQGEIV	AITQGVPTAMEQGITDVPRQSESWALFQGPPQAGIQGPYTAKVQGPGFTDTQGEIV
ViPR	BAK08577.1	F1T145	Human-enterovirus-68	JPOC10-290	AITQGVPT		AMEQGITD	VPRQSESW	ALFQGPPQ	AGIQGPYT	AKVQGPGF	TDTQGEIV	AITQGVPTAMEQGITDVPRQSESWALFQGPPQAGIQGPYTAKVQGPGFTDTQGEIV
ViPR	QEG13946.1		Human-enterovirus-68	USA/WI/2009-23245	AITQGVPT		AMEQGITD	VPRQSESW	ALFQGPPQ	AGIQGPYT	AKVQGPGF	TDTQGEIV	AITQGVPTAMEQGITDVPRQSESWALFQGPPQAGIQGPYTAKVQGPGFTDTQGEIV
ViPR	ANJ61591.1	A0A191Z5E2	Human-enterovirus-68	EV-D68/Homo-sapiens/USA/C2590/2000	AITQGVPT		AMEQGITD	VPRQSESW	ALFQGPPQ	AGIQGPYT	AKVQGPGF	TDTQGEIV	AITQGVPTAMEQGITDVPRQSESWALFQGPPQAGIQGPYTAKVQGPGFTDTQGEIV
ViPR	ANJ61540.1	A0A191Z592	Human-enterovirus-68	EV-D68/Homo-sapiens/USA/C3963/2000	AITQGVPT		AMEQGITD	VPRQSESW	ALFQGPPQ	AGIQGPYT	AKVQGPGF	TDTQGEIV	AITQGVPTAMEQGITDVPRQSESWALFQGPPQAGIQGPYTAKVQGPGFTDTQGEIV
ViPR	ANQ69419.1	A0A1B1GGW7	Human-enterovirus-68	EV-D68/Homo-sapiens/USA/C6633/2000	AITQGVPT		AMEQGITD	VPRQSESW	ALFQGPPQ	AGIQGPYT	AKVQGPGF	TDTQGEIV	AITQGVPTAMEQGITDVPRQSESWALFQGPPQAGIQGPYTAKVQGPGFTDTQGEIV
ViPR	ANJ61544.1	A0A191Z597	Human-enterovirus-68	EV-D68/Homo-sapiens/USA/C3578/2000	AITQGVPT		AMEQGITD	VPRQSESW	ALFQGPPQ	AGIQGPYT	AKVQGPGF	TDTQGEIV	AITQGVPTAMEQGITDVPRQSESWALFQGPPQAGIQGPYTAKVQGPGFTDTQGEIV
ViPR	ANJ61577.1	A0A191Z5C6	Human-enterovirus-68	EV-D68/Homo-sapiens/USA/C6261/2000	AITQGVPT		AMEQGITD	VPRQSESW	ALFQGPPQ	AGIQGPYT	AKVQGPGF	TDTQGEIV	AITQGVPTAMEQGITDVPRQSESWALFQGPPQAGIQGPYTAKVQGPGFTDTQGEIV
ViPR	QEG13926.1		Human-enterovirus-68	USA/MO/2000-23221	AITQGVPT		AMEQGITD	VPRQSESW	ALFQGPPQ	AGIQGPYT	AKVQGPGF	TDTQGEIV	AITQGVPTAMEQGITDVPRQSESWALFQGPPQAGIQGPYTAKVQGPGFTDTQGEIV
ViPR	QEG13927.1		Human-enterovirus-68	USA/TX/2002-23222	AITQGVPT		AMEQGITD	VPRQSESW	ALFQGPPQ	AGIQGPYT	AKVQGPGF	TDTQGEIV	AITQGVPTAMEQGITDVPRQSESWALFQGPPQAGIQGPYTAKVQGPGFTDTQGEIV
ViPR	ANQ44597.1	A0A1U9ALN1	Human-enterovirus-68	T106/Ft-Jackson-South-Carolina-USA/2002	AITQGVPT		AMEQGITD	VPRQSESW	ALFQGPPQ	AGIQGPYT	AKVQGPGF	TDTQGEIV	AITQGVPTAMEQGITDVPRQSESWALFQGPPQAGIQGPYTAKVQGPGFTDTQGEIV
ViPR	QEG13929.1		Human-enterovirus-68	USA/TX/2003-23224	AITQGVPT		AMEQGITD	VPRQSESW	ALFQGPPQ	AGIQGPYT	AKVQGPGF	TDTQGEIV	AITQGVPTAMEQGITDVPRQSESWALFQGPPQAGIQGPYTAKVQGPGFTDTQGEIV
ViPR	ABL61317.1	A1E4A3	Enterovirus-D68	37-99	AITQGVPT		AMEQGITD	VPRQSESW	ALFQGPPQ	AGIQGPYT	AKVQGPGF	TDTQGEIV	AITQGVPTAMEQGITDVPRQSESWALFQGPPQAGIQGPYTAKVQGPGFTDTQGEIV
ViPR	AWW21307.1	A0A499R3G8	Human-enterovirus-68	2016-R4934	AITQGVPT		AMEQGITD	VPRQSESW	ALFQGPPQ	AGIQGPYT	AKVQGPGF	TDTQGEIV	AITQGVPTAMEQGITDVPRQSESWALFQGPPQAGIQGPYTAKVQGPGFTDTQGEIV
ViPR	AKT08835.1	A0A0K1D7Y8	Enterovirus-D68	2011-21286	AITQGVPT		AMEQGITD	VPRQSESW	ALFQGPPQ	AGIQGPYT	AKVQGPGF	TDTQGEIV	AITQGVPTAMEQGITDVPRQSESWALFQGPPQAGIQGPYTAKVQGPGFTDTQGEIV
ViPR	AKT08826.1	A0A0K1D8F9	Enterovirus-D68	2012-12225	AITQGVPT		AMEQGITD	VPRQSESW	ALFQGPPQ	AGIQGPYT	AKVQGPGF	TDTQGEIV	AITQGVPTAMEQGITDVPRQSESWALFQGPPQAGIQGPYTAKVQGPGFTDTQGEIV
ViPR	AYW17091.1	A0A3S7XUH7	Human-enterovirus-68	2123800027	AITQGVPT		AMEQGITD	VPRQSESW	ALFQGPPQ	AGIQGPYT	AKVQGPGF	TDTQGEIV	AITQGVPTAMEQGITDVPRQSESWALFQGPPQAGIQGPYTAKVQGPGFTDTQGEIV
ViPR	AKQ44194.1	A0A0K0PM09	Enterovirus-D68	2013-0825-6	AITQGVPT		AMEQGITD	VPRQSESW	ALFQGPPQ	AGIQGPYT	AKVQGPGF	TDTQGEIV	AITQGVPTAMEQGITDVPRQSESWALFQGPPQAGIQGPYTAKVQGPGFTDTQGEIV
ViPR	AKQ44193.1	A0A0K0PM24	Enterovirus-D68	2013-1017-26	AITQGVPT		AMEQGITD	VPRQSESW	ALFQGPPQ	AGIQGPYT	AKVQGPGF	TDTQGEIV	AITQGVPTAMEQGITDVPRQSESWALFQGPPQAGIQGPYTAKVQGPGFTDTQGEIV
ViPR	ANG56888.1	A0A1C8M2L9	Human-enterovirus-68	CQ5313	AITQGVPT		AMEQGITD	VPRQSESW	ALFQGPPQ	AGIQGPYT	AKVQGPGF	TDTQGEIV	AITQGVPTAMEQGITDVPRQSESWALFQGPPQAGIQGPYTAKVQGPGFTDTQGEIV
ViPR	AYW17087.1	A0A3S7XUH8	Human-enterovirus-68	14ISO0020050	AITQGVPT		AMEQGITD	VPRQSESW	ALFQGPPQ	AGIQGPYT	AKVQGPGF	TDTQGEIV	AITQGVPTAMEQGITDVPRQSESWALFQGPPQAGIQGPYTAKVQGPGFTDTQGEIV
ViPR	AYW17085.1	A0A3S7XUJ4	Human-enterovirus-68	14ISO0043	AITQGVPT		AMEQGITD	VPRQSESW	ALFQGPPQ	AGIQGPYT	AKVQGPGF	TDTQGEIV	AITQGVPTAMEQGITDVPRQSESWALFQGPPQAGIQGPYTAKVQGPGFTDTQGEIV
ViPR	AYW17086.1	A0A3S7XUI3	Human-enterovirus-68	14ISO18022	AITQGVPT		AMEQGITD	VPRQSESW	ALFQGPPQ	AGIQGPYT	AKVQGPGF	TDTQGEIV	AITQGVPTAMEQGITDVPRQSESWALFQGPPQAGIQGPYTAKVQGPGFTDTQGEIV
ViPR	AYW17088.1	A0A3S7XUI9	Human-enterovirus-68	14ISO0120062	AITQGVPT		AMEQGITD	VPRQSESW	ALFQGPPQ	AGIQGPYT	AKVQGPGF	TDTQGEIV	AITQGVPTAMEQGITDVPRQSESWALFQGPPQAGIQGPYTAKVQGPGFTDTQGEIV
ViPR	AIS73057.1	A0A097BW19	Enterovirus-D68	US/KY/14-18953	AITQGVPT		AMEQGITD	VPRQSESW	ALFQGPPQ	AGIQGPYT	AKVQGPGF	IDTQGEIV	AITQGVPTAMEQGITDVPRQSESWALFQGPPQAGIQGPYTAKVQGPGFIDTQGEIV
ViPR	AWW21313.1	A0A499QQP6	Human-enterovirus-68	2016-R4150	AIAQGVPT		AMEQGITD	VPRQSESW	ALFQGPPQ	AGIQGPYT	AKVQGPGF	TDTQGEIV	AIAQGVPTAMEQGITDVPRQSESWALFQGPPQAGIQGPYTAKVQGPGFTDTQGEIV
ViPR	AWW21314.1	A0A499QQP6	Human-enterovirus-68	2016-R4523	AIAQGVPT		AMEQGITD	VPRQSESW	ALFQGPPQ	AGIQGPYT	AKVQGPGF	TDTQGEIV	AIAQGVPTAMEQGITDVPRQSESWALFQGPPQAGIQGPYTAKVQGPGFTDTQGEIV
ViPR	AWW21315.1	A0A499QY28	Human-enterovirus-68	2016-R4559	AIAQGVPT		AMEQGITD	VPRQSESW	ALFQGPPQ	AGIQGPYT	AKVQGPGF	TDTQGEIV	AIAQGVPTAMEQGITDVPRQSESWALFQGPPQAGIQGPYTAKVQGPGFTDTQGEIV
ViPR	AWW21318.1	A0A499R010	Human-enterovirus-68	2016-R5147	AIAQGVPT		AMEQGITD	VPRQSESW	ALFQGPPQ	AGIQGPYT	AKVQGPGF	TDTQGEIV	AIAQGVPTAMEQGITDVPRQSESWALFQGPPQAGIQGPYTAKVQGPGFTDTQGEIV
ViPR	AWW21319.1	A0A499QNN8	Human-enterovirus-68	2016-R6058	AIAQGVPT		AMEQGITD	VPRQSESW	ALFQGPPQ	AGIQGPYT	AKVQGPGF	TDTQGEIV	AIAQGVPTAMEQGITDVPRQSESWALFQGPPQAGIQGPYTAKVQGPGFTDTQGEIV
ViPR	AWW21320.1	A0A499QUR2	Human-enterovirus-68	2016-R6143	AIAQGVPT		AMEQGITD	VPRQSESW	ALFQGPPQ	AGIQGPYT	AKVQGPGF	TDTQGEIV	AIAQGVPTAMEQGITDVPRQSESWALFQGPPQAGIQGPYTAKVQGPGFTDTQGEIV
ViPR	AWW21321.1	A0A499QNN7	Human-enterovirus-68	2017-R1150	AIAQGVPT		AMEQGITD	VPRQSESW	ALFQGPPQ	AGIQGPYT	AKVQGPGF	TDTQGEIV	AIAQGVPTAMEQGITDVPRQSESWALFQGPPQAGIQGPYTAKVQGPGFTDTQGEIV
ViPR	AWW21317.1	A0A499R3H6	Human-enterovirus-68	2016-R5080	AIAQGVPT		AMEQGITD	VPRQSESW	ALFQGPPQ	AGIQGPYT	AKVQGPGF	TDTQGEIV	AIAQGVPTAMEQGITDVPRQSESWALFQGPPQAGIQGPYTAKVQGPGFTDTQGEIV
ViPR	AYW17096.1	A0A3S7XUJ5	Human-enterovirus-68	VRES189560	AIAQGVPT		AMEQGITD	VPRQSESW	ALFQGPPQ	AGIQGPYT	AKVQGPGF	TDTQGEIV	AIAQGVPTAMEQGITDVPRQSESWALFQGPPQAGIQGPYTAKVQGPGFTDTQGEIV
ViPR	AYW17098.1	A0A3S7XUK3	Human-enterovirus-68	VRES189781	AIAQGVPT		AMEQGITD	VPRQSESW	ALFQGPPQ	AGIQGPYT	AKVQGPGF	TDTQGEIV	AIAQGVPTAMEQGITDVPRQSESWALFQGPPQAGIQGPYTAKVQGPGFTDTQGEIV
ViPR	AWW21316.1	A0A499QQM3	Human-enterovirus-68	2016-R4607	AIAQGVPT		AMEQGITD	VPRQSESW	ALFQGPPQ	AGIQGPYT	AKVQGPGF	TDTQGEIV	AIAQGVPTAMEQGITDVPRQSESWALFQGPPQAGIQGPYTAKVQGPGFTDTQGEIV
ViPR	AYW17095.1	A0A3S7XUK4	Human-enterovirus-68	VRES189550	AIAQGVPT		AMEQGITD	VPRQSESW	ALFQGPPQ	AGIQGPYT	AKVQGPGF	TDTQGEIV	AIAQGVPTAMEQGITDVPRQSESWALFQGPPQAGIQGPYTAKVQGPGFTDTQGEIV
ViPR	AIA24394.1	A0A059XIJ7	Enterovirus-D68	BCH895A	AITQGVPT		AMEQGITD	VPRQSESW	ALFQGPPQ	AGIQGPYT	AKVQGPGF	TDTQGEIV	AITQGVPTAMEQGITDVPRQSESWALFQGPPQAGIQGPYTAKVQGPGFTDTQGEIV
ViPR	ALT66861.1	A0A0U3EEM1	Enterovirus-D68	BJ24	AITQGVPT		AMEQGITD	VPRQSESW	ALFQGPPQ	AGIQGPYT	AKVQGPGF	TDTQGEIV	AITQGVPTAMEQGITDVPRQSESWALFQGPPQAGIQGPYTAKVQGPGFTDTQGEIV
ViPR	AIT52325.1	A0A097HUV0	Enterovirus-D68	CA/RESP/10-786	AITQGVPT		AMEQGITD	VPRQSESW	ALFQGPPQ	AGIQGPYT	AKVQGPGF	TDTQGEIV	AITQGVPTAMEQGITDVPRQSESWALFQGPPQAGIQGPYTAKVQGPGFTDTQGEIV
ViPR	QEG13944.1		Human-enterovirus-68	USA/MD/2009-23242	AITQGVPT		AMEQGITD	VPRQSESW	ALFQGPPQ	AGIQGPYT	AKVQGPGF	TDTQGEIV	AITQGVPTAMEQGITDVPRQSESWALFQGPPQAGIQGPYTAKVQGPGFTDTQGEIV
ViPR	AKU75647.1	A0A0K1NZ26	Enterovirus-D68	EVD68/Homo-sapiens/USA/N0051U5/2012	AITQGVPT		AMEQGITD	VPRQSESW	ALFQGPPQ	AGIQGPYT	AKVQGPGF	TDTQGEIV	AITQGVPTAMEQGITDVPRQSESWALFQGPPQAGIQGPYTAKVQGPGFTDTQGEIV
ViPR	BAW35375.1	A0A1L7NZN5	Human-enterovirus-68	705-Osaka-City-JPN-2013	AITQGVPT		AMEQGITD	VPRQSESW	ALFQGPPQ	AGIQGPYT	AKVQGPGF	TDTQGEIV	AITQGVPTAMEQGITDVPRQSESWALFQGPPQAGIQGPYTAKVQGPGFTDTQGEIV
ViPR	BAW35377.1	A0A1L7NZN8	Human-enterovirus-68	727-Osaka-City-JPN-2013	AITQGVPT		AMEQGITD	VPRQSESW	ALFQGPPQ	AGIQGPYT	AKVQGPGF	TDTQGEIV	AITQGVPTAMEQGITDVPRQSESWALFQGPPQAGIQGPYTAKVQGPGFTDTQGEIV
ViPR	BAW35374.1	A0A1L7NZN9	Human-enterovirus-68	692-Osaka-City-JPN-2013	AITQGVPT		AMEQGITD	VPRQSESW	ALFQGPPQ	AGIQGPYT	AKVQGPGF	TDTQGEIV	AITQGVPTAMEQGITDVPRQSESWALFQGPPQAGIQGPYTAKVQGPGFTDTQGEIV
ViPR	ANJ61563.1	A0A191Z5B5	Human-enterovirus-68	EV-D68/Homo-sapiens/USA/C7245/2011	AITQGVPT		AMEQGITD	VPRQSESW	ALFQGPPQ	AGIQGPYT	AKVQGPGF	TDTQGEIV	AITQGVPTAMEQGITDVPRQSESWALFQGPPQAGIQGPYTAKVQGPGFTDTQGEIV
ViPR	ANJ61590.1	A0A191Z5E1	Human-enterovirus-68	EV-D68/Homo-sapiens/USA/O685a/2012	AITQGVPT		AMEQGITD	VPRQSESW	ALFQGPPQ	AGIQGPYT	AKVQGPGF	TDTQGEIV	AITQGVPTAMEQGITDVPRQSESWALFQGPPQAGIQGPYTAKVQGPGFTDTQGEIV
ViPR	ANJ61545.1	A0A191Z596	Human-enterovirus-68	EV-D68/Homo-sapiens/USA/O1312a/2012	AITQGVPT		AMEQGITD	VPRQSESW	ALFQGPPQ	AGIQGPYT	AKVQGPGF	TDTQGEIV	AITQGVPTAMEQGITDVPRQSESWALFQGPPQAGIQGPYTAKVQGPGFTDTQGEIV
ViPR	ANJ61546.1	A0A191Z5A0	Human-enterovirus-68	EV-D68/Homo-sapiens/USA/O979a/2012	AITQGVPT		AMEQGITD	VPRQSESW	ALFQGPPQ	AGIQGPYT	AKVQGPGF	TDTQGEIV	AITQGVPTAMEQGITDVPRQSESWALFQGPPQAGIQGPYTAKVQGPGFTDTQGEIV
ViPR	ANJ61582.1	A0A191Z5A0	Human-enterovirus-68	EV-D68/Homo-sapiens/USA/O980a/2012	AITQGVPT		AMEQGITD	VPRQSESW	ALFQGPPQ	AGIQGPYT	AKVQGPGF	TDTQGEIV	AITQGVPTAMEQGITDVPRQSESWALFQGPPQAGIQGPYTAKVQGPGFTDTQGEIV
ViPR	ANJ61567.1	A0A191Z5B7	Human-enterovirus-68	EV-D68/Homo-sapiens/USA/O527a/2012	AITQGVPT		AMEQGITD	VPRQSESW	ALFQGPPQ	AGIQGPYT	AKVQGPGF	TDTQGEIV	AITQGVPTAMEQGITDVPRQSESWALFQGPPQAGIQGPYTAKVQGPGFTDTQGEIV
ViPR	ANJ61556.1	A0A191Z5B0	Human-enterovirus-68	EV-D68/Homo-sapiens/USA/O541a/2012	AITQGVPT		AMEQGITD	VPRQSESW	ALFQGPPQ	AGIQGPYT	AKVQGPGF	TDTQGEIV	AITQGVPTAMEQGITDVPRQSESWALFQGPPQAGIQGPYTAKVQGPGFTDTQGEIV
ViPR	BAW35376.1	A0A1L7NZN3	Human-enterovirus-68	726-Osaka-City-JPN-2013	AITQGVPT		AMEQGITD	VPRQSESW	ALFQGPPQ	AGIQGPYT	AKVQGPGF	TDTQGEIV	AITQGVPTAMEQGITDVPRQSESWALFQGPPQAGIQGPYTAKVQGPGFTDTQGEIV
ViPR	ANJ61548.1	A0A191Z599	Human-enterovirus-68	EV-D68/Homo-sapiens/USA/O1261a/2012	AITQGVPT		AMEQGITD	VPRQSESW	ALFQGPPQ	AGIQGPYT	AKVQGPGF	TDTQGEIV	AITQGVPTAMEQGITDVPRQSESWALFQGPPQAGIQGPYTAKVQGPGFTDTQGEIV
ViPR	ANJ61568.1	A0A191Z5C1	Human-enterovirus-68	EV-D68/Homo-sapiens/USA/O433a/2012	AITQGVPT		AMEQGITD	VPRQSESW	ALFQGPPQ	AGIQGPYT	AKVQGPGF	TDTQGEIV	AITQGVPTAMEQGITDVPRQSESWALFQGPPQAGIQGPYTAKVQGPGFTDTQGEIV
ViPR	ANJ61578.1	A0A191Z5D4	Human-enterovirus-68	EV-D68/Homo-sapiens/USA/C7396/2012	AITQGVPT		AMEQGITD	VPRQSESW	ALFQGPPQ	AGIQGPYT	AKVQGPGF	TDTQGEIV	AITQGVPTAMEQGITDVPRQSESWALFQGPPQAGIQGPYTAKVQGPGFTDTQGEIV
ViPR	ANJ61729.1	A0A191Z5S8	Human-enterovirus-68	EV-D68/Homo-sapiens/USA/MO67/2009	AITQGVPT		AMEQGITD	VPRQSESW	ALFQGPPQ	AGIQGPYT	AKVQGPGF	TDTQGEIV	AITQGVPTAMEQGITDVPRQSESWALFQGPPQAGIQGPYTAKVQGPGFTDTQGEIV
ViPR	ANJ61561.1	A0A191Z598	Human-enterovirus-68	EV-D68/Homo-sapiens/USA/U2704/2009	AITQGVPT		AMEQGITD	VPRQSESW	ALFQGPPQ	AGIQGPYT	AKVQGPGF	TDTQGEIV	AITQGVPTAMEQGITDVPRQSESWALFQGPPQAGIQGPYTAKVQGPGFTDTQGEIV
ViPR	ANJ61547.1	A0A191Z598	Human-enterovirus-68	EV-D68/Homo-sapiens/USA/U2705/2009	AITQGVPT		AMEQGITD	VPRQSESW	ALFQGPPQ	AGIQGPYT	AKVQGPGF	TDTQGEIV	AITQGVPTAMEQGITDVPRQSESWALFQGPPQAGIQGPYTAKVQGPGFTDTQGEIV
ViPR	ANJ61542.1	A0A191Z594	Human-enterovirus-68	EV-D68/Homo-sapiens/USA/U2737/2009	AITQGVPT		AMEQGITD	VPRQSESW	ALFQGPPQ	AGIQGPYT	AKVQGPGF	TDTQGEIV	AITQGVPTAMEQGITDVPRQSESWALFQGPPQAGIQGPYTAKVQGPGFTDTQGEIV
ViPR	ANJ61595.1	A0A191Z5E7	Human-enterovirus-68	EV-D68/Homo-sapiens/USA/U2752/2009	AITQGVPT		AMEQGITD	VPRQSESW	ALFQGPPQ	AGIQGPYT	AKVQGPGF	TDTQGEIV	AITQGVPTAMEQGITDVPRQSESWALFQGPPQAGIQGPYTAKVQGPGFTDTQGEIV
ViPR	QEG13935.1		Human-enterovirus-68	USA/WI/2009-23230	AITQGVPT		AMEQGITD	VPRQSESW	ALFQGPPQ	AGIQGPYT	AKVQGPGF	TDTQGEIV	AITQGVPTAMEQGITDVPRQSESWALFQGPPQAGIQGPYTAKVQGPGFTDTQGEIV
ViPR	QEG13948.1		Human-enterovirus-68	USA/WI/2009-23248	AITQGVPT		AMEQGITD	VPRQSESW	ALFQGPPQ	AGIQGPYT	AKVQGPGF	TDTQGEIV	AITQGVPTAMEQGITDVPRQSESWALFQGPPQAGIQGPYTAKVQGPGFTDTQGEIV
ViPR	ANJ61749.1	A0A191Z5U9	Human-enterovirus-68	EV-D68/Homo-sapiens/USA/MO94/2009	AITQGVPT		AMEQGITD	VPRQSESW	ALFQGPPQ	AGIQGPYT	AKVQGPGF	TDTQGEIV	AITQGVPTAMEQGITDVPRQSESWALFQGPPQAGIQGPYTAKVQGPGFTDTQGEIV
ViPR	QEG13934.1		Human-enterovirus-68	USA/MD/2009-23229	AITQGVPT		AMEQGITD	VPRQSESW	ALFQGPPQ	AGIQGPYT	AKVQGPGF	TDTQGEIV	AITQGVPTAMEQGITDVPRQSESWALFQGPPQAGIQGPYTAKVQGPGFTDTQGEIV
ViPR	QEG13947.1		Human-enterovirus-68	USA/WI/2009-23247	AITQGVPT		AMEQGITD	VPRQSESW	ALFQGPPQ	AGIQGPYT	AKVQGPGF	TDTQGEIV	AITQGVPTAMEQGITDVPRQSESWALFQGPPQAGIQGPYTAKVQGPGFTDTQGEIV
ViPR	QEG13924.1		Human-enterovirus-68	USA/MD/2009-23114	AITQGVPT		AMEQGITD	VPRQSESW	ALFQGPPQ	AGIQGPYT	AKVQGPGF	TDTQGEIV	AITQGVPTAMEQGITDVPRQSESWALFQGPPQAGIQGPYTAKVQGPGFTDTQGEIV
ViPR	AGC00381.1	L7R9X5	Enterovirus-D68	NZ-2010-541	AITQGVPT		AMEQGITD	VPRQSESW	ALFQGPPQ	AGIQGPYT	AKVQGPGF	TDTQGEIV	AITQGVPTAMEQGITDVPRQSESWALFQGPPQAGIQGPYTAKVQGPGFTDTQGEIV
ViPR	QEG13945.1		Human-enterovirus-68	USA/MD/2009-23243	AIAQGVPT		AMEQGITD	VPRQSESW	ALFQGPPQ	AGIQGPYT	AKVQGPGF	TDTQGEIV	AIAQGVPTAMEQGITDVPRQSESWALFQGPPQAGIQGPYTAKVQGPGFTDTQGEIV
ViPR	AFM73548.1	I6TFG7	Enterovirus-D68	NYC403	AIAQGVPT		AMEQGITD	VPRQSESW	ALFQGPPQ	AGIQGPYT	AKVQGPGF	TDTQGEIV	AIAQGVPTAMEQGITDVPRQSESWALFQGPPQAGIQGPYTAKVQGPGFTDTQGEIV
ViPR	ANJ61550.1	A0A191Z5A5	Human-enterovirus-68	EV-D68/Homo-sapiens/USA/C6944/2006	AITQGVPT		AMEQGITD	VPRQSESW	ALFQGPPQ	AGIQGPYT	AKVQGPGF	TDTQGEIV	AITQGVPTAMEQGITDVPRQSESWALFQGPPQAGIQGPYTAKVQGPGFTDTQGEIV
ViPR	QEG13922.1		Human-enterovirus-68	USA/KS/2007-23111	AITQGVPT		AMEQGITD	VPRQSESW	ALFQGPPQ	AGIQGPYT	AKVQGPGF	TDTQGEIV	AITQGVPTAMEQGITDVPRQSESWALFQGPPQAGIQGPYTAKVQGPGFTDTQGEIV
ViPR	QEG13920.1		Human-enterovirus-68	USA/WI/2006-23109	AITQGVPT		AMEQGITD	VPRQSESW	ALFQGPPQ	AGIQGPYT	AKVQGPGF	TDTQGEIV	AITQGVPTAMEQGITDVPRQSESWALFQGPPQAGIQGPYTAKVQGPGFTDTQGEIV
ViPR	QEG13932.1		Human-enterovirus-68	USA/WI/2006-23227	AITQGVPT		AMEQGITD	VPRQSESW	ALFQGPPQ	AGIQGPYT	AKVQGPGF	TDTQGEIV	AITQGVPTAMEQGITDVPRQSESWALFQGPPQAGIQGPYTAKVQGPGFTDTQGEIV
ViPR	QEG13941.1		Human-enterovirus-68	USA/KS/2007-23239	AITQGVPT		AMEQGITD	VPRQSESW	ALFQGPPQ	AGIQGPYT	AKVQGPGF	TDTQGEIV	AITQGVPTAMEQGITDVPRQSESWALFQGPPQAGIQGPYTAKVQGPGFTDTQGEIV
ViPR	QEG13923.1		Human-enterovirus-68	USA/AK/2008-23112	AITQGVPT		AMEQGITD	VPRQSESW	ALFQGPPQ	AGIQGPYT	AKVQGPGF	TDTQGEIV	AITQGVPTAMEQGITDVPRQSESWALFQGPPQAGIQGPYTAKVQGPGFTDTQGEIV
ViPR	QEG13921.1		Human-enterovirus-68	USA/AL/2007-23110	AITQGVPT		AMEQGITD	VPRQSESW	ALFQGPPQ	AGIQGPYT	AKVQGPGF	TDTQGEIV	AITQGVPTAMEQGITDVPRQSESWALFQGPPQAGIQGPYTAKVQGPGFTDTQGEIV
ViPR	QEG13930.1		Human-enterovirus-68	USA/MD/2003-23225	AITQGVPT		AMEQGITD	VPRQSESW	ALFQGPPQ	AGIQGPYT	AKVQGPGF	TDTQGEIV	AITQGVPTAMEQGITDVPRQSESWALFQGPPQAGIQGPYTAKVQGPGFTDTQGEIV
ViPR	QEG13939.1		Human-enterovirus-68	USA/MD/2003-23236	AITQGVPT		AMEQGITD	VPRQSESW	ALFQGPPQ	AGIQGPYT	AKVQGPGF	TDTQGEIV	AITQGVPTAMEQGITDVPRQSESWALFQGPPQAGIQGPYTAKVQGPGFTDTQGEIV
ViPR	QEG13928.1		Human-enterovirus-68	USA/TX/2003-23223	AITQGVPT		AMEQGITD	VPRQSESW	ALFQGPPQ	AGIQGPYT	AKVQGPGF	TDTQGEIV	AITQGVPTAMEQGITDVPRQSESWALFQGPPQAGIQGPYTAKVQGPGFTDTQGEIV
ViPR	QEG13925.1		Human-enterovirus-68	USA/MN/2003-23220	AITQGVPT		VMEQGITD	VPRQSESW	ALFQGPPQ	AGIQGPYT	AKVQGPGF	TDTQGEIV	AITQGVPTVMEQGITDVPRQSESWALFQGPPQAGIQGPYTAKVQGPGFTDTQGEIV
ViPR	ALG02131.1	A0A0N9HGE8	Enterovirus-D68	EVD68/Homo-sapiens/XXX/ATCC-VR-1197/XXXX	AITQGVPT		VMEQGITD	VPRQSESW	ALFQGPPQ	AGIQGPYT	AKVQGPGF	TDTQGEIV	AITQGVPTVMEQGITDVPRQSESWALFQGPPQAGIQGPYTAKVQGPGFTDTQGEIV
ViPR	AAR98503.1	Q68T42	Enterovirus-D68	Fermon	AITQGVPT		VMEQGITD	VPRQSESW	ALFQGPPQ	AGIQGPYT	AKVQGPGF	TDTQGEIV	AITQGVPTVMEQGITDVPRQSESWALFQGPPQAGIQGPYTAKVQGPGFTDTQGEIV
ViPR	YP_009505605.1		Human-enterovirus-68	Fermon	AITQGVPT		VMEQGITD	VPRQSESW	ALFQGPPQ	AGIQGPYT	AKVQGPGF	TDTQGEIV	AITQGVPTVMEQGITDVPRQSESWALFQGPPQAGIQGPYTAKVQGPGFTDTQGEIV
ViPR	QEG13937.1		Human-enterovirus-68	USA/CA/1962-23234	AITQGVPT		VMEQGITD	VPRQSESW	ALFQGPPQ	AGIQGPYT	AKVQGPGF	TDTQGEIV	AITQGVPTVMEQGITDVPRQSESWALFQGPPQAGIQGPYTAKVQGPGFTDTQGEIV
ViPR	QEG13936.1		Human-enterovirus-68	USA/CA/2002-23233	AITQGVPT		VMEQGITD	VLRQSESW	ALFQGPPQ	AGIQGPYT	AKVQGPGF	TDTQGEIV	AITQGVPTVMEQGITDVLRQSESWALFQGPPQAGIQGPYTAKVQGPGFTDTQGEIV
ViPR	AAF05693.1	Q9PYB7	Bovine enterovirus strain K2577	Strain Name:K2577	ATPQGLPT	LPEQAATT	AMEQGITD	IERQANDG	ALFQGPAC	SGMQGPYS	VQTQGPLF	TAEQGQIE	ATPQGLPTLPEQAATTAMEQGITDIERQANDGALFQGPACSGMQGPYSVQTQGPLFTAEQGQIE
ViPR	BAW98046.1	A0A1Q2U251	Enterovirus E	Strain Name:BEV IS1/Bos taurus/JPN/1990	ATPQGLPT	AVLQGDIK	AMEQGITD	IERQANDG	ALFQGPVS	SGMQGPYS	VQTQGPLF	TAEQGQIE	ATPQGLPTAVLQGDIKAMEQGITDIERQANDGALFQGPVSSGMQGPYSVQTQGPLFTAEQGQIE
ViPR	AVK51671.1	Enterovirus E	Strain Name:BJ101	Protein Name:polyprotein	VSPQGLPV	NELQNNDD	AMEQGITD	IERQANDG	ALFQGPVC	SGMQGPYS	VQTQGPLF	TAEQGQIE	VSPQGLPVNELQNNDDAMEQGITDIERQANDGALFQGPVCSGMQGPYSVQTQGPLFTAEQGQIE
ViPR	AAZ73343.1	Q2LL15	Enterovirus E	Strain Name:LC-R4	ASPQGLPT	NELQNNDD	AMEQGITD	IERQANDG	ALFQGPVC	SGMQGPYS	VQTQGPLF	TAEQGQIE	ASPQGLPTNELQNNDDAMEQGITDIERQANDGALFQGPVCSGMQGPYSVQTQGPLFTAEQGQIE
ViPR	AGM16002.1	R4TGR0	Enterovirus E	Strain Name:PA12-24791	ATPQGLPT	NELQNNDD	AMEQGITD	IERQANDG	ALFQGPVS	SGMQGPYS	VQTQGPLF	TAEQGQIE	ATPQGLPTNELQNNDDAMEQGITDIERQANDGALFQGPVSSGMQGPYSVQTQGPLFTAEQGQIE
ViPR	BAA24003.1	P12915	Enterovirus E	Strain Name:VG-5-27	ATPQGLPI	DVLQNNDP	AMEQGITD	IERQANDG	ALFQGPVC	SGMQGPYS	VQTQGPLF	TAEQGQIE	ATPQGLPIDVLQNNDPAMEQGITDIERQANDGALFQGPVCSGMQGPYSVQTQGPLFTAEQGQIE
RefSeq	NP_045756		Enterovirus E		AHTQGLPV	AALQGDEA	AMEQGITD	IERQSNDL	ALFQGPVC	SGMQGPYS	VQTQGPLF	TAEQGQIE	AHTQGLPVAALQGDEAAMEQGITDIERQSNDLALFQGPVCSGMQGPYSVQTQGPLFTAEQGQIE
ViPR	AAZ73345.1	Q2LL13	Enterovirus E	Strain Name:Vir 404/03	AASQGLPT	VTTQGIDD	AMEQGITD	IERQANDG	ALFQGPVC	SGIQGPYS	VQTQGPLF	TAEQGQIE	AASQGLPTVTTQGIDDAMEQGITDIERQANDGALFQGPVCSGIQGPYSVQTQGPLFTAEQGQIE
ViPR	AHG06624.1	W0K5B7	Enterovirus E	Strain Name:HY12	ATTEGLPT	VTTQGIDD	AMEQGITD	IERQSNDL	ALFQGPVT	SGMQGPYS	VQTQGPLF	TVEQGQIE	ATTEGLPTVTTQGIDDAMEQGITDIERQSNDLALFQGPVTSGMQGPYSVQTQGPLFTVEQGQIE
ViPR	ANN02908.1	A0A193AUM2	Enterovirus E	Strain Name:bovine enterovirus MexKSU/5	ATTQGLPI	INTQGPIE	AMEQGITD	IERQANDG	ALFQGPMC	SGMQGPYS	VQTQGPLF	TVEQGQIE	ATTQGLPIINTQGPIEAMEQGITDIERQANDGALFQGPMCSGMQGPYSVQTQGPLFTVEQGQIE
ViPR	AAS86318.1	Q69A11	Bovine enterovirus type 2	Strain Name:3A	AAAQGLPI	INTQGPIE	AMEQGLTD	IERQANDG	ALFQGPPE	AGLQGPYS	VTTQGPLL	TQPQGEIE	AAAQGLPIINTQGPIEAMEQGLTDIERQANDGALFQGPPEAGLQGPYSVTTQGPLLTQPQGEIE
ViPR	AAS86317.1	Q69A12	Bovine enterovirus type 2	Strain Name:PS87	GATEGLPV	INTQGPIE	AMEQGLTD	IERQANDG	ALFQGPPE	AGLQGPYS	VTTQGPLL	TQPQGEIE	GATEGLPVINTQGPIEAMEQGLTDIERQANDGALFQGPPEAGLQGPYSVTTQGPLLTQPQGEIE
ViPR	AEB33908.1	H9LG14	Bovine enterovirus type 2	Strain Name:BHM26	GTTEGLPV	INTQGPIE	AMEQGLTD	IERQSNDL	ALFQGPPE	AGLQGPYS	VTTQGPLV	TQPQGEIE	GTTEGLPVINTQGPIEAMEQGLTDIERQSNDLALFQGPPEAGLQGPYSVTTQGPLVTQPQGEIE
ViPR	ADU34211.1	E7EDN8	Bovine enterovirus type 2	Strain Name:BJ001	STTQGLPV	INTQGPIE	AMEQGLTD	IERQSNDL	ALFQGPPE	AGLQGPYS	VTTQGPLV	TQPQGEIE	STTQGLPVINTQGPIEAMEQGLTDIERQSNDLALFQGPPEAGLQGPYSVTTQGPLVTQPQGEIE
ViPR	AJB44634.1	A0A0B4SVF3	Enterovirus E	Strain Name:BEV/Egypt/2014	STTQGLPV	INTQGPIE	AMEQGLTD	IERQSNDL	ALFQGPPE	AGLQGPYS	VTTQGPLV	TQPQGEIE	STTQGLPVINTQGPIEAMEQGLTDIERQSNDLALFQGPPEAGLQGPYSVTTQGPLVTQPQGEIE
ViPR	BBD13572.1	Enterovirus E	Strain Name:BEV/JPN/TottoriU-31/2014	Protein Name:polyprotein	STTQGLPV	INTQGPIE	VMEQGLTD	IERQSNDL	ALFQGPPV	AGLQGPYS	VTTQGPLL	TQPQGEIE	STTQGLPVINTQGPIEVMEQGLTDIERQSNDLALFQGPPVAGLQGPYSVTTQGPLLTQPQGEIE
ViPR	AGT57426.1	T1T299	Enterovirus F	Strain Name:IL/alpaca	STTQGLPV	INTQGPIE	VMEQGLTD	IERQANDG	ALFQGPPE	AGLQGPYS	VTTQGPLL	TQPQGEIE	STTQGLPVINTQGPIEVMEQGLTDIERQANDGALFQGPPEAGLQGPYSVTTQGPLLTQPQGEIE
RefSeq	YP_007985635		Enterovirus F		STTQGLPV	ASRQGIEE	VMEQGLTD	IERQANDG	ALFQGPPE	AGLQGPYS	VTTQGPLL	TQPQGEIE	STTQGLPVASRQGIEEVMEQGLTDIERQANDGALFQGPPEAGLQGPYSVTTQGPLLTQPQGEIE
ViPR	BAW98045.1	A0A1Q2U239	Enterovirus F	Strain Name:BEV Ho12/Bos taurus/JPN/2014	VQQQGLPV	ASRQGIEE	VMEQGLTD	IERQANDG	ALFQGPPE	AGLQGPYS	VTTQGPLL	TQPQGEIE	VQQQGLPVASRQGIEEVMEQGLTDIERQANDGALFQGPPEAGLQGPYSVTTQGPLLTQPQGEIE
ViPR	BAW98047.1	A0A1Q2U238	Enterovirus F	Strain Name:BEV IS2/Bos taurus/JPN/1990	VQTQGLPV	ASRQGIEE	VMEQGLTD	IERQANDG	ALFQGPPE	AGLQGPYS	VTTQGPLL	TQPQGEIE	VQTQGLPVASRQGIEEVMEQGLTDIERQANDGALFQGPPEAGLQGPYSVTTQGPLLTQPQGEIE
RefSeq	YP_009243645		Yak enterovirus		VQTQGLPV	ASRQGIEE	VMEQGLTD	IERQANDG	ALFQGPPE	AGLQGPYS	VTTQGPLL	TQPQGEIE	VQTQGLPVASRQGIEEVMEQGLTDIERQANDGALFQGPPEAGLQGPYSVTTQGPLLTQPQGEIE
RefSeq	YP_009020973.1	UPI0004416A5F_263531	Possum enterovirus W1	Strain Name:W1	PYTQGLPV	ASTQGIEE	VMEQGLTD	IERQSNDL	ALFQGPPA	AGLQGPYS	VTTQGPLL	TQPQGKIE	PYTQGLPVASTQGIEEVMEQGLTDIERQSNDLALFQGPPAAGLQGPYSVTTQGPLLTQPQGKIE
ViPR	YP_009020973		Possum enterovirus W1	W1	PYTQGLPV	ARTQGIEE	VMEQGLTD	IERQANDG	ALFQGPPA	AGLQGPYS	VTTQGPLL	TQPQGKIE	PYTQGLPVARTQGIEEVMEQGLTDIERQANDGALFQGPPAAGLQGPYSVTTQGPLLTQPQGKIE
RefSeq	YP_009344963		Enterovirus AN12	AN12	PYTQGLPV	ARSQGIED	VMEQGLTD	IERQANDG	ALFQGPPE	AGLQGPYS	VTTQGPLL	TQPQGEIE	PYTQGLPVARSQGIEDVMEQGLTDIERQANDGALFQGPPEAGLQGPYSVTTQGPLLTQPQGEIE
ViPR	AKA64451.1	A0A0E3JW61	Dromedary camel enterovirus	Strain Name:19CC	PVTQGLPT	ARTQGIED	AMEQGIHS	IERQANDG	AIFQGPPE	AGMQGPYS	VTTQGPLF	TEPQGQIE	PVTQGLPTARTQGIEDAMEQGIHSIERQANDGAIFQGPPEAGMQGPYSVTTQGPLFTEPQGQIE
ViPR	AKA64452.1	A0A0E3GP40	Dromedary camel enterovirus	Strain Name:20CC	PVTQGLPT	ARSQGIED	AMEQGIHS	IERQSNDL	AIFQGPPE	AGMQGPYS	VTTQGPLF	TEPQGQIE	PVTQGLPTARSQGIEDAMEQGIHSIERQSNDLAIFQGPPEAGMQGPYSVTTQGPLFTEPQGQIE
ViPR	AVJ35777.1	Enterovirus G	Strain Name:990/UK-NI	Protein Name:polyprotein	PTLQGLPT	ARSQGIED	AMEQGITD	IERQSNDL	ALFQGPPT	AGYQGPYT	VKAQGPLM	VKEQGKIE	PTLQGLPTARSQGIEDAMEQGITDIERQSNDLALFQGPPTAGYQGPYTVKAQGPLMVKEQGKIE
ViPR	AFK66746.1	I3UMN1	Ovine enterovirus	Strain Name:ovine/TB4-OEV/2009/HUN	PVLQGLPT	ARTQGIED	VMEQGITD	IERQANDG	ALFQGPPV	AGYQGPYT	VRAQGPLM	VKEQGKIE	PVLQGLPTARTQGIEDVMEQGITDIERQANDGALFQGPPVAGYQGPYTVRAQGPLMVKEQGKIE
RefSeq	YP_009353025		Enterovirus goat/JL14	JL14	PVTQGLPT	ARSQGIED	AMEQGITD	IERQANDG	ALFQGPPQ	AGYQGPYT	VKAQGPLM	VKEQGKIE	PVTQGLPTARSQGIEDAMEQGITDIERQANDGALFQGPPQAGYQGPYTVKAQGPLMVKEQGKIE
ViPR	ARM53611.1	A0A1W6IYK5	Enterovirus G	Strain Name:EVG 08/NC_USA/2015	PVTQGLPT	GRTQGIED	AMEQGFAD	IERQSNDL	AEFQGPPT	AGTQGPYT	VRAQGPLM	VKEQGQIE	PVTQGLPTGRTQGIEDAMEQGFADIERQSNDLAEFQGPPTAGTQGPYTVRAQGPLMVKEQGQIE
ViPR	ARC95292.1	A0A1V0IG86	Enterovirus G	Strain Name:EVG/Porcine/USA/Texas1/2014/G1-PLpro	PVTQGLPT	GRTQGIED	AMEQGITD	IERQANDG	ALFQGPPT	AGTQGPYT	VRAQGPLM	VKEQGQIE	PVTQGLPTGRTQGIEDAMEQGITDIERQANDGALFQGPPTAGTQGPYTVRAQGPLMVKEQGQIE
ViPR	ARC95293.1	A0A1V0IGE1	Enterovirus G	Strain Name:EVG/Porcine/USA/Texas2/2014/G1-PLpro	PVTQGLPT	ARTQGIED	AMEQGITD	IERQANDG	ALFQGPPT	AGTQGPYT	VRAQGPLM	VKEQGQIE	PVTQGLPTARTQGIEDAMEQGITDIERQANDGALFQGPPTAGTQGPYTVRAQGPLMVKEQGQIE
ViPR	AFQ55916.1	J7JID0	Enterovirus G	Strain Name:PEV-B-KOR	PVTQGLPT	ARAQGIEE	AMEQGLTD	IERQSNDL	ALFQGPPV	AGYQGPYT	VRAQGPLM	TKPQGEIE	PVTQGLPTARAQGIEEAMEQGLTDIERQSNDLALFQGPPVAGYQGPYTVRAQGPLMTKPQGEIE
ViPR	ADW78250.1	H6ST25	Porcine enterovirus 9	Strain Name:Ch-ah-f1	PVTQGLPT	ARAQGIEE	AMEQGLTD	IERQSNDL	ALFQGPPV	AGYQGPYT	VRAQGPLM	TKPQGEIE	PVTQGLPTARAQGIEEAMEQGLTDIERQSNDLALFQGPPVAGYQGPYTVRAQGPLMTKPQGEIE
ViPR	AIA21703.1	A0A059XIC5	Porcine enterovirus G1	Strain Name:13-03212	PVTQGLPT	ARAQGIEE	AMEQGLTD	IERQSNDL	ALFQGAPV	AGYQGPYT	VKAQGPLM	TKPQGEIE	PVTQGLPTARAQGIEEAMEQGLTDIERQSNDLALFQGAPVAGYQGPYTVKAQGPLMTKPQGEIE
ViPR	CAA74807.1	O41174	Porcine enterovirus 9	Strain Name:UNKNOWN-Y14459	PVTQGLPT	ARAQGIEE	AMEQGLTD	IERQSNDL	RLFQGPPQ	AGYQGPYT	VRAQGPLM	TKPQGKID	PVTQGLPTARAQGIEEAMEQGLTDIERQSNDLRLFQGPPQAGYQGPYTVRAQGPLMTKPQGKID
RefSeq	NP_758520		Porcine enterovirus 9		PVTQGLPT	ARAQGIEE	AMEQGLTD	IERQANDG	RLFQGPPQ	AGYQGPYT	VRAQGPLM	TKPQGKID	PVTQGLPTARAQGIEEAMEQGLTDIERQANDGRLFQGPPQAGYQGPYTVRAQGPLMTKPQGKID
ViPR	AMD82094.1	A0A141QRW8	Enterovirus G	Strain Name:PoEnV-BEL-12R021	PVTQGLPT	ARAQGIEE	AMEQGLTD	IERQANDG	ALFQGPPQ	AGYQGPYT	VRAQGPLM	TKPQGEIE	PVTQGLPTARAQGIEEAMEQGLTDIERQANDGALFQGPPQAGYQGPYTVRAQGPLMTKPQGEIE
ViPR	AEE01039.1	F5B9S5	Porcine enterovirus 3H	Strain Name:swine/K23/2008/HUN	PVTQGLPT	ARAQGIEE	AMEQGLTD	IERQANDG	ALFQGPPQ	AGYQGPYT	VKAQGPLM	TKPQGQIE	PVTQGLPTARAQGIEEAMEQGLTDIERQANDGALFQGPPQAGYQGPYTVKAQGPLMTKPQGQIE
ViPR	AFQ55937.1	J7JQ11	Coxsackievirus A1	Strain Name:HT-THLH02F/XJ/CHN/2011	PVAQGLPT	ARAQGIEE	VMEQGVTD	IERQANDG	ALFQGPIE	AGFQGAYT	AKVQGPVF	TEEQGEIQ	PVAQGLPTARAQGIEEVMEQGVTDIERQANDGALFQGPIEAGFQGAYTAKVQGPVFTEEQGEIQ
ViPR	AFQ55938.1	J7JMD1	Coxsackievirus A1	Strain Name:KS-ZPH01F/XJ/CHN/2011	PVLQGLPV	ARAQGIEE	VMEQGVTD	AERQNNSW	ALFQGPIE	AGFQGAYT	AKVQGPVF	TEEQGEIQ	PVLQGLPVARAQGIEEVMEQGVTDAERQNNSWALFQGPIEAGFQGAYTAKVQGPVFTEEQGEIQ
ViPR	AAQ02675.1	Q7T7P5	Coxsackievirus A1	Strain Name:Tompkins	PVTQGLPV	ARAQGIEE	AMEQGVTD	VHKQSDSW	ALFQGPIE	AGFQGAYT	AKVQGPVF	TEEQGEIQ	PVTQGLPVARAQGIEEAMEQGVTDVHKQSDSWALFQGPIEAGFQGAYTAKVQGPVFTEEQGEIQ
ViPR	AAQ02681.1	Q7T7N9	Coxsackievirus A19	Strain Name:8663	PVTQGLPV	ARAQGIEE	AMEQGVTD	IMRQGDSW	ALFQGPIE	AGFQGAYT	AKVQGPVF	TEEQGEIQ	PVTQGLPVARAQGIEEAMEQGVTDIMRQGDSWALFQGPIEAGFQGAYTAKVQGPVFTEEQGEIQ
ViPR	AUF49622.1		Coxsackievirus A19	NSW-V03-2008-CVA19	PVTQGLPV	ARAQGIEE	AMEQGVSD	VIRQGDSW	ALFQGPIE	AGFQGAYT	AKVQGPVF	TEEQGEIQ	PVTQGLPVARAQGIEEAMEQGVSDVIRQGDSWALFQGPIEAGFQGAYTAKVQGPVFTEEQGEIQ
ViPR	AER29982.1		G8HAA6	Coxsackievirus A22	PAKQGLPV	ARAQGIEE	AMEQGVTD	AQKQSASW	ALFQGPIE	AGFQGAYT	AKVQGPVF	TEEQGEIQ	PAKQGLPVARAQGIEEAMEQGVTDAQKQSASWALFQGPIEAGFQGAYTAKVQGPVFTEEQGEIQ
ViPR	AAQ02683.1		Q7T7N7	Coxsackievirus A22	PAKQGLPV	ARAQGIEE	AMEQGVTD	AERQNNGW	ALFQGPIE	AGFQGAYT	AKVQGPVF	TEEQGEIQ	PAKQGLPVARAQGIEEAMEQGVTDAERQNNGWALFQGPIEAGFQGAYTAKVQGPVFTEEQGEIQ
ViPR	ABM21517.1		C6EN18	Coxsackievirus A22	PAKQGLPV	ARAQGIEE	AMEQGVTD	PERQNNSW	ALFQGPIE	AGFQGAYT	AKVQGPVF	TEEQGEIQ	PAKQGLPVARAQGIEEAMEQGVTDPERQNNSWALFQGPIEAGFQGAYTAKVQGPVFTEEQGEIQ
ViPR	ABM21518.1		C6EN19	Coxsackievirus A22	PAKQGLPV	ARAQGIEE	AMEQGVTD	AERQNNGW	ALFQGPIE	AGFQGAYT	AKVQGPVF	TEEQGEIQ	PAKQGLPVARAQGIEEAMEQGVTDAERQNNGWALFQGPIEAGFQGAYTAKVQGPVFTEEQGEIQ
ViPR	BAM10196.1		I0IY47	Human enterovirus C104	PAKQGLPV	ARAQGIEE	AMEQGITD	AERQNNSW	ALFQGPLV	ANFQGAYT	AKVQGPVF	NEEQGEIQ	PAKQGLPVARAQGIEEAMEQGITDAERQNNSWALFQGPLVANFQGAYTAKVQGPVFNEEQGEIQ
ViPR	AKU89613.1		A0A0K1P7V7	Human enterovirus C104	PAKQGLPV	ARAQGIEE	AMEQGITD	AERQNSGW	ALFQGPLV	ANFQGAYT	AKVQGPVF	NEEQGEIQ	PAKQGLPVARAQGIEEAMEQGITDAERQNSGWALFQGPLVANFQGAYTAKVQGPVFNEEQGEIQ
ViPR	AGA18493.1		L0CQN0	Human enterovirus C104	PAKQGLPV	ARAQGIEE	AMEQGITD	AERQSNGW	ALFQGPLV	ANFQGAYT	AKVQGPVF	NEEQGEIQ	PAKQGLPVARAQGIEEAMEQGITDAERQSNGWALFQGPLVANFQGAYTAKVQGPVFNEEQGEIQ
ViPR	AGA18498.1		L0CQN7	Human enterovirus C104	PARQGLPV	ARAQGIEE	AMEQGITD	AERQNNGW	ALFQGPLV	ANFQGAYT	AKVQGPVF	NEEQGEIQ	PARQGLPVARAQGIEEAMEQGITDAERQNNGWALFQGPLVANFQGAYTAKVQGPVFNEEQGEIQ
ViPR	AGA18496.1		L0CQX7	Human enterovirus C104	PATQGLPV	ARAQGIEE	AMEQGITD	AQKQSASW	ALFQGPLV	ANFQGAYT	AKVQGPVF	NEEQGEIQ	PATQGLPVARAQGIEEAMEQGITDAQKQSASWALFQGPLVANFQGAYTAKVQGPVFNEEQGEIQ
ViPR	AGA18495.1		L0CQA1	Human enterovirus C104	PATQGLPV	ARAQGIEE	AMEQGITD	AQKQSASW	ALFQGPLV	ANFQGAYT	AKVQGPVF	NEEQGEIQ	PATQGLPVARAQGIEEAMEQGITDAQKQSASWALFQGPLVANFQGAYTAKVQGPVFNEEQGEIQ
ViPR	AGA18497.1		L0CP58	Human enterovirus C104	PATQGLPV	ARAQGIEE	AMEQGITD	AERQNNNW	ALFQGPLV	ANFQGAYT	AKVQGPVF	NEEQGEIQ	PATQGLPVARAQGIEEAMEQGITDAERQNNNWALFQGPLVANFQGAYTAKVQGPVFNEEQGEIQ
ViPR	AGA18499.1		L0CP04	Human enterovirus C104	PATQGLPV	ARAQGIEE	AMEQGITD	AERQNNGW	ALFQGPLV	ANFQGAYT	AKVQGPVF	NEEQGEIQ	PATQGLPVARAQGIEEAMEQGITDAERQNNGWALFQGPLVANFQGAYTAKVQGPVFNEEQGEIQ
ViPR	AGA18494.1		L0CNZ8	Human enterovirus C104	PATQGLPV	ARAQGIEE	AMEQGITD	AQKQSASW	ALFQGPLV	ANFQGAYT	AKVQGPVF	NEEQGEIQ	PATQGLPVARAQGIEEAMEQGITDAQKQSASWALFQGPLVANFQGAYTAKVQGPVFNEEQGEIQ
ViPR	AFR46521.1		J9S4C0	Human enterovirus C117	PATQGLPV	ARAQGIEE	AMEQGITD	AERQSDNW	ALFQGPLV	ANFQGAYT	AKVQGPVF	NEEQGEIQ	PATQGLPVARAQGIEEAMEQGITDAERQSDNWALFQGPLVANFQGAYTAKVQGPVFNEEQGEIQ
ViPR	ADK22846.1		D8VCT6	Human enterovirus C109	PSTQGLPV	ARTQGIEE	AMEQGITD	AERQSNGW	ALFQGPLE	ANFQGAYT	AKVQGPAF	TSEQGEIQ	PSTQGLPVARTQGIEEAMEQGITDAERQSNGWALFQGPLEANFQGAYTAKVQGPAFTSEQGEIQ
ViPR	AGP75905.1		S5ABC7	Human enterovirus C118	PSTQGLPV	ARTQGIEE	AMEQGITD	AERQNNGW	ALFQGPLE	ANFQGAYT	AKVQGPAF	TSEQGEIQ	PSTQGLPVARTQGIEEAMEQGITDAERQNNGWALFQGPLEANFQGAYTAKVQGPAFTSEQGEIQ
ViPR	AFV92902.1		K7RX76	Human enterovirus C118	PSTQGLPV	ARTQGIEE	AMEQGITD	AERQSNGW	ALFQGPLE	ANFQGAYT	AKVQGPAF	TSEQGEIQ	PSTQGLPVARTQGIEEAMEQGITDAERQSNGWALFQGPLEANFQGAYTAKVQGPAFTSEQGEIQ
ViPR	AFV92903.1		K7STW0	Human enterovirus C118	PSTQGLPV	ARTQGIEE	AMEQGITD	AERQNSGW	ALFQGPLE	ANFQGAYT	AKVQGPAF	TSEQGEIQ	PSTQGLPVARTQGIEEAMEQGITDAERQNSGWALFQGPLEANFQGAYTAKVQGPAFTSEQGEIQ
ViPR	ABM21503.1		C6EN04	Coxsackievirus A11	PSTQGLPV	ANTQGIEE	AMEQGITN	AERQNNSW	ALFQGPLQ	AGHQGAYT	AKVQGPGF	TQSQGEIQ	PSTQGLPVANTQGIEEAMEQGITNAERQNNSWALFQGPLQAGHQGAYTAKVQGPGFTQSQGEIQ
ViPR	ABM21504.1		C6EN05	Coxsackievirus A11	PSTQGLPV	ARTQGIED	AMEQGISN	AERQNNSW	ALFQGPLQ	AGHQGAYT	AKVQGPGF	TQSQGEIQ	PSTQGLPVARTQGIEDAMEQGISNAERQNNSWALFQGPLQAGHQGAYTAKVQGPGFTQSQGEIQ
ViPR	AAQ02676.1		Q7T7P4	Coxsackievirus A11	PSTQGLPV	ASTQGIDD	AMEQGISN	AERQNNSW	ALFQGPLQ	AGYQGAYT	AKVQGPGF	TQSQGEIQ	PSTQGLPVASTQGIDDAMEQGISNAERQNNSWALFQGPLQAGYQGAYTAKVQGPGFTQSQGEIQ
ViPR	AAQ04835.1		Q71LY5	Coxsackievirus A15	PSTQGLPV	AATQGIDD	AMEQGISN	VIRQGDSW	ALFQGPLQ	AGHQGAYT	AKVQGPGF	TQSQGEIQ	PSTQGLPVAATQGIDDAMEQGISNVIRQGDSWALFQGPLQAGHQGAYTAKVQGPGFTQSQGEIQ
ViPR	AAQ02678.1		Q7T7P2	Coxsackievirus A15	PSTQGLPV	AQTQGIDD	AMEQGISN	VIRQGDSW	ALFQGPLQ	AGHQGAYT	AKVQGPGF	TQSQGEIQ	PSTQGLPVAQTQGIDDAMEQGISNVIRQGDSWALFQGPLQAGHQGAYTAKVQGPGFTQSQGEIQ
ViPR	AEO51778.1		G3EM89	Coxsackievirus A11	PSTQGLPV	AQTQGIDD	AMEQGITN	VIRQGDSW	ALFQGPLQ	AGHQGAYT	AKVQGPGF	TQSQGEIQ	PSTQGLPVAQTQGIDDAMEQGITNVIRQGDSWALFQGPLQAGHQGAYTAKVQGPGFTQSQGEIQ
ViPR	AEO51780.1		G3EM91	Coxsackievirus A11	PSTQGLPV	AQTQGIED	AMEQGITN	VIRQGDSW	ALFQGPLQ	AGHQGAYT	AKVQGPGF	TQSQGEIQ	PSTQGLPVAQTQGIEDAMEQGITNVIRQGDSWALFQGPLQAGHQGAYTAKVQGPGFTQSQGEIQ
ViPR	AEO51779.1		G3EM90	Coxsackievirus A11	PSTQGLPV	AQTQGIDD	AMEQGITN	VIRQGDSW	ALFQGPLQ	AGHQGAYT	AKVQGPGF	TQSQGEIQ	PSTQGLPVAQTQGIDDAMEQGITNVIRQGDSWALFQGPLQAGHQGAYTAKVQGPGFTQSQGEIQ
ViPR	ABM21515.1		C6EN16	Coxsackievirus A17	PSTQGLPV	AQTQGIDD	AMEQGISN	VIRQGDSW	ALFQGPLQ	AGHQGAYT	AKVQGPGF	TQSQGEIQ	PSTQGLPVAQTQGIDDAMEQGISNVIRQGDSWALFQGPLQAGHQGAYTAKVQGPGFTQSQGEIQ
ViPR	ABM21516.1		C6EN17	Coxsackievirus A17	PATQGLPV	VRTQGIDD	AMEQGISN	AQKQSASW	ALFQGPLQ	AGHQGAYT	AKVQGPGF	TQNQGEIQ	PATQGLPVVRTQGIDDAMEQGISNAQKQSASWALFQGPLQAGHQGAYTAKVQGPGFTQNQGEIQ
ViPR	CAV31568.1		C4PU74	Coxsackievirus A17	PRLQGLPV	ASTQGIDD	AMEQGISN	AERQNNSW	ALFQGPLQ	AGQQGAYT	AKVQGPGF	TQSQGEIQ	PRLQGLPVASTQGIDDAMEQGISNAERQNNSWALFQGPLQAGQQGAYTAKVQGPGFTQSQGEIQ
ViPR	AEO51786.1		G3EM97	Coxsackievirus A17	PRLQGLPV	ATTQGIDE	AMEQGISN	AQKQSASW	ALFQGPLQ	AGQQGAYT	AKVQGPGF	TQSQGEIQ	PRLQGLPVATTQGIDEAMEQGISNAQKQSASWALFQGPLQAGQQGAYTAKVQGPGFTQSQGEIQ
ViPR	AEO51785.1		G3EM96	Coxsackievirus A17	PRLQGLPV	ASTQGIDE	AMEQGISN	AEKQNNGW	ALFQGPLQ	AGQQGAYT	AKVQGPGF	TQSQGEIQ	PRLQGLPVASTQGIDEAMEQGISNAEKQNNGWALFQGPLQAGQQGAYTAKVQGPGFTQSQGEIQ
ViPR	AAQ02679.1		Q7T7P1	Coxsackievirus A17	PRLQGLPV	AVLNGPNP	AMEQGISN	AERQNNGW	ALFQGPLQ	AGHQGAYT	AKVQGPGF	TQSQGEIQ	PRLQGLPVAVLNGPNPAMEQGISNAERQNNGWALFQGPLQAGHQGAYTAKVQGPGFTQSQGEIQ
ViPR	ABC84488.1		A1XGH2	Coxsackievirus A20	PRLQGLPV	AVLNGPNP	AMEQGISN	AERQNNNW	ALFQGPLQ	AGHQGAYT	ARVQGPGF	TQSQGEIQ	PRLQGLPVAVLNGPNPAMEQGISNAERQNNNWALFQGPLQAGHQGAYTARVQGPGFTQSQGEIQ
ViPR	ABM54522.1		C6EN25	Coxsackievirus A20	PRLQGLPV	GTLQNNDP	AMEQGISN	AERQNNNW	ALFQGPLQ	AGHQGAYT	AKVQGPGF	TQSQGEIQ	PRLQGLPVGTLQNNDPAMEQGISNAERQNNNWALFQGPLQAGHQGAYTAKVQGPGFTQSQGEIQ
ViPR	ABM54523.1		C6EN26	Coxsackievirus A20	PRLQGLPV	GKLQNNDP	AMEQGISN	AERQSDSW	ALFQGPLQ	AGHQGAYT	AKVQGPGF	TQSQGEIQ	PRLQGLPVGKLQNNDPAMEQGISNAERQSDSWALFQGPLQAGHQGAYTAKVQGPGFTQSQGEIQ
ViPR	BAZ95883.1		Human coxsackievirus A20	CAM1976	PRLQGLPV	QALQNNDP	AMEQGISN	AIKQGDSW	ALFQGPIQ	AGHQGAYT	AKVQGPGF	TQSQGEIQ	PRLQGLPVQALQNNDPAMEQGISNAIKQGDSWALFQGPIQAGHQGAYTAKVQGPGFTQSQGEIQ
ViPR	ABM54526.1		C6EN29	Coxsackievirus A20	PRLQGLPV	NDLQNNDP	AMEQGISN	AIKQGDSW	ALFQGPMQ	AGHQGAYT	AKVQGPGF	TQSQGEIQ	PRLQGLPVNDLQNNDPAMEQGISNAIKQGDSWALFQGPMQAGHQGAYTAKVQGPGFTQSQGEIQ
ViPR	ABM54524.1		C6EN27	Coxsackievirus A20	PRLQGLPV	NDLQNNDP	AMEQGISN	VIRQGDSW	ALFQGPLQ	AGHQGAYT	AKVQGPGF	TQSQGEIQ	PRLQGLPVNDLQNNDPAMEQGISNVIRQGDSWALFQGPLQAGHQGAYTAKVQGPGFTQSQGEIQ
ViPR	ABM54527.1		C6EN30	Coxsackievirus A20	PRLQGLPV	HKLQNNDP	AMEQGISN	VVKQGDSW	ALFQGPLQ	AGHQGAYT	AKVQGPGF	TQSQGEIQ	PRLQGLPVHKLQNNDPAMEQGISNVVKQGDSWALFQGPLQAGHQGAYTAKVQGPGFTQSQGEIQ
ViPR	ABM54525.1		C6EN28	Coxsackievirus A20	PRLQGLPV	DTLQNNDP	AMEQGISN	VIRQGDSW	ALFQGPLQ	AGQQGAYT	AKVQGPGF	TQSQGEIQ	PRLQGLPVDTLQNNDPAMEQGISNVIRQGDSWALFQGPLQAGQQGAYTAKVQGPGFTQSQGEIQ
ViPR	ABM54530.1		C6EN33	Coxsackievirus A20	PRLQGLPV	DTLQNNDP	AMEQGISN	VIRQGDSW	ALFQGPLQ	AGHQGAYT	AKVQGPGF	TQSQGEIQ	PRLQGLPVDTLQNNDPAMEQGISNVIRQGDSWALFQGPLQAGHQGAYTAKVQGPGFTQSQGEIQ
ViPR	ABM54529.1		C6EN32	Coxsackievirus A20	PRLQGLPV	AALQAPPI	AMEQGISN	VTKQGDSW	ALFQGPLQ	AGHQGAYT	AKVQGPGF	TQSQGEIQ	PRLQGLPVAALQAPPIAMEQGISNVTKQGDSWALFQGPLQAGHQGAYTAKVQGPGFTQSQGEIQ
ViPR	ABM54528.1		C6EN31	Coxsackievirus A20	PRLQGLPV	AALQLPPV	AMEQGISN	AIKQGDSW	ALFQGPLQ	AGHQGPYT	AKVQGPGF	TQSQGEIQ	PRLQGLPVAALQLPPVAMEQGISNAIKQGDSWALFQGPLQAGHQGPYTAKVQGPGFTQSQGEIQ
ViPR	AAQ04837.1		Q71LY3	Coxsackievirus A20	PRLQGLPV	VNTQGIED	AMEQGISN	VIRQGDSW	ALFQGPLQ	AGHQGAYT	AKVQGPGF	TQSQGEIQ	PRLQGLPVVNTQGIEDAMEQGISNVIRQGDSWALFQGPLQAGHQGAYTAKVQGPGFTQSQGEIQ
ViPR	AAQ02682.1		Q7T7N8	Coxsackievirus A20	PRLQGLPV	VNTQGIED	AMEQGISN	AIKQGDSW	ALFQGPLQ	AGHQGAYT	AKVQGPGF	TQSQGEIQ	PRLQGLPVVNTQGIEDAMEQGISNAIKQGDSWALFQGPLQAGHQGAYTAKVQGPGFTQSQGEIQ
ViPR	ABU41836.1		C6ENF4	Human enterovirus C102	PRLQGLPV	ANTQGIED	AMEQGISN	AERQSNGW	ALFQGPLQ	AGYQGAYT	AKVQGPGF	TQSQGEIQ	PRLQGLPVANTQGIEDAMEQGISNAERQSNGWALFQGPLQAGYQGAYTAKVQGPGFTQSQGEIQ
ViPR	AKJ87738.1		A0A0G3FI99	Enterovirus C	PRLQGLPV	ANTQGIED	AMEQGITN	AERQNNGW	ALFQGPLQ	AGHQGAYT	AKVQGPGF	TQSQGEIQ	PRLQGLPVANTQGIEDAMEQGITNAERQNNGWALFQGPLQAGHQGAYTAKVQGPGFTQSQGEIQ
ViPR	AAS57685.1		Q6Q486	Human poliovirus 1	PRLQGLPV	ITPQGIED	AMEQGITN	AIKQGDSW	ALFQGPLQ	AGHQGAYT	AKVQGPGF	TQSQGEIQ	PRLQGLPVITPQGIEDAMEQGITNAIKQGDSWALFQGPLQAGHQGAYTAKVQGPGFTQSQGEIQ
ViPR	ACZ05034.1		E0WCF9	Human poliovirus 1	PRLQGLPV	ITPQGIED	AMEQGISN	IMRQGDSW	ALFQGPLQ	AGHQGAYT	AKVQGPGF	TQSQGEIQ	PRLQGLPVITPQGIEDAMEQGISNIMRQGDSWALFQGPLQAGHQGAYTAKVQGPGFTQSQGEIQ
ViPR	ACZ05035.1		E0WCG0	Human poliovirus 1	PRLQGLPV	ITPQGIED	AMEQGISN	AVKQGDSW	ALFQGPLQ	AGHQGAYT	AKVQGPGF	TQSQGEIQ	PRLQGLPVITPQGIEDAMEQGISNAVKQGDSWALFQGPLQAGHQGAYTAKVQGPGFTQSQGEIQ
ViPR	ACZ05039.1		E0WCG4	Human poliovirus 1	PRLQGLPV	ITPQGIED	AMEQGISN	AIKQGDSW	ALFQGPLQ	AGHQGAYT	AKVQGPGF	TQSQGEIQ	PRLQGLPVITPQGIEDAMEQGISNAIKQGDSWALFQGPLQAGHQGAYTAKVQGPGFTQSQGEIQ
ViPR	ACZ05037.1		E0WCG2	Human poliovirus 1	PRLQGLPV	ITPQGIED	AMEQGISN	VIRQGDSW	ALFQGPLQ	AGHQGAYT	AKVQGPGF	TQSQGEIQ	PRLQGLPVITPQGIEDAMEQGISNVIRQGDSWALFQGPLQAGHQGAYTAKVQGPGFTQSQGEIQ
ViPR	ACZ05036.1		E0WCG1	Human poliovirus 1	PRLQGLPV	ITPQGIED	AMEQGISN	AIKQGDSW	ALFQGPLQ	AGHQGAYT	AKVQGPGF	TQSQGEIQ	PRLQGLPVITPQGIEDAMEQGISNAIKQGDSWALFQGPLQAGHQGAYTAKVQGPGFTQSQGEIQ
ViPR	ACZ05038.1		E0WCG3	Human poliovirus 1	PRLQGLPV	ITPQGIED	AMEQGISN	VMRQGDSW	ALFQGPLQ	AGHQGAYT	AKVQGPGF	TQSQGEIQ	PRLQGLPVITPQGIEDAMEQGISNVMRQGDSWALFQGPLQAGHQGAYTAKVQGPGFTQSQGEIQ
ViPR	ACZ05040.1		E0WCG5	Human poliovirus 1	PRLQGLPV	ITPQGIED	AMEQGISN	VMRQGDSW	ALFQGPLQ	AGHQGAYT	AKVQGPGF	TQSQGEIQ	PRLQGLPVITPQGIEDAMEQGISNVMRQGDSWALFQGPLQAGHQGAYTAKVQGPGFTQSQGEIQ
ViPR	AUD09277.1		Human poliovirus 1	Strain Name:18339	PRLQGLPV	ITPQGIED	AMEQGISN	VMRQGDSW	ALFQGPLQ	AGHQGAYT	AKVQGPGF	TQIQGEIQ	PRLQGLPVITPQGIEDAMEQGISNVMRQGDSWALFQGPLQAGHQGAYTAKVQGPGFTQIQGEIQ
ViPR	AUD09270.1		Human poliovirus 1	Strain Name:8757	PRLQGLPV	IQPQGIED	AMEQGISN	VMKQGDSW	ALFQGPLQ	AGHQGAYT	AKVQGPGF	TQIQGEIQ	PRLQGLPVIQPQGIEDAMEQGISNVMKQGDSWALFQGPLQAGHQGAYTAKVQGPGFTQIQGEIQ
ViPR	AUD09235.1		Human poliovirus 1	Strain Name:29690_c1	PRLQGLPV	AWNQGVDD	AMEQGISN	VVRQGDSW	ALFQGPLQ	AGHQGAYT	AKVQGPGF	TQIQGEIQ	PRLQGLPVAWNQGVDDAMEQGISNVVRQGDSWALFQGPLQAGHQGAYTAKVQGPGFTQIQGEIQ
ViPR	AAL75970.1		Q8QYM3	Human poliovirus 1	PRLQGLPV	VWSQGVGD	AMEQGISN	VLKQGDSW	ALFQGPLQ	AGHQGAYT	AKVQGPGF	TQIQGEIQ	PRLQGLPVVWSQGVGDAMEQGISNVLKQGDSWALFQGPLQAGHQGAYTAKVQGPGFTQIQGEIQ
ViPR	AAL75969.1		Q8QYM4	Human poliovirus 1	PRLQGLPV	VWSQGVGD	AMEQGISN	VVRQGDSW	ALFQGPLQ	AGHQGAYT	AKVQGPGF	TQIQGEIQ	PRLQGLPVVWSQGVGDAMEQGISNVVRQGDSWALFQGPLQAGHQGAYTAKVQGPGFTQIQGEIQ
ViPR	AUD09234.1		Human poliovirus 1	Strain Name:29690_c6	PRLQGLPV	VWSQGVGD	AMEQGITN	VTKQGDSW	ALFQGPLQ	AGHQGAYT	AKVQGPGF	TQIQGEIQ	PRLQGLPVVWSQGVGDAMEQGITNVTKQGDSWALFQGPLQAGHQGAYTAKVQGPGFTQIQGEIQ
ViPR	AUD09227.1		Human poliovirus 1	Strain Name:1PMR046018	PRLQGLPV	IQPQGLED	AMEQGISN	VMKQSDSW	ALFQGPLQ	AGHQGAYT	AKVQGPGF	TQSQGEIQ	PRLQGLPVIQPQGLEDAMEQGISNVMKQSDSWALFQGPLQAGHQGAYTAKVQGPGFTQSQGEIQ
ViPR	ALI31817.1		A0A0N9XVX2	Human poliovirus 1	PRLQGLPV	VLPQGLED	AMEQGISN	VMRQGDSW	ALFQGPLQ	AGHQGAYT	AKVQGPGF	TQSQGEIQ	PRLQGLPVVLPQGLEDAMEQGISNVMRQGDSWALFQGPLQAGHQGAYTAKVQGPGFTQSQGEIQ
ViPR	AUD09236.1		Human poliovirus 1	Strain Name:29690_c9	PRLQGLPV	ILPQGLED	AMEQGISN	VIRQGDSW	ALFQGPLQ	AGHQGAYT	AKVQGPGF	TQSQGEIQ	PRLQGLPVILPQGLEDAMEQGISNVIRQGDSWALFQGPLQAGHQGAYTAKVQGPGFTQSQGEIQ
ViPR	AUD09231.1		Human poliovirus 1	Strain Name:28698	PRLQGLPV	ILPQGLED	AMEQGITN	VMRQGDSW	ALFQGPLQ	AGHQGAYT	AKVQGPGF	TQIQGEIQ	PRLQGLPVILPQGLEDAMEQGITNVMRQGDSWALFQGPLQAGHQGAYTAKVQGPGFTQIQGEIQ
ViPR	CAC95225.1		Q912A8	Human poliovirus 1	PRLQGLPV	IQTQGLED	AMEQGITN	VMRQGDGW	ALFQGPLQ	AGHQGAYT	AKVQGPGF	TQSQGEIQ	PRLQGLPVIQTQGLEDAMEQGITNVMRQGDGWALFQGPLQAGHQGAYTAKVQGPGFTQSQGEIQ
ViPR	CAD23059.1		Q8QXN9	Human poliovirus 1	PRLQGLPV	ILPQGLED	AMEQGITN	VIRQGDSW	ALFQGPLQ	AGHQGAYT	AKVQGPGF	TQSQGEIQ	PRLQGLPVILPQGLEDAMEQGITNVIRQGDSWALFQGPLQAGHQGAYTAKVQGPGFTQSQGEIQ
ViPR	AMS03992.1		A0A142KD04	Human poliovirus 1	PRLQGLPV	VLPQGLED	AMEQGITN	VIRQGDSW	ALFQGPLQ	AGHQGAYT	AKVQGPGF	TQSQGEIQ	PRLQGLPVVLPQGLEDAMEQGITNVIRQGDSWALFQGPLQAGHQGAYTAKVQGPGFTQSQGEIQ
ViPR	CAA24461.1		P03300	Human poliovirus 1 Mahoney	PRLQGLPV	ILPQGLED	AMEQGITN	VIRQGDSW	ALFQGPLQ	AGHQGAYT	AKVQGPGF	TQSQGEIQ	PRLQGLPVILPQGLEDAMEQGITNVIRQGDSWALFQGPLQAGHQGAYTAKVQGPGFTQSQGEIQ
RefSeq	NP_041277			Enterovirus C	PRLQGLPV	ILPQGLED	AMEQGITN	VIRQGDSW	ALFQGPLQ	AGHQGAYT	AKVQGPGF	TQSQGEIQ	PRLQGLPVILPQGLEDAMEQGITNVIRQGDSWALFQGPLQAGHQGAYTAKVQGPGFTQSQGEIQ
ViPR	ACS88250.1		D8L541	Human poliovirus 1	PRLQGLPV	AVLQGDPV	AMEQGITN	VIRQGDSW	ALFQGPLQ	AGHQGAYT	AKVQGPGF	TQSQGEIQ	PRLQGLPVAVLQGDPVAMEQGITNVIRQGDSWALFQGPLQAGHQGAYTAKVQGPGFTQSQGEIQ
ViPR	ACS88255.1		D8L546	Human poliovirus 1	PRLQGLPV	AVLQGDPV	AMEQGITN	VIRQGDSW	ALFQGPLQ	AGHQGAYT	AKVQGPGF	TQSQGEIQ	PRLQGLPVAVLQGDPVAMEQGITNVIRQGDSWALFQGPLQAGHQGAYTAKVQGPGFTQSQGEIQ
ViPR	ACS88251.1		D8L542	Human poliovirus 1	PRLQGLPV	AVLQGDPV	AMEQGITN	VIRQGDSW	ALFQGPLQ	AGHQGAYT	AKVQGPGF	TQSQGEIQ	PRLQGLPVAVLQGDPVAMEQGITNVIRQGDSWALFQGPLQAGHQGAYTAKVQGPGFTQSQGEIQ
ViPR	ACS88252.1		D8L543	Human poliovirus 1	PRLQGLPV	AVLQGDPV	AMEQGITN	VIRQGDSW	ALFQGPLQ	AGHQGAYT	AKVQGPGF	TQSQGEIQ	PRLQGLPVAVLQGDPVAMEQGITNVIRQGDSWALFQGPLQAGHQGAYTAKVQGPGFTQSQGEIQ
ViPR	ACS88253.1		D8L544	Human poliovirus 1	PRLQGLPV	AVLQGDPV	AMEQGITN	VIRQGDSW	ALFQGPLQ	AGHQGAYT	AKVQGPGF	TQSQGEIQ	PRLQGLPVAVLQGDPVAMEQGITNVIRQGDSWALFQGPLQAGHQGAYTAKVQGPGFTQSQGEIQ
ViPR	AIB00484.1		A0A0B4MV45	Human poliovirus 1	PRLQGLPV	AVLQGDPV	AMEQGITN	VIRQGDSW	ALFQGPLQ	AGHQGAYT	AKVQGPGF	TQSQGEIQ	PRLQGLPVAVLQGDPVAMEQGITNVIRQGDSWALFQGPLQAGHQGAYTAKVQGPGFTQSQGEIQ
ViPR	AIB00456.1		A0A0B4MV22	Human poliovirus 1	PRLQGLPV	AVLQGDPV	AMEQGITN	VIRQGDSW	ALFQGPLQ	AGHQGAYT	AKVQGPGF	TQSQGEIQ	PRLQGLPVAVLQGDPVAMEQGITNVIRQGDSWALFQGPLQAGHQGAYTAKVQGPGFTQSQGEIQ
ViPR	AIB00471.1		A0A0B4MUE4	Human poliovirus 1	PRLQGLPV	AVLQGDPV	AMEQGITN	VIRQGDSW	ALFQGPLQ	AGHQGAYT	AKVQGPGF	TQSQGEIQ	PRLQGLPVAVLQGDPVAMEQGITNVIRQGDSWALFQGPLQAGHQGAYTAKVQGPGFTQSQGEIQ
ViPR	AIB00473.1		A0A0B4MVD5	Human poliovirus 1	PRLQGLPV	AVLQGDPV	AMEQGITN	VIRQGDSW	ALFQGPLQ	AGHQGAYT	AKVQGPGF	TQSQGEIQ	PRLQGLPVAVLQGDPVAMEQGITNVIRQGDSWALFQGPLQAGHQGAYTAKVQGPGFTQSQGEIQ
ViPR	AAN85442.1		Q8B3S2	Human poliovirus 1	PRLQGLPV	AVLQGDPV	AMEQGITN	VIRQGDSW	ALFQGPLQ	AGHQGAYT	AKVQGPGF	TQSQGEIQ	PRLQGLPVAVLQGDPVAMEQGITNVIRQGDSWALFQGPLQAGHQGAYTAKVQGPGFTQSQGEIQ
ViPR	AIB00432.1		A0A0B4MU31	Human poliovirus 1	PRLQGLPV	AVLQGDPV	AMEQGITN	VIRQGDSW	ALFQGPLQ	AGHQGAYT	AKVQGPGF	TQSQGEIQ	PRLQGLPVAVLQGDPVAMEQGITNVIRQGDSWALFQGPLQAGHQGAYTAKVQGPGFTQSQGEIQ
ViPR	AIB00392.1		A0A0B4MTZ8	Human poliovirus 1	PRLQGLPV	AVLQGDPV	AMEQGITN	VIRQGDSW	ALFQGPLQ	AGHQGAYT	AKVQGPGF	TQSQGEIQ	PRLQGLPVAVLQGDPVAMEQGITNVIRQGDSWALFQGPLQAGHQGAYTAKVQGPGFTQSQGEIQ
ViPR	AIB00401.1		A0A0B4MU99	Human poliovirus 1	PRLQGLPV	AVLQGDPV	AMEQGITN	VIRQGDSW	ALFQGPLQ	AGHQGAYT	AKVQGPGF	TQSQGEIQ	PRLQGLPVAVLQGDPVAMEQGITNVIRQGDSWALFQGPLQAGHQGAYTAKVQGPGFTQSQGEIQ
ViPR	AIB00448.1		A0A0B4MVB0	Human poliovirus 1	PRLQGLPV	AVLQGDPV	AMEQGITN	VIRQGDSW	ALFQGPLQ	AGHQGAYT	AKVQGPGF	TQSQGEIQ	PRLQGLPVAVLQGDPVAMEQGITNVIRQGDSWALFQGPLQAGHQGAYTAKVQGPGFTQSQGEIQ
ViPR	AIB00447.1		A0A0B4MU43	Human poliovirus 1	PRLQGLPV	AVLQGDPV	AMEQGITN	VIRQGDSW	ALFQGPLQ	AGHQGAYT	AKVQGPGF	TQSQGEIQ	PRLQGLPVAVLQGDPVAMEQGITNVIRQGDSWALFQGPLQAGHQGAYTAKVQGPGFTQSQGEIQ
ViPR	AIB00463.1		A0A0B4MVC4	Human poliovirus 1	PRLQGLPV	AVLQGDPV	AMEQGITN	VIRQGDSW	ALFQGPLQ	AGHQGAYT	AKVQGPGF	TQSQGEIQ	PRLQGLPVAVLQGDPVAMEQGITNVIRQGDSWALFQGPLQAGHQGAYTAKVQGPGFTQSQGEIQ
ViPR	AIB00474.1		A0A0B4MV38	Human poliovirus 1	PRLQGLPV	AVLQGDPV	AMEQGITN	VIRQGDSW	ALFQGPLQ	AGHQGAYT	AKVQGPGF	TQSQGEIQ	PRLQGLPVAVLQGDPVAMEQGITNVIRQGDSWALFQGPLQAGHQGAYTAKVQGPGFTQSQGEIQ
ViPR	AIB00450.1		A0A0B4MVS2	Human poliovirus 1	PRLQGLPV	AVLQGDPV	AMEQGITN	VIRQGDSW	ALFQGPLQ	AGHQGAYT	AKVQGPGF	TQSQGEIQ	PRLQGLPVAVLQGDPVAMEQGITNVIRQGDSWALFQGPLQAGHQGAYTAKVQGPGFTQSQGEIQ
ViPR	AIB00442.1		A0A0B4MU39	Human poliovirus 1	PRLQGLPV	AVLQGDPV	AMEQGITN	VIRQGDSW	ALFQGPLQ	AGHQGAYT	AKVQGPGF	TQSQGEIQ	PRLQGLPVAVLQGDPVAMEQGITNVIRQGDSWALFQGPLQAGHQGAYTAKVQGPGFTQSQGEIQ
ViPR	AIB00444.1		A0A0B4MV15	Human poliovirus 1	PRLQGLPV	AVLQGDPV	AMEQGITN	VIRQGDSW	ALFQGPLQ	AGHQGAYT	AKVQGPGF	TQSQGEIQ	PRLQGLPVAVLQGDPVAMEQGITNVIRQGDSWALFQGPLQAGHQGAYTAKVQGPGFTQSQGEIQ
ViPR	CAA24465.1		P03301	Human poliovirus 1	PRLQGLPV	AVLQGDPV	AMEQGITN	VLKQGDSW	ALFQGPLQ	AGHQGAYT	AKVQGPGF	TQSQGEIQ	PRLQGLPVAVLQGDPVAMEQGITNVLKQGDSWALFQGPLQAGHQGAYTAKVQGPGFTQSQGEIQ
ViPR	AIB00468.1		A0A0B4MVC9	Human poliovirus 1	PRLQGLPV	AVLQGDPV	AMEQGITN	VVRQGDSW	ALFQGPLQ	AGHQGAYT	AKVQGPGF	TQSQGEIQ	PRLQGLPVAVLQGDPVAMEQGITNVVRQGDSWALFQGPLQAGHQGAYTAKVQGPGFTQSQGEIQ
ViPR	AIB00449.1		A0A0B4MV19	Human poliovirus 1	PRLQGLPV	AVLQGDPV	AMEQGITN	VMKQSDSW	ALFQGPLQ	AGHQGAYT	AKVQGPGF	TQSQGEIQ	PRLQGLPVAVLQGDPVAMEQGITNVMKQSDSWALFQGPLQAGHQGAYTAKVQGPGFTQSQGEIQ
ViPR	AIB00460.1		A0A0B4MVT0	Human poliovirus 1	PRLQGLPV	AVLQGDPV	AMEQGITN	VIRQGDSW	ALFQGPLQ	AGHQGAYT	AKVQGPGF	TQSQGEIQ	PRLQGLPVAVLQGDPVAMEQGITNVIRQGDSWALFQGPLQAGHQGAYTAKVQGPGFTQSQGEIQ
ViPR	AIB00472.1		A0A0B4MU64	Human poliovirus 1	PRLQGLPV	AVLQGDPV	AMEQGITN	VMRQGDGW	ALFQGPLQ	AGHQGAYT	AKVQGPGF	TQSQGEIQ	PRLQGLPVAVLQGDPVAMEQGITNVMRQGDGWALFQGPLQAGHQGAYTAKVQGPGFTQSQGEIQ
ViPR	AIB00480.1		A0A0B4MVU6	Human poliovirus 1	PRLQGLPV	AVLQGDPV	AMEQGITN	AERQNNGW	ALFQGPLQ	AGHQGAYT	AKVQGPGF	TQSQGEIQ	PRLQGLPVAVLQGDPVAMEQGITNAERQNNGWALFQGPLQAGHQGAYTAKVQGPGFTQSQGEIQ
ViPR	AIB00412.1		A0A0B4MU14	Human poliovirus 1	PRLQGLPV	AVLQGDPV	AMEQGITN	AERQNNGW	ALFQGPLQ	AGHQGAYT	AKVQGPGF	TQSQGEIQ	PRLQGLPVAVLQGDPVAMEQGITNAERQNNGWALFQGPLQAGHQGAYTAKVQGPGFTQSQGEIQ
ViPR	AIB00461.1		A0A0B4MUD7	Human poliovirus 1	PRLQGLPV	AVLQGDPV	AMEQGITN	AERQNNGW	ALFQGPLQ	AGHQGAYT	AKVQGPGF	TQSQGEIQ	PRLQGLPVAVLQGDPVAMEQGITNAERQNNGWALFQGPLQAGHQGAYTAKVQGPGFTQSQGEIQ
ViPR	AIB00488.1		A0A0B4MVE7	Human poliovirus 1	PRLQGLPV	AVLQGDPV	AMEQGITN	AIKQGDSW	ALFQGPLQ	AGHQGAYT	AKVQGPGF	TQSQGEIQ	PRLQGLPVAVLQGDPVAMEQGITNAIKQGDSWALFQGPLQAGHQGAYTAKVQGPGFTQSQGEIQ
ViPR	AIB00476.1		A0A0B4MUE6	Human poliovirus 1	PRLQGLPV	AVLQGDPV	AMEQGITN	VIKQGDSW	ALFQGPLQ	AGHQGAYT	AKVQGPGF	TQSQGEIQ	PRLQGLPVAVLQGDPVAMEQGITNVIKQGDSWALFQGPLQAGHQGAYTAKVQGPGFTQSQGEIQ
ViPR	AIB00443.1		A0A0B4MVA6	Human poliovirus 1	PRLQGLPV	AVLQGDPV	AMEQGITN	AIKQGDSW	ALFQGPLQ	AGHQGAYT	AKVQGPGF	TQSQGEIQ	PRLQGLPVAVLQGDPVAMEQGITNAIKQGDSWALFQGPLQAGHQGAYTAKVQGPGFTQSQGEIQ
ViPR	AIB00451.1		A0A0B4MUD1	Human poliovirus 1	PRLQGLPV	AVLQGDPV	AMEQGITN	VIRQGDSW	ALFQGPLQ	AGHQGAYT	AKVQGPGF	TQSQGEIQ	PRLQGLPVAVLQGDPVAMEQGITNVIRQGDSWALFQGPLQAGHQGAYTAKVQGPGFTQSQGEIQ
ViPR	AIB00465.1		A0A0B4MVT3	Human poliovirus 1	PRLQGLPV	AVLQGDPV	AMEQGITN	AERQNNGW	ALFQGPLQ	AGHQGAYT	AKVQGPGF	TQSQGEIQ	PRLQGLPVAVLQGDPVAMEQGITNAERQNNGWALFQGPLQAGHQGAYTAKVQGPGFTQSQGEIQ
ViPR	AIB00470.1		A0A0B4MVT7	Human poliovirus 1	PRLQGLPV	AVLQGDPV	AMEQGITN	AERQNNGW	ALFQGPLQ	AGHQGAYT	AKVQGPGF	TQSQGEIQ	PRLQGLPVAVLQGDPVAMEQGITNAERQNNGWALFQGPLQAGHQGAYTAKVQGPGFTQSQGEIQ
ViPR	AIB00479.1		A0A0B4MV42	Human poliovirus 1	PRLQGLPV	AVLQGDPV	AMEQGITN	AEHQSNGW	ALFQGPLQ	AGHQGAYT	AKVQGPGF	TQSQGEIQ	PRLQGLPVAVLQGDPVAMEQGITNAEHQSNGWALFQGPLQAGHQGAYTAKVQGPGFTQSQGEIQ
ViPR	AIB00437.1		A0A0B4MU35	Human poliovirus 1	PRLQGLPV	AVLQGDPV	AMEQGITN	AERQNNGW	ALFQGPLQ	AGHQGAYT	AKVQGPGF	TQSQGEIQ	PRLQGLPVAVLQGDPVAMEQGITNAERQNNGWALFQGPLQAGHQGAYTAKVQGPGFTQSQGEIQ
ViPR	AIB00481.1		A0A0B4MUF0	Human poliovirus 1	PRLQGLPV	AVLQGDPV	AMEQGITN	AERQNNGW	ALFQGPLQ	AGHQGAYT	AKVQGPGF	TQSQGEIQ	PRLQGLPVAVLQGDPVAMEQGITNAERQNNGWALFQGPLQAGHQGAYTAKVQGPGFTQSQGEIQ
ViPR	ADB12452.1		D2X673	Human poliovirus 1	PRLQGLPV	AVLQGDPV	AMEQGITN	AERQNNGW	ALFQGPLQ	AGHQGAYT	AKVQGPGF	TQSQGEIQ	PRLQGLPVAVLQGDPVAMEQGITNAERQNNGWALFQGPLQAGHQGAYTAKVQGPGFTQSQGEIQ
ViPR	AIB00393.1		A0A0B4MV66	Human poliovirus 1	PRLQGLPV	AVLQGDPV	AMEQGITN	AERQNNGW	ALFQGPLQ	AGHQGAYT	AKVQGPGF	TQSQGEIQ	PRLQGLPVAVLQGDPVAMEQGITNAERQNNGWALFQGPLQAGHQGAYTAKVQGPGFTQSQGEIQ
ViPR	AIB00464.1		A0A0B4MV32	Human poliovirus 1	PRLQGLPV	AVLQGDPV	AMEQGITN	AERQSNGW	ALFQGPLQ	AGHQGAYT	AKVQGPGF	TQSQGEIQ	PRLQGLPVAVLQGDPVAMEQGITNAERQSNGWALFQGPLQAGHQGAYTAKVQGPGFTQSQGEIQ
ViPR	AIB00483.1		A0A0B4MVE2	Human poliovirus 1	PRLQGLPV	AVLQGDPV	AMEQGITN	AERQNNGW	ALFQGPLQ	AGHQGAYT	AKVQGPGF	TQSQGEIQ	PRLQGLPVAVLQGDPVAMEQGITNAERQNNGWALFQGPLQAGHQGAYTAKVQGPGFTQSQGEIQ
ViPR	AIB00475.1		A0A0B4MVU2	Human poliovirus 1	PRLQGLPV	AVLQGDPV	AMEQGITN	AERQNNGW	ALFQGPLQ	AGHQGAYT	AKVQGPGF	TQSQGEIQ	PRLQGLPVAVLQGDPVAMEQGITNAERQNNGWALFQGPLQAGHQGAYTAKVQGPGFTQSQGEIQ
ViPR	AIB00482.1		A0A0B4MU74	Human poliovirus 1	PRLQGLPV	AVLQGDPV	AMEQGITN	AERQNSGW	ALFQGPLQ	AGHQGAYT	AKVQGPGF	TQSQGEIQ	PRLQGLPVAVLQGDPVAMEQGITNAERQNSGWALFQGPLQAGHQGAYTAKVQGPGFTQSQGEIQ
ViPR	AIB00485.1		A0A0B4MVV0	Human poliovirus 1	PRLQGLPV	AVLQGDPV	AMEQGITN	AERQNNGW	ALFQGPLQ	AGHQGAYT	AKVQGPGF	TQSQGEIQ	PRLQGLPVAVLQGDPVAMEQGITNAERQNNGWALFQGPLQAGHQGAYTAKVQGPGFTQSQGEIQ
ViPR	AIB00462.1		A0A0B4MU56	Human poliovirus 1	PRLQGLPV	AVLQGDPV	AMEQGITN	AERQNNGW	ALFQGPLQ	AGHQGAYT	AKVQGPGF	TQSQGEIQ	PRLQGLPVAVLQGDPVAMEQGITNAERQNNGWALFQGPLQAGHQGAYTAKVQGPGFTQSQGEIQ
ViPR	AIB00458.1		A0A0B4MV28	Human poliovirus 1	PRLQGLPV	AILQGDPV	AMEQGITN	AERQNNGW	ALFQGPLQ	AGHQGAYT	AKVQGPGF	TQSQGEIQ	PRLQGLPVAILQGDPVAMEQGITNAERQNNGWALFQGPLQAGHQGAYTAKVQGPGFTQSQGEIQ
ViPR	AIB00487.1		A0A0B4MU76	Human poliovirus 1	PRLQGLPV	AVLQGDPI	AMEQGITN	AERQNNGW	ALFQGPLQ	AGHQGAYT	AKVQGPGF	TQSQGEIQ	PRLQGLPVAVLQGDPIAMEQGITNAERQNNGWALFQGPLQAGHQGAYTAKVQGPGFTQSQGEIQ
ViPR	AIB00486.1		A0A0B4MUF3	Human poliovirus 1	PRLQGLPV	AVLQGDPI	AMEQGITN	AERQNNGW	ALFQGPLQ	AGHQGAYT	AKVQGPGF	TQSQGEIQ	PRLQGLPVAVLQGDPIAMEQGITNAERQNNGWALFQGPLQAGHQGAYTAKVQGPGFTQSQGEIQ
ViPR	AAX23607.1		Q5BN25	Human poliovirus 1	PRLQGLPV	AVLQGDPI	AMEQGITN	AERQNNGW	ALFQGPLQ	AGHQGAYT	AKVQGPGF	TQSQGEIQ	PRLQGLPVAVLQGDPIAMEQGITNAERQNNGWALFQGPLQAGHQGAYTAKVQGPGFTQSQGEIQ
ViPR	AAX23605.1		Q71AZ9	Human poliovirus 1	PRLQGLPV	AVLQGDPI	AMEQGITN	AERQNNGW	ALFQGPLQ	AGHQGAYT	AKVQGPGF	TQGQGEIQ	PRLQGLPVAVLQGDPIAMEQGITNAERQNNGWALFQGPLQAGHQGAYTAKVQGPGFTQGQGEIQ
ViPR	AAX23604.1		Q5BN28	Human poliovirus 1	PRLQGLPV	AVLQGDPI	AMEQGITN	AERQNNGW	ALFQGPLQ	AGHQGAYT	AKVQGPGF	TQGQGEIQ	PRLQGLPVAVLQGDPIAMEQGITNAERQNNGWALFQGPLQAGHQGAYTAKVQGPGFTQGQGEIQ
ViPR	AAX23603.1		Q5BN29	Human poliovirus 1	PRLQGLPV	AVLQGDPI	AMEQGITN	AERQSNGW	ALFQGPLQ	AGHQGAYT	AKVQGPGF	TQGQGEIQ	PRLQGLPVAVLQGDPIAMEQGITNAERQSNGWALFQGPLQAGHQGAYTAKVQGPGFTQGQGEIQ
ViPR	AAX23606.1		Q5BN26	Human poliovirus 1	PRLQGLPV	AVLQGDPI	AMEQGITN	AERQNNGW	ALFQGPLQ	AGHQGAYT	AKVQGPGF	TQGQGEIQ	PRLQGLPVAVLQGDPIAMEQGITNAERQNNGWALFQGPLQAGHQGAYTAKVQGPGFTQGQGEIQ
ViPR	AAQ10897.1		Q71AZ8	Human poliovirus 1	PRLQGLPV	AVLQGDSI	AMEQGITN	AERQNNGW	ALFQGPLQ	AGHQGAYT	AKVQGPGF	TQGQGEIQ	PRLQGLPVAVLQGDSIAMEQGITNAERQNNGWALFQGPLQAGHQGAYTAKVQGPGFTQGQGEIQ
ViPR	AAQ10894.1		Q71B01	Human poliovirus 1	PRLQGLPV	AVLQGDSI	AMEQGITN	AERQNSGW	ALFQGPLQ	AGHQGAYT	AKVQGPGF	TQSQGEIQ	PRLQGLPVAVLQGDSIAMEQGITNAERQNSGWALFQGPLQAGHQGAYTAKVQGPGFTQSQGEIQ
ViPR	AAQ10895.1		Q71B00	Human poliovirus 1	PRLQGLPV	ATLQGDGI	AMEQGITN	AQKQSASW	ALFQGPFQ	AGHQGAYT	AKVQGPGF	TQNQGEIQ	PRLQGLPVATLQGDGIAMEQGITNAQKQSASWALFQGPFQAGHQGAYTAKVQGPGFTQNQGEIQ
ViPR	AAM09806.1		Q8QTM1	Human poliovirus 1	PRLQGLPV	ATLQGDGI	AMEQGITN	AQKQSDSW	ALFQGPLQ	AGHQGAYT	AKVQGPGF	TQSQGEIQ	PRLQGLPVATLQGDGIAMEQGITNAQKQSDSWALFQGPLQAGHQGAYTAKVQGPGFTQSQGEIQ
ViPR	AAQ03190.1		D1YSL1	Human poliovirus 1	PRLQGLPV	ATLQGDGI	AMEQGITN	AQKQSASW	ALFQGPLQ	AGHQGAYT	AKVQGPGF	TQSQGEIQ	PRLQGLPVATLQGDGIAMEQGITNAQKQSASWALFQGPLQAGHQGAYTAKVQGPGFTQSQGEIQ
ViPR	AAQ03179.1		D1YSJ7	Human poliovirus 1	PRLQGLPV	ATLQGDGI	AMEQGITN	AQKQSASW	ALFQGPLQ	AGHQGAYT	AKVQGPGF	TQSQGEIQ	PRLQGLPVATLQGDGIAMEQGITNAQKQSASWALFQGPLQAGHQGAYTAKVQGPGFTQSQGEIQ
ViPR	AAQ03178.1		D1YSJ9	Human poliovirus 1	PRLQGLPV	ATLQGDGI	AMEQGITN	AQKQSASW	ALFQGPLQ	AGHQGAYT	AKVQGPGF	TQSQGEIQ	PRLQGLPVATLQGDGIAMEQGITNAQKQSASWALFQGPLQAGHQGAYTAKVQGPGFTQSQGEIQ
ViPR	AAQ03175.1		D1YSJ6	Human poliovirus 1	PRLQGLPV	ATLQGDGI	AMEQGITN	AQKQSASW	ALFQGPLQ	AGHQGAYT	AKVQGPGF	TQSQGEIQ	PRLQGLPVATLQGDGIAMEQGITNAQKQSASWALFQGPLQAGHQGAYTAKVQGPGFTQSQGEIQ
ViPR	AAQ03187.1		D1YSK8	Human poliovirus 1	PRLQGLPV	ATLQGDGI	AMEQGITN	AQKQGATW	ALFQGPLQ	AGHQGAYT	AKVQGPGF	TQSQGEIQ	PRLQGLPVATLQGDGIAMEQGITNAQKQGATWALFQGPLQAGHQGAYTAKVQGPGFTQSQGEIQ
ViPR	AAQ03186.1		D1YSK7	Human poliovirus 1	PRLQGLPV	ATLQGDGI	AMEQGITN	AQKQSASW	ALFQGPLQ	AGHQGAYT	AKVQGPGF	TQSQGEIQ	PRLQGLPVATLQGDGIAMEQGITNAQKQSASWALFQGPLQAGHQGAYTAKVQGPGFTQSQGEIQ
ViPR	AAQ03191.1		D1YSL2	Human poliovirus 1	PRLQGLPV	ATLQGDGI	AMEQGITN	AQKQSASW	ALFQGPLQ	AGHQGAYT	AKVQGPGF	TQSQGEIQ	PRLQGLPVATLQGDGIAMEQGITNAQKQSASWALFQGPLQAGHQGAYTAKVQGPGFTQSQGEIQ
ViPR	AAQ03174.1		D1YSJ5	Human poliovirus 1	PRLQGLPV	ATLQGDGI	AMEQGITN	AQKQSDSW	ALFQGPLQ	AGHQGAYT	AKVQGPGF	TQSQGEIQ	PRLQGLPVATLQGDGIAMEQGITNAQKQSDSWALFQGPLQAGHQGAYTAKVQGPGFTQSQGEIQ
ViPR	AAM09805.1		Q8QTM2	Human poliovirus 1	PRLQGLPV	ATLQGDGI	AMEQGITN	AQKQSASW	ALFQGPLQ	AGHQGAYT	AKVQGPGF	TQSQGEIQ	PRLQGLPVATLQGDGIAMEQGITNAQKQSASWALFQGPLQAGHQGAYTAKVQGPGFTQSQGEIQ
ViPR	AAQ03183.1		D1YSK4	Human poliovirus 1	PRLQGLPV	ATLQGDGI	AMEQGITN	VIKQGDSW	ALFQGPLQ	AGHQGAYT	AKVQGPGF	TQSQGEIQ	PRLQGLPVATLQGDGIAMEQGITNVIKQGDSWALFQGPLQAGHQGAYTAKVQGPGFTQSQGEIQ
ViPR	AAQ03184.1		D1YSK5	Human poliovirus 1	PRLQGLPV	AALQGDGI	AMEQGITN	AQKQADSW	ALFQGPLQ	AGHQGAYT	AKVQGPGF	TQSQGEIQ	PRLQGLPVAALQGDGIAMEQGITNAQKQADSWALFQGPLQAGHQGAYTAKVQGPGFTQSQGEIQ
ViPR	AAQ03188.1		D1YSK9	Human poliovirus 1	PRLQGLPV	AVLQGDGI	AMEQGITN	AQKQADSW	ALFQGPLQ	AGHQGAYT	AKVQGPGF	TQSQGEIQ	PRLQGLPVAVLQGDGIAMEQGITNAQKQADSWALFQGPLQAGHQGAYTAKVQGPGFTQSQGEIQ
ViPR	AAQ03192.1		D1YSL3	Human poliovirus 1	PRLQGLPV	AVLQGDGI	AMEQGITN	AERQNNGW	ALFQGPLQ	AGHQGAYT	AKVQGPGF	TQSQGEIQ	PRLQGLPVAVLQGDGIAMEQGITNAERQNNGWALFQGPLQAGHQGAYTAKVQGPGFTQSQGEIQ
ViPR	AAQ03185.1		D1YSK6	Human poliovirus 1	PRLQGLPV	AVLQGDGI	AMEQGITN	AERQNNSW	ALFQGPLQ	AGHQGAYT	AKVQGPGF	TQSQGEIQ	PRLQGLPVAVLQGDGIAMEQGITNAERQNNSWALFQGPLQAGHQGAYTAKVQGPGFTQSQGEIQ
ViPR	AAQ03182.1		D1YSK3	Human poliovirus 1	PRLQGLPV	AMLQGDGI	AMEQGITN	AERQNNGW	ALFQGPLQ	AGHQGAYT	AKVQGPGF	TQSQGEIQ	PRLQGLPVAMLQGDGIAMEQGITNAERQNNGWALFQGPLQAGHQGAYTAKVQGPGFTQSQGEIQ
ViPR	AAQ03181.1		D1YSK2	Human poliovirus 1	PRLQGLPV	AVLQGDGI	AMEQGITN	IHKESDSW	ALFQGPLQ	AGHQGAYT	AKVQGPGF	TQSQGEIQ	PRLQGLPVAVLQGDGIAMEQGITNIHKESDSWALFQGPLQAGHQGAYTAKVQGPGFTQSQGEIQ
ViPR	AAQ03180.1		D1YSK1	Human poliovirus 1	PRLQGLPV	AVLQGDGI	AMEQGITN	AERQNNSW	ALFQGPLQ	AGHQGAYT	AKVQGPGF	TQSQGEIQ	PRLQGLPVAVLQGDGIAMEQGITNAERQNNSWALFQGPLQAGHQGAYTAKVQGPGFTQSQGEIQ
ViPR	AAQ03189.1		D1YSL0	Human poliovirus 1	PRLQGLPV	AVLQGDGI	AMEQGITN	AERQNNSW	ALFQGPIQ	AGHQGAYT	AKVQGPGF	TQSQGEIQ	PRLQGLPVAVLQGDGIAMEQGITNAERQNNSWALFQGPIQAGHQGAYTAKVQGPGFTQSQGEIQ
ViPR	AAQ03170.1		D1YSJ1	Human poliovirus 1	PRLQGLPV	AVLQGDGL	AMEQGFTN	AQKQSDSW	ALFQGPLQ	AGHQGAYT	AKVQGPGF	TQSQGEIQ	PRLQGLPVAVLQGDGLAMEQGFTNAQKQSDSWALFQGPLQAGHQGAYTAKVQGPGFTQSQGEIQ
ViPR	AAQ03599.1		D1YSL4	Human poliovirus 1	PRLQGLPV	AVLQGDAI	AMEQGFTN	VQKQSASW	ALFQGPLQ	AGHQGAYT	AKVQGPGF	TQSQGEIQ	PRLQGLPVAVLQGDAIAMEQGFTNVQKQSASWALFQGPLQAGHQGAYTAKVQGPGFTQSQGEIQ
ViPR	AAQ03173.1		D1YSJ4	Human poliovirus 1	PRLQGLPV	AVLQGDAI	AMEQGITN	AEKQSDSW	ALFQGPLQ	AGHQGAYT	AKVQGPGF	TQSQGEIQ	PRLQGLPVAVLQGDAIAMEQGITNAEKQSDSWALFQGPLQAGHQGAYTAKVQGPGFTQSQGEIQ
ViPR	AAQ03172.1		D1YSJ3	Human poliovirus 1	PRLQGLPV	AVLQGDAI	AMEQGITN	AEKQSDSW	ALFQGPLQ	AGHQGAYT	AKVQGPGF	TQSQGEIQ	PRLQGLPVAVLQGDAIAMEQGITNAEKQSDSWALFQGPLQAGHQGAYTAKVQGPGFTQSQGEIQ
ViPR	AAQ03171.1		D1YSJ2	Human poliovirus 1	PRLQGLPV	AVLQGDAI	AMEQGITN	AQKQSDSW	ALFQGPLQ	AGHQGAYT	AKVQGPGF	TQSQGEIQ	PRLQGLPVAVLQGDAIAMEQGITNAQKQSDSWALFQGPLQAGHQGAYTAKVQGPGFTQSQGEIQ
ViPR	AAQ03169.2		D1YSI9	Human poliovirus 1	PRLQGLPV	AVLQGDAI	AMEQGITN	AQKQSDSW	ALFQGPLQ	AGHQGAYT	AKVQGPGF	TQSQGEIQ	PRLQGLPVAVLQGDAIAMEQGITNAQKQSDSWALFQGPLQAGHQGAYTAKVQGPGFTQSQGEIQ
ViPR	AAQ04764.1		D1YSL5	Human poliovirus 1	PSLQGLPV	AVLQGDAI	AMEQGITN	AERQNNGW	ALFQGPLQ	AGHQGAYT	AKVQGPGF	TQSQGEIQ	PSLQGLPVAVLQGDAIAMEQGITNAERQNNGWALFQGPLQAGHQGAYTAKVQGPGFTQSQGEIQ
ViPR	AAM09803.1		Q8QTM4	Human poliovirus 1	PRLQGLPV	AVLQGDAI	AMEQGLTN	VMRQGDSW	ALFQGPLQ	AGQQGAYT	AKVQGPGF	IQSQGEIQ	PRLQGLPVAVLQGDAIAMEQGLTNVMRQGDSWALFQGPLQAGQQGAYTAKVQGPGFIQSQGEIQ
ViPR	AAM09804.1		Q8QTM3	Human poliovirus 1	PRLQGLPV	AEYQNDPI	AMEQGITN	VMRQGDSW	ALFQGPLQ	AGHQGAYT	AKVQGPGF	TQSQGEIQ	PRLQGLPVAEYQNDPIAMEQGITNVMRQGDSWALFQGPLQAGHQGAYTAKVQGPGFTQSQGEIQ
ViPR	ABV60426.1		B3FER1	Human poliovirus 1	PRLQGLPV	AQYQNDPI	AMEQGITN	AIKQGDSW	ALFQGPLQ	AGHQGAYT	AKVQGPGF	TQSQGEIQ	PRLQGLPVAQYQNDPIAMEQGITNAIKQGDSWALFQGPLQAGHQGAYTAKVQGPGFTQSQGEIQ
ViPR	ABV60428.1		B3FER3	Human poliovirus 1	PRLQGLPV	AEYQNDPI	AMEQGITN	AIKQGDSW	ALFQGPLQ	AGHQGAYT	AKVQGPGF	TQSQGEIQ	PRLQGLPVAEYQNDPIAMEQGITNAIKQGDSWALFQGPLQAGHQGAYTAKVQGPGFTQSQGEIQ
ViPR	ABV60429.1		B3FER4	Human poliovirus 1	PRLQGLPV	AEYQNDPI	AMEQGITN	AIKQGDSW	ALFQGPLQ	AGHQGAYT	AKVQGPGF	TQSQGEIQ	PRLQGLPVAEYQNDPIAMEQGITNAIKQGDSWALFQGPLQAGHQGAYTAKVQGPGFTQSQGEIQ
ViPR	ABV60417.1		B3FEQ2	Human poliovirus 1	PRLQGLPV	AEYQNDPI	AMEQGITN	AIKQGDSW	ALFQGPLQ	AGHQGAYT	AKVQGPGF	TQSQGEIQ	PRLQGLPVAEYQNDPIAMEQGITNAIKQGDSWALFQGPLQAGHQGAYTAKVQGPGFTQSQGEIQ
ViPR	ABV60423.1		B3FEQ8	Human poliovirus 1	PRLQGLPV	AEYQNDPI	AMEQGITN	AIKQGDSW	ALFQGPLQ	AGHQGAYN	AKVQGPGF	TQSQGEIQ	PRLQGLPVAEYQNDPIAMEQGITNAIKQGDSWALFQGPLQAGHQGAYNAKVQGPGFTQSQGEIQ
ViPR	ABV60420.1		B3FEQ5	Human poliovirus 1	PRLQGLPV	AEYQNDPI	AMEQGITN	AERQNNGW	ALFQGPLQ	AGHQGAYN	AKVQGPGF	TQSQGEIQ	PRLQGLPVAEYQNDPIAMEQGITNAERQNNGWALFQGPLQAGHQGAYNAKVQGPGFTQSQGEIQ
ViPR	ABV60421.1		B3FEQ6	Human poliovirus 1	PRLQGLPV	AEYQNDPI	AMEQGITN	AERQNNGW	ALFQGPLQ	AGHQGAYN	AKVQGPGF	TQSQGEIQ	PRLQGLPVAEYQNDPIAMEQGITNAERQNNGWALFQGPLQAGHQGAYNAKVQGPGFTQSQGEIQ
ViPR	ABV60422.1		B3FEQ7	Human poliovirus 1	PRLQGLPV	AKYQNDPI	AMEQGITN	AERQNNGW	ALFQGPLQ	AGHQGAYN	AKVQGPGF	TQSQGEIQ	PRLQGLPVAKYQNDPIAMEQGITNAERQNNGWALFQGPLQAGHQGAYNAKVQGPGFTQSQGEIQ
ViPR	ABV60432.1		B3FER7	Human poliovirus 1	PRLQGLPV	AEYQNDPI	AMEQGITN	AERQNSGW	ALFQGPLQ	AGHQGAYN	AKVQGPGF	TQSQGEIQ	PRLQGLPVAEYQNDPIAMEQGITNAERQNSGWALFQGPLQAGHQGAYNAKVQGPGFTQSQGEIQ
ViPR	ABV60430.1		B3FER5	Human poliovirus 1	PRLQGLPV	AEYQNDPI	AMEQGITN	AERQNNGW	ALFQGPLQ	AGHQGAYN	AKVQGPGF	TQSQGEIQ	PRLQGLPVAEYQNDPIAMEQGITNAERQNNGWALFQGPLQAGHQGAYNAKVQGPGFTQSQGEIQ
ViPR	ABV60419.1		B3FEQ4	Human poliovirus 1	PRLQGLPV	AEYQNDPI	AMEQGITN	AERQSNGW	ALFQGPLQ	AGHQGAYT	AKVQGPGF	TQSQGEIQ	PRLQGLPVAEYQNDPIAMEQGITNAERQSNGWALFQGPLQAGHQGAYTAKVQGPGFTQSQGEIQ
ViPR	ABV60418.1		B3FEQ3	Human poliovirus 1	PRLQGLPV	AEYQNDPI	AMEQGITN	VERQNNGW	ALFQGPLQ	AGHQGAYT	AKVQGPGF	TQSQGEIQ	PRLQGLPVAEYQNDPIAMEQGITNVERQNNGWALFQGPLQAGHQGAYTAKVQGPGFTQSQGEIQ
ViPR	ABV60433.1		B3FER8	Human poliovirus 1	PRLQGLPV	AVYQNDPI	AMEQGITN	AERQNNGW	ALFQGPLQ	AGHQGAYN	AKVQGPGF	TQSQGEIQ	PRLQGLPVAVYQNDPIAMEQGITNAERQNNGWALFQGPLQAGHQGAYNAKVQGPGFTQSQGEIQ
ViPR	ANV28232.1		A0A1L2F3X4	Human poliovirus 1	PRLQGLPV	AAYQNDPI	AMEQGITN	AERQSNGW	ALFQGPLQ	AGQQGPYT	AKVQGPGF	TQSQGEIQ	PRLQGLPVAAYQNDPIAMEQGITNAERQSNGWALFQGPLQAGQQGPYTAKVQGPGFTQSQGEIQ
ViPR	ANV28245.1		A0A1L2F4Y6	Human poliovirus 1	PRLQGLPV	AEYQNDPI	AMEQGITN	AERQNNGW	ALFQGPLQ	AGQQGPYT	AKVQGPGF	TQSQGEIQ	PRLQGLPVAEYQNDPIAMEQGITNAERQNNGWALFQGPLQAGQQGPYTAKVQGPGFTQSQGEIQ
ViPR	ANV28246.1		A0A1L2F4Z2	Human poliovirus 1	PRLQGLPV	AEYQNDPI	AMEQGITN	AERQNNSW	ALFQGPLQ	AGQQGPYT	AKVQGPGF	TQSQGEIQ	PRLQGLPVAEYQNDPIAMEQGITNAERQNNSWALFQGPLQAGQQGPYTAKVQGPGFTQSQGEIQ
ViPR	ANV28248.1		A0A1L2F406	Human poliovirus 1	PRLQGLPV	AEYQNDPI	AMEQGITN	AERQNNGW	ALFQGPLQ	AGQQGPYT	AKVQGPGF	TQSQGEIQ	PRLQGLPVAEYQNDPIAMEQGITNAERQNNGWALFQGPLQAGQQGPYTAKVQGPGFTQSQGEIQ
ViPR	ANV28233.1		A0A1L2F3X5	Human poliovirus 1	PRLQGLPV	AEYQNDPI	AMEQGITN	AERQNNGW	ALFQGPLQ	AGQQGPYA	AKVQGPGF	TQSQGEIQ	PRLQGLPVAEYQNDPIAMEQGITNAERQNNGWALFQGPLQAGQQGPYAAKVQGPGFTQSQGEIQ
ViPR	ANV28244.1		A0A1L2F4Y8	Human poliovirus 1	PRLQGLPV	AEYQNDPI	AMEQGITN	VIRQGDSW	ALFQGPLQ	AGQQGPYT	AKVQGPGF	TQSQGEIQ	PRLQGLPVAEYQNDPIAMEQGITNVIRQGDSWALFQGPLQAGQQGPYTAKVQGPGFTQSQGEIQ
ViPR	ANV28234.1		A0A1L2F4Y5	Human poliovirus 1	PRLQGLPV	AEYQNDPI	AMEQGITN	AQKQNASW	ALFQGPLQ	AGQQGPYA	AKVQGPGF	TQSQGEIQ	PRLQGLPVAEYQNDPIAMEQGITNAQKQNASWALFQGPLQAGQQGPYAAKVQGPGFTQSQGEIQ
ViPR	ANV28235.1		A0A1L2F4Y4	Human poliovirus 1	PRLQGLPV	AEYQNDPI	AMEQGISN	AERQSDNW	ALFQGPLQ	AGHQGAYT	AKVQGPGF	TQNQGEIQ	PRLQGLPVAEYQNDPIAMEQGISNAERQSDNWALFQGPLQAGHQGAYTAKVQGPGFTQNQGEIQ
ViPR	ANV28236.1		A0A1L2F4Z0	Human poliovirus 1	PRLQGLPV	AEYQNDPI	AMEQGISN	AERQSDNW	ALFQGPLQ	AGQQGAYT	AKVQGPGF	TQSQGEIQ	PRLQGLPVAEYQNDPIAMEQGISNAERQSDNWALFQGPLQAGQQGAYTAKVQGPGFTQSQGEIQ
ViPR	ANV28237.1		A0A1L2F402	Human poliovirus 1	PRLQGLPV	AEYQNDPI	AMEQGISD	AERQNNGW	ALFQGPLQ	AGHQGAYT	AKVQGPGF	TQSQGEIQ	PRLQGLPVAEYQNDPIAMEQGISDAERQNNGWALFQGPLQAGHQGAYTAKVQGPGFTQSQGEIQ
ViPR	AUD08518.1		Human poliovirus 1	Strain Name:ETH1319533	PRLQGLPV	AEYQNDPI	AMEQGISN	AQKQSASW	ALFQGPLQ	AGHQGAYT	AKVQGPGF	AQSQGEIQ	PRLQGLPVAEYQNDPIAMEQGISNAQKQSASWALFQGPLQAGHQGAYTAKVQGPGFAQSQGEIQ
ViPR	ANV28261.1		A0A1L2F416	Human poliovirus 1	PRLQGLPV	AEYQNDPI	AMEQGISN	AQKQSASW	ALFQGPLQ	AGHQGAYT	AKVQGPGF	TQSQGEIQ	PRLQGLPVAEYQNDPIAMEQGISNAQKQSASWALFQGPLQAGHQGAYTAKVQGPGFTQSQGEIQ
ViPR	ANV28262.1		A0A1L2F424	Human poliovirus 1	PRLQGLPV	AEYQNDPI	AMEQGISN	AQKQSASW	ALFQGPLQ	AGHQGAYT	AKVQGPGF	TQSQGEIQ	PRLQGLPVAEYQNDPIAMEQGISNAQKQSASWALFQGPLQAGHQGAYTAKVQGPGFTQSQGEIQ
ViPR	AAG27166.2		Q9E8Z2	Human poliovirus 1	PRLQGLPV	AEYQNDPI	AMEQGISN	AQKQSASW	ALFQGPLQ	AGHQGAYT	AKVQGPGF	TQSQGEIQ	PRLQGLPVAEYQNDPIAMEQGISNAQKQSASWALFQGPLQAGHQGAYTAKVQGPGFTQSQGEIQ
ViPR	AAG27138.2		Q9E920	Human poliovirus 1	PRLQGLPV	AEYQNDPI	AMEQGISN	AQKQSASW	ALFQGPLQ	AGHQGAYT	AKVQGPGF	TQSQGEIQ	PRLQGLPVAEYQNDPIAMEQGISNAQKQSASWALFQGPLQAGHQGAYTAKVQGPGFTQSQGEIQ
ViPR	AAG27146.2		Q9E912	Human poliovirus 1	PRLQGLPV	AEYQNDPI	AMEQGISN	AQKQSASW	ALFQGPLQ	AGHQGAYT	AKVQGPGF	NQSQGEIQ	PRLQGLPVAEYQNDPIAMEQGISNAQKQSASWALFQGPLQAGHQGAYTAKVQGPGFNQSQGEIQ
ViPR	AAG27167.2		Q9E8Z1	Human poliovirus 1	PRLQGLPV	AEYQNDPI	AMEQGISN	AQKQSASW	ALFQGPIQ	AGHQGAYT	AKVQGPGF	TQSQGEIQ	PRLQGLPVAEYQNDPIAMEQGISNAQKQSASWALFQGPIQAGHQGAYTAKVQGPGFTQSQGEIQ
ViPR	AAG27151.2		Q9E907	Human poliovirus 1	PRLQGLPV	AEYQNDPI	AMEQGISN	AQKQSASW	ALFQGPIQ	AGHQGAYT	AKVQGPGF	TQSQGEIQ	PRLQGLPVAEYQNDPIAMEQGISNAQKQSASWALFQGPIQAGHQGAYTAKVQGPGFTQSQGEIQ
ViPR	AAG27168.2		Q9E8Z0	Human poliovirus 1	PRLQGLPV	AKYQNDPI	AMEQGISN	AQKQSASW	ALFQGPLQ	AGQQGAYT	AKVQGPGF	TQSQGEIQ	PRLQGLPVAKYQNDPIAMEQGISNAQKQSASWALFQGPLQAGQQGAYTAKVQGPGFTQSQGEIQ
ViPR	AAQ14568.2		Q71U94	Human poliovirus 1	PRLQGLPV	AVYQNDPI	AMEQGISN	AQKQSASW	ALFQGPLQ	AGQQGAYT	AKVQGPGF	TQSQGEIQ	PRLQGLPVAVYQNDPIAMEQGISNAQKQSASWALFQGPLQAGQQGAYTAKVQGPGFTQSQGEIQ
ViPR	AAP37265.1		Q7TLA5	Human poliovirus 1	PRLQGLPV	AQYQNDPI	AMEQGISN	AQKQSASW	ALFQGPLQ	AGHQGAYT	AKVQGPGF	TQSQGEIQ	PRLQGLPVAQYQNDPIAMEQGISNAQKQSASWALFQGPLQAGHQGAYTAKVQGPGFTQSQGEIQ
ViPR	BAD72854.1		Q5TLH4	Human poliovirus 1	PRLQGLPV	AEYQNDPI	AMEQGITN	AQKQSASW	ALFQGPIQ	AGHQGAYT	AKVQGPGF	TQSQGEIQ	PRLQGLPVAEYQNDPIAMEQGITNAQKQSASWALFQGPIQAGHQGAYTAKVQGPGFTQSQGEIQ
ViPR	BAD72855.1		Q5TLH3	Human poliovirus 1	PRLQGLPV	AEYQNDPI	AMEQGITN	AQKQSASW	ALFQGPIQ	AGYQGAYT	AKVQGPGF	TQSQGEIQ	PRLQGLPVAEYQNDPIAMEQGITNAQKQSASWALFQGPIQAGYQGAYTAKVQGPGFTQSQGEIQ
ViPR	BAD72853.1		Q5TLH5	Human poliovirus 1	PRLQGLPV	AEYQNDPI	AMEQGITN	AQKQSASW	ALFQGPIQ	AGHQGAYT	AKVQGPGF	TQSQGEIQ	PRLQGLPVAEYQNDPIAMEQGITNAQKQSASWALFQGPIQAGHQGAYTAKVQGPGFTQSQGEIQ
ViPR	BAD72856.1		Q5TLH2	Human poliovirus 1	PRLQGLPV	AEYQNDPI	AMEQGITN	AQKQSASW	ALFQGPIQ	AGHQGAYT	AKVQGPGF	TQSQGEIQ	PRLQGLPVAEYQNDPIAMEQGITNAQKQSASWALFQGPIQAGHQGAYTAKVQGPGFTQSQGEIQ
ViPR	AGS09871.1		S5RBP2	Human poliovirus 1	PRLQGLPV	AEYQNDPI	AMEQGITN	VMRQGDSW	ALFQGPIQ	AGHQGAYT	AKVQGPGF	VQSQGEIQ	PRLQGLPVAEYQNDPIAMEQGITNVMRQGDSWALFQGPIQAGHQGAYTAKVQGPGFVQSQGEIQ
ViPR	AGS09865.1		S5RXN7	Human poliovirus 1	PRLQGLPV	AEYQNDPI	AMEQGITN	AQKQSASW	ALFQGPIQ	AGHQGAYT	AKVQGPGF	VQSQGEIQ	PRLQGLPVAEYQNDPIAMEQGITNAQKQSASWALFQGPIQAGHQGAYTAKVQGPGFVQSQGEIQ
ViPR	AGS09866.1		S5RBN9	Human poliovirus 1	PRLQGLPV	AQYQNDPI	AMEQGITN	VMRQGDSW	ALFQGPIQ	AGHQGAYT	AKVQGPGF	VQSQGEIQ	PRLQGLPVAQYQNDPIAMEQGITNVMRQGDSWALFQGPIQAGHQGAYTAKVQGPGFVQSQGEIQ
ViPR	AGS09870.1		S5RXP2	Human poliovirus 1	PRLQGLPV	AEYQNDPI	AMEQGITN	VMRQGDSW	ALFQGPIQ	AGHQGAYT	AKVQGPGF	VQSQGEIQ	PRLQGLPVAEYQNDPIAMEQGITNVMRQGDSWALFQGPIQAGHQGAYTAKVQGPGFVQSQGEIQ
ViPR	AGS09867.1		S5RGA8	Human poliovirus 1	PRLQGLPV	AEYQNDPI	AMEQGITN	AQKQSASW	ALFQGPIQ	AGHQGAYT	AKVQGPGF	VQSQGEIQ	PRLQGLPVAEYQNDPIAMEQGITNAQKQSASWALFQGPIQAGHQGAYTAKVQGPGFVQSQGEIQ
ViPR	AGS09857.1		S5RGA0	Human poliovirus 1	PRLQGLPV	AEYQNDPI	AMEQGISN	AERQNNGW	ALFQGPVQ	AGHQGAYT	AKVQGPGF	VQNQGEIQ	PRLQGLPVAEYQNDPIAMEQGISNAERQNNGWALFQGPVQAGHQGAYTAKVQGPGFVQNQGEIQ
ViPR	AGS09858.1		S5RVF4	Human poliovirus 1	PRLQGLPV	AEYQNDPI	AMEQGITN	IHKESDSW	ALFQGPVQ	AGHQGAYT	AKVQGPGF	IQNQGEIQ	PRLQGLPVAEYQNDPIAMEQGITNIHKESDSWALFQGPVQAGHQGAYTAKVQGPGFIQNQGEIQ
ViPR	AGS09864.1		S5R8U4	Human poliovirus 1	PRLQGLPV	AEYQNDPI	AMEQGITN	IHKESDSW	ALFQGPLQ	AGHQGAYT	AKVQGPGF	TQNQGEIQ	PRLQGLPVAEYQNDPIAMEQGITNIHKESDSWALFQGPLQAGHQGAYTAKVQGPGFTQNQGEIQ
ViPR	AGS09860.1		S5RXN2	Human poliovirus 1	PRLQGLPV	AEYQNDPI	AMEQGITN	VHKESDSW	ALFQGPLQ	AGHQGAYT	AKVQGPGF	TQSQGEIQ	PRLQGLPVAEYQNDPIAMEQGITNVHKESDSWALFQGPLQAGHQGAYTAKVQGPGFTQSQGEIQ
ViPR	AGS09862.1		S5RGA4	Human poliovirus 1	PRLQGLPV	AEYQNDPI	AMEQGITN	IHKESDSW	ALFQGPLQ	AGHQGAYT	AKVQGPGF	TQSQGEIQ	PRLQGLPVAEYQNDPIAMEQGITNIHKESDSWALFQGPLQAGHQGAYTAKVQGPGFTQSQGEIQ
ViPR	AGS09861.1		S5RBN5	Human poliovirus 1	PRLQGLPV	AEYQNDPI	AMEQGITN	IHKESDSW	ALFQGPLQ	AGHQGAYT	AKVQGPGF	TQSQGEIQ	PRLQGLPVAEYQNDPIAMEQGITNIHKESDSWALFQGPLQAGHQGAYTAKVQGPGFTQSQGEIQ
ViPR	AGS09854.1		S5R8T3	Human poliovirus 1	PRLQGLPV	AEYQNDPI	AMEQGITN	IHKESDSW	ALFQGPLQ	AGHQGAYT	AKVQGPGF	TQSQGEIQ	PRLQGLPVAEYQNDPIAMEQGITNIHKESDSWALFQGPLQAGHQGAYTAKVQGPGFTQSQGEIQ
ViPR	AGS09863.1		S5RVF9	Human poliovirus 1	PRLQGLPV	AEYQNDPI	AMEQGITN	IHKESDSW	ALFQGPLQ	AGHQGAYT	AKVQGPGF	TQSQGEIQ	PRLQGLPVAEYQNDPIAMEQGITNIHKESDSWALFQGPLQAGHQGAYTAKVQGPGFTQSQGEIQ
ViPR	AGS09868.1		S5RVG3	Human poliovirus 1	PRLQGLPV	AEYQNDPI	AMEQGITN	IHKESDSW	ALFQGPLQ	AGHQGAYT	AKVQGPGF	TQSQGEIQ	PRLQGLPVAEYQNDPIAMEQGITNIHKESDSWALFQGPLQAGHQGAYTAKVQGPGFTQSQGEIQ
ViPR	AGS09855.1		S5RXM7	Human poliovirus 1	PRTQGLPV	AEYQNDPI	AMEQGITN	IHKESDSW	ALFQGPLQ	AGHQGAYT	AKVQGPGF	TQSQGEIQ	PRTQGLPVAEYQNDPIAMEQGITNIHKESDSWALFQGPLQAGHQGAYTAKVQGPGFTQSQGEIQ
ViPR	AGS09856.1		S5RBM9	Human poliovirus 1	PRTQGLPV	AEYQNDPI	AMEQGITN	IHKESDTW	ALFQGPLQ	AGHQGAYT	AKVQGPGF	TQSQGEIQ	PRTQGLPVAEYQNDPIAMEQGITNIHKESDTWALFQGPLQAGHQGAYTAKVQGPGFTQSQGEIQ
ViPR	AGS09869.1		S5R8V0	Human poliovirus 1	PRTQGLPV	AEYQNDPI	AMEQGITN	IHKESDSW	ALFQGPLQ	AGHQGAYT	AKVQGPGF	TQSQGEIQ	PRTQGLPVAEYQNDPIAMEQGITNIHKESDSWALFQGPLQAGHQGAYTAKVQGPGFTQSQGEIQ
ViPR	AGS09859.1		S5R8T7	Human poliovirus 1	PRTQGLPV	AEYQNDPI	AMEQGITN	IHKESDSW	ALFQGPLQ	AGHQGAYT	AKVQGPGF	TQSQGEIQ	PRTQGLPVAEYQNDPIAMEQGITNIHKESDSWALFQGPLQAGHQGAYTAKVQGPGFTQSQGEIQ
ViPR	AET35055.1		A0A096P6V4	Human poliovirus 1	PRTQGLPV	AEYQNDPI	AMEQGITN	IHKESDSW	ALFQGPLQ	AGHQGAYT	AKVQGPGF	TQSQGEIQ	PRTQGLPVAEYQNDPIAMEQGITNIHKESDSWALFQGPLQAGHQGAYTAKVQGPGFTQSQGEIQ
ViPR	AHZ90552.1		A0A059V9U8	Human poliovirus 1	PRTQGLPV	AEYQNDPI	VMEQGISN	VHKESDSW	ALFQGPIQ	AGQQGAYT	AKVQGPGF	TQNQGEIQ	PRTQGLPVAEYQNDPIVMEQGISNVHKESDSWALFQGPIQAGQQGAYTAKVQGPGFTQNQGEIQ
ViPR	AHZ90553.1		A0A059V9D5	Human poliovirus 1	PRTQGLPV	AKYQNDPI	VMEQGISN	VHKQSDSW	ALFQGPIQ	AGQQGAYT	AKVQGPGF	TQNQGEIQ	PRTQGLPVAKYQNDPIVMEQGISNVHKQSDSWALFQGPIQAGQQGAYTAKVQGPGFTQNQGEIQ
ViPR	AHZ90135.1		A0A0A7CBC6	Human poliovirus 1	PRTQGLPV	AEYQNDPI	AMEQGISN	IHKESDGW	ALFQGPLQ	AGHQGAYT	AKVQGPGF	TQNQGEIQ	PRTQGLPVAEYQNDPIAMEQGISNIHKESDGWALFQGPLQAGHQGAYTAKVQGPGFTQNQGEIQ
ViPR	AHZ90136.1		A0A0A7CBQ5	Human poliovirus 1	PRTQGLPV	AEYQNDPI	AMEQGISN	IHKESDGW	ALFQGPLQ	AGHQGAYT	AKVQGPGF	TQNQGEIQ	PRTQGLPVAEYQNDPIAMEQGISNIHKESDGWALFQGPLQAGHQGAYTAKVQGPGFTQNQGEIQ
ViPR	AHZ90137.1		A0A0A7CB07	Human poliovirus 1	PRTQGLPV	AEYQNDPI	AMEQGISN	IHKESDGW	ALFQGPLQ	AGHQGAYT	AKVQGPGF	TQNQGEIQ	PRTQGLPVAEYQNDPIAMEQGISNIHKESDGWALFQGPLQAGHQGAYTAKVQGPGFTQNQGEIQ
ViPR	ANA67904.1		A0A160DAC8	Human poliovirus 1	PRTQGLPV	AEYQNDPI	AMEQGISN	VHKESDSW	ALFQGPLQ	AGHQGAYT	AKVQGPGF	TQNQGEIQ	PRTQGLPVAEYQNDPIAMEQGISNVHKESDSWALFQGPLQAGHQGAYTAKVQGPGFTQNQGEIQ
ViPR	ANA67901.1		A0A160DAA0	Human poliovirus 1	PRTQGLPV	AKYQNDPI	AMEQGISN	IHKESDSW	ALFQGPLQ	AGHQGAYT	AKVQGPGF	TQNQGEIQ	PRTQGLPVAKYQNDPIAMEQGISNIHKESDSWALFQGPLQAGHQGAYTAKVQGPGFTQNQGEIQ
ViPR	ANA67900.1		A0A160DA32	Human poliovirus 1	PRTQGLPV	AEYQNDPI	AMEQGISN	VHKESDSW	ALFQGPLQ	AGHQGAYT	AKVQGPGF	TQSQGEIQ	PRTQGLPVAEYQNDPIAMEQGISNVHKESDSWALFQGPLQAGHQGAYTAKVQGPGFTQSQGEIQ
ViPR	ANA67903.1		A0A160DA54	Human poliovirus 1	PRTQGLPV	AEYQNDPI	AMEQGISN	IHKESDSW	ALFQGPLQ	AGHQGAYT	AKVQGPGF	TQNQGEIQ	PRTQGLPVAEYQNDPIAMEQGISNIHKESDSWALFQGPLQAGHQGAYTAKVQGPGFTQNQGEIQ
ViPR	AUD08522.1		Human poliovirus 1	Strain Name:PAK1519534	PRTQGLPV	AEYQNDPI	AMEQGISN	AERQNNGW	ALFQGPLQ	AGHQGAYT	AKVQGPGF	TQSQGEIQ	PRTQGLPVAEYQNDPIAMEQGISNAERQNNGWALFQGPLQAGHQGAYTAKVQGPGFTQSQGEIQ
ViPR	AGV79289.1		T2FFQ0	Human poliovirus 1	PRTQGLPV	AEYQNDPI	AMEQGISN	AIKQGDSW	ALFQGPLQ	AGHQGAYT	AKVQGPGF	IQDQGEIQ	PRTQGLPVAEYQNDPIAMEQGISNAIKQGDSWALFQGPLQAGHQGAYTAKVQGPGFIQDQGEIQ
ViPR	CAA24445.1		Q84865	Human poliovirus 1	PRTQGLPV	AEYQNDPI	AMEQGITN	AIKQGDSW	ALFQGPLQ	AGHQGAYT	AKVQGPGF	TQSQGEIP	PRTQGLPVAEYQNDPIAMEQGITNAIKQGDSWALFQGPLQAGHQGAYTAKVQGPGFTQSQGEIP
ViPR	CAA24446.1		P03300	Human poliovirus 1	PRTQGLPV	AEYQNDPI	AMEQGITN	AIKQGDSW	ALFQGPLQ	AGHQGAYT	AKVQGPGF	TQSQGEIP	PRTQGLPVAEYQNDPIAMEQGITNAIKQGDSWALFQGPLQAGHQGAYTAKVQGPGFTQSQGEIP
ViPR	ANV28247.1		A0A1S5RIR3	Enterovirus C	PRTQGLPV	AEYQNDPI	AMEQGISN	VIRQGDSW	ALFQGPLQ	AGQQGAYT	AKVQGPGF	TQSQGEIQ	PRTQGLPVAEYQNDPIAMEQGISNVIRQGDSWALFQGPLQAGQQGAYTAKVQGPGFTQSQGEIQ
ViPR	ANV28254.1		A0A1L2F412	Human poliovirus 2	PRTQGLPV	AEYQNDPI	AMEQGISN	AERQNNGW	ALFQGPLQ	AGQQGAYT	AKVQGPGF	TQSQGEIQ	PRTQGLPVAEYQNDPIAMEQGISNAERQNNGWALFQGPLQAGQQGAYTAKVQGPGFTQSQGEIQ
ViPR	ANV28249.1		A0A1L2F403	Human poliovirus 2	PRTQGLPV	AEYQNDPI	AMEQGISN	AERQSNGW	ALFQGPLQ	AGQQGAYT	AKVQGPGF	TQSQGEIQ	PRTQGLPVAEYQNDPIAMEQGISNAERQSNGWALFQGPLQAGQQGAYTAKVQGPGFTQSQGEIQ
ViPR	AGA12362.1		M1G7R8	Human poliovirus 2	PRTQGLPV	AEYQNDPI	AMEQGISN	VIRQGDSW	ALFQGPLQ	AGQQGAYT	AKVQGPGF	TQSQGEIQ	PRTQGLPVAEYQNDPIAMEQGISNVIRQGDSWALFQGPLQAGQQGAYTAKVQGPGFTQSQGEIQ
ViPR	ANV28255.1		A0A1L2F4Z1	Human poliovirus 2	PRTQGLPV	AEYQNDPI	AMEQGISN	VVRQGDSW	ALFQGPLQ	AGQQGAYT	AKVQGPGF	TQSQGEIQ	PRTQGLPVAEYQNDPIAMEQGISNVVRQGDSWALFQGPLQAGQQGAYTAKVQGPGFTQSQGEIQ
ViPR	ANV28258.1		A0A1L2F415	Human poliovirus 2	PRTQGLPV	AVYQNDPI	AMEQGISN	VMKQGDSW	ALFQGPLQ	AGQQGAYT	AKVQGPGF	TQSQGEIQ	PRTQGLPVAVYQNDPIAMEQGISNVMKQGDSWALFQGPLQAGQQGAYTAKVQGPGFTQSQGEIQ
ViPR	ANV28253.1		A0A1L2F413	Human poliovirus 2	PRTQGLPV	AEYQNDPI	AMEQGISN	VMRQGDSW	ALFQGPLQ	AGQQGAYT	AKVQGPGF	TQSQGEIQ	PRTQGLPVAEYQNDPIAMEQGISNVMRQGDSWALFQGPLQAGQQGAYTAKVQGPGFTQSQGEIQ
ViPR	ANV28257.1		A0A1L2F410	Human poliovirus 2	PRTQGLPV	AEYQNDPI	AMEQGISN	VLKQGDSW	ALFQGPLQ	AGQQGAYT	AKVQGPGF	TQSQGEIQ	PRTQGLPVAEYQNDPIAMEQGISNVLKQGDSWALFQGPLQAGQQGAYTAKVQGPGFTQSQGEIQ
ViPR	ANV28256.1		A0A1L2F428	Human poliovirus 2	PRTQGLPV	AEYQNDPI	AMEQGISN	VLKQGDSW	ALFQGPLQ	AGQQGAYT	AKVQGPGF	TQSQGEIQ	PRTQGLPVAEYQNDPIAMEQGISNVLKQGDSWALFQGPLQAGQQGAYTAKVQGPGFTQSQGEIQ
ViPR	AGA12524.1		M1GBS2	Human poliovirus 2	PRTQGLPV	AEYQNDPI	AMEQGISN	VIKQGDSW	ALFQGPLQ	AGQQGAYT	AKVQGPGF	TQSQGEIQ	PRTQGLPVAEYQNDPIAMEQGISNVIKQGDSWALFQGPLQAGQQGAYTAKVQGPGFTQSQGEIQ
ViPR	AGA12370.1		M1GB96	Human poliovirus 2	PRTQGLPV	AEYQNDPI	AMEQGISN	VIKQGDSW	ALFQGPLQ	AGQQGAYT	AKVQGPGF	TQNQGEIQ	PRTQGLPVAEYQNDPIAMEQGISNVIKQGDSWALFQGPLQAGQQGAYTAKVQGPGFTQNQGEIQ
ViPR	ANV28251.1		A0A1L2F405	Human poliovirus 2	PRTQGLPV	AEYQNDPI	AMEQGISN	IIKQGDSW	ALFQGPLQ	AGQQGAYT	AKVQGPGF	TQSQGEIQ	PRTQGLPVAEYQNDPIAMEQGISNIIKQGDSWALFQGPLQAGQQGAYTAKVQGPGFTQSQGEIQ
ViPR	AGA12357.1		M1G7R7	Human poliovirus 2	PRTQGLPV	AEYQNDPI	AMEQGISN	VIKQGDSW	ALFQGPLQ	AGQQGAYT	AKVQGPGF	TQSQGEIQ	PRTQGLPVAEYQNDPIAMEQGISNVIKQGDSWALFQGPLQAGQQGAYTAKVQGPGFTQSQGEIQ
ViPR	ANV28250.1		A0A1L2F407	Human poliovirus 2	PRTQGLPV	AEYQNDPI	AMEQGISN	IIKQGDSW	ALFQGPLQ	AGQQGAYT	AKVQGPGF	TQSQGEIQ	PRTQGLPVAEYQNDPIAMEQGISNIIKQGDSWALFQGPLQAGQQGAYTAKVQGPGFTQSQGEIQ
ViPR	ANV28263.1		A0A1L2F422	Human poliovirus 2	PRTQGLPV	AEYQNDPI	AMEQGISN	VIKQGDSW	ALFQGPLQ	AGQQGAYT	AKVQGPGF	TQSQGEIQ	PRTQGLPVAEYQNDPIAMEQGISNVIKQGDSWALFQGPLQAGQQGAYTAKVQGPGFTQSQGEIQ
ViPR	ANV28264.1		A0A1L2F420	Human poliovirus 2	PRTQGLPV	AEYQNDPI	AMEQGISN	VIRQGDSW	ALFQGPLQ	AGQQGAYT	AKVQGPGF	TQSQGEIQ	PRTQGLPVAEYQNDPIAMEQGISNVIRQGDSWALFQGPLQAGQQGAYTAKVQGPGFTQSQGEIQ
ViPR	AGA12517.1		M1G7Y2	Human poliovirus 2	PRTQGLPV	AKYQNDPI	AMEQGISN	VIHQGDSW	ALFQGPLQ	AGQQGPYT	AKVQGPGF	AQSQGEIQ	PRTQGLPVAKYQNDPIAMEQGISNVIHQGDSWALFQGPLQAGQQGPYTAKVQGPGFAQSQGEIQ
ViPR	AGA12392.1		M1G7S7	Human poliovirus 2	PRAQGLPV	AKYQNDPI	AMEQGISN	VMRQGDSW	ALFQGPLE	AGHQGAYT	AKVQGPGF	TQSQGEIQ	PRAQGLPVAKYQNDPIAMEQGISNVMRQGDSWALFQGPLEAGHQGAYTAKVQGPGFTQSQGEIQ
ViPR	ANV28265.1		A0A1L2F4Z4	Human poliovirus 2	PRTQGLPV	AEYQNDPV	AMEQGISN	VMRQGDSW	ALFQGPLQ	AGHQGAYT	AKVQGPGF	TQSQGEIQ	PRTQGLPVAEYQNDPVAMEQGISNVMRQGDSWALFQGPLQAGHQGAYTAKVQGPGFTQSQGEIQ
ViPR	ANV28266.1		A0A1L2F4Z3	Human poliovirus 2	PRTQGLPV	AEYQNDPI	AMEQGISN	AERQNNGW	ALFQGPLQ	AGQQGAYT	AKVQGPGF	TQSQGEIQ	PRTQGLPVAEYQNDPIAMEQGISNAERQNNGWALFQGPLQAGQQGAYTAKVQGPGFTQSQGEIQ
ViPR	ANV28267.1		A0A1L2F4Z8	Human poliovirus 2	PRTQGLPV	AEYQNDPI	AMEQGISN	AERQNNGW	ALFQGPLQ	AGQQGAYT	AKVQGPGF	TQSQGEIQ	PRTQGLPVAEYQNDPIAMEQGISNAERQNNGWALFQGPLQAGQQGAYTAKVQGPGFTQSQGEIQ
ViPR	AGA12561.1		M1GAL8	Human poliovirus 2	PRTQGLPV	AEYQNDPI	AMEQGISN	TFKQGDSW	ALFQGPLQ	AGHQGAYT	AKVQGPGF	TQSQGEIQ	PRTQGLPVAEYQNDPIAMEQGISNTFKQGDSWALFQGPLQAGHQGAYTAKVQGPGFTQSQGEIQ
ViPR	ADV57679.1		G9C083	Enterovirus C	PRTQGLPV	AVYQNDPI	AMEQGISN	TFRQGDSW	ALFQGPLQ	AGHQGAYT	AKVQGPGF	TQSQGEIQ	PRTQGLPVAVYQNDPIAMEQGISNTFRQGDSWALFQGPLQAGHQGAYTAKVQGPGFTQSQGEIQ
ViPR	ABV00572.2		B2X7Q2	Enterovirus C	PRTQGLPV	AEYQNDPI	AMEQGISN	VCRQGDSW	ALFQGPLQ	AGHQGAYT	AKVQGPGF	TQSQGEIQ	PRTQGLPVAEYQNDPIAMEQGISNVCRQGDSWALFQGPLQAGHQGAYTAKVQGPGFTQSQGEIQ
ViPR	ANV28231.1		A0A1L2F3V2	Human poliovirus 2	PRTQGLPV	AEYQNDPI	AMEQGISN	VCRQGDSW	ALFQGPLQ	AGHQGVYT	AKVQGPGF	TQSQGEIQ	PRTQGLPVAEYQNDPIAMEQGISNVCRQGDSWALFQGPLQAGHQGVYTAKVQGPGFTQSQGEIQ
ViPR	ANV28238.1		A0A1L2F3W4	Human poliovirus 2	PRTQGLPV	AEYQNDPI	AMEQGISN	VCKQGDSW	ALFQGPLQ	AGHQGAYT	AKVQGPGF	TQSQGEIQ	PRTQGLPVAEYQNDPIAMEQGISNVCKQGDSWALFQGPLQAGHQGAYTAKVQGPGFTQSQGEIQ
ViPR	ANV28241.1		A0A1L2F404	Human poliovirus 2	PRTQGLPV	AEYQNDPI	AMEQGISN	VIRQGDSW	ALFQGPLQ	AGHQGAYT	AKVQGPGF	TQSQGEIQ	PRTQGLPVAEYQNDPIAMEQGISNVIRQGDSWALFQGPLQAGHQGAYTAKVQGPGFTQSQGEIQ
ViPR	ANV28243.1		A0A1L2F408	Human poliovirus 2	PRTQGLPV	AEYQNDPI	AMEQGISN	VIRQGDSW	ALFQGPLQ	AGHQGAYT	AKVQGPGF	TQSQGEIQ	PRTQGLPVAEYQNDPIAMEQGISNVIRQGDSWALFQGPLQAGHQGAYTAKVQGPGFTQSQGEIQ
ViPR	ANV28239.1		A0A1L2F3V5	Human poliovirus 2	PRTQGLPV	AEYQNDPI	AMEQGISN	VIRQGDSW	ALFQGPLQ	AGHQGAYT	AKVQGPGF	TQSQGEIQ	PRTQGLPVAEYQNDPIAMEQGISNVIRQGDSWALFQGPLQAGHQGAYTAKVQGPGFTQSQGEIQ
ViPR	ANV28240.1		A0A1L2F3V4	Human poliovirus 2	PRTQGLPV	AEYQNDPI	AMEQGISN	VIRQGDSW	ALFQGPLQ	AGHQGAYT	AKVQGPGF	TQSQGEIQ	PRTQGLPVAEYQNDPIAMEQGISNVIRQGDSWALFQGPLQAGHQGAYTAKVQGPGFTQSQGEIQ
ViPR	CAJ29003.1		Q08I35	Human poliovirus 2	PRTQGLPV	AEYQNDPI	AMEQGISN	VIRQGDSW	ALFQGPLQ	AGQQGAYT	AKVQGPGF	TQSQGEIQ	PRTQGLPVAEYQNDPIAMEQGISNVIRQGDSWALFQGPLQAGQQGAYTAKVQGPGFTQSQGEIQ
ViPR	ANV28242.1		A0A1L2F409	Human poliovirus 2	PRTQGLPV	AEYQNDPI	AMEQGISN	VTRQGDSW	ALFQGPLQ	AGHQGAYT	AKVQGPGF	TQSQGEIQ	PRTQGLPVAEYQNDPIAMEQGISNVTRQGDSWALFQGPLQAGHQGAYTAKVQGPGFTQSQGEIQ
ViPR	CAJ29002.1		Q08I36	Human poliovirus 2	PRTQGLPV	AEYQNDPI	AMEQGISN	VIKQGDGW	ALFQGPLQ	AGHQGAYT	AKVQGPGF	TQSQGEIQ	PRTQGLPVAEYQNDPIAMEQGISNVIKQGDGWALFQGPLQAGHQGAYTAKVQGPGFTQSQGEIQ
ViPR	CAP04369.1		Q08I37	Human poliovirus 2	PRTQGLPV	AEYQNDPI	AMEQGISN	VIRQGDSW	ALFQGPLQ	AGHQGAYT	AKVQGPGF	TQSQGEIQ	PRTQGLPVAEYQNDPIAMEQGISNVIRQGDSWALFQGPLQAGHQGAYTAKVQGPGFTQSQGEIQ
ViPR	AAP68876.1		Q7TAK9	Human poliovirus 2	PRTQGLPV	AEYQNDPI	AMEQGISN	VIRQGDSW	ALFQGPLQ	AGHQGAYT	AKVQGPGF	TQSQGEIQ	PRTQGLPVAEYQNDPIAMEQGISNVIRQGDSWALFQGPLQAGHQGAYTAKVQGPGFTQSQGEIQ
ViPR	AAP68875.1		Q7TAL0	Human poliovirus 2	PRTQGLPV	AEYQNDPI	AMEQGISN	VMKQGDSW	ALFQGPLQ	AGHQGAYT	AKVQGPGF	TQNQGEIQ	PRTQGLPVAEYQNDPIAMEQGISNVMKQGDSWALFQGPLQAGHQGAYTAKVQGPGFTQNQGEIQ
ViPR	AGA12615.1		M1GBE5	Human poliovirus 2	PRTQGLPV	AEYQNDPI	AMEQGISN	VMKQGDSW	ALFQGPLQ	AGHQGAYT	AKVQGPGF	TQSQGEIQ	PRTQGLPVAEYQNDPIAMEQGISNVMKQGDSWALFQGPLQAGHQGAYTAKVQGPGFTQSQGEIQ
ViPR	AGA12360.1		M1GB94	Human poliovirus 2	PRTQGLPV	AEYQNDPI	AMEQGISN	ALKQSDSW	ALFQGPLQ	AGQQGAYT	AKVQGPGF	TQTQGEIQ	PRTQGLPVAEYQNDPIAMEQGISNALKQSDSWALFQGPLQAGQQGAYTAKVQGPGFTQTQGEIQ
ViPR	AAX85706.1		Q52UL8	Human poliovirus 2	PRTQGLPV	AEYQNDPI	AMEQGISN	ALKQSDSW	ALFQGPLQ	AGHQGAYT	AKVQGPGF	TQSQGEIQ	PRTQGLPVAEYQNDPIAMEQGISNALKQSDSWALFQGPLQAGHQGAYTAKVQGPGFTQSQGEIQ
ViPR	AGA12372.1		M1G7S1	Human poliovirus 2	PRTQGLPV	AEYQNDPI	AMEQGISN	ALKQSDSW	ALFQGPLQ	AGHQGAYT	AKVQGPGF	TQNQGEIQ	PRTQGLPVAEYQNDPIAMEQGISNALKQSDSWALFQGPLQAGHQGAYTAKVQGPGFTQNQGEIQ
ViPR	AGA12409.1		M1GBP9	Human poliovirus 2	PRTQGLPV	AEYQNDPI	AMEQGISN	ALKQSDSW	ALFQGPLQ	AGHQGAYT	AKVQGPGF	TQSQGEIQ	PRTQGLPVAEYQNDPIAMEQGISNALKQSDSWALFQGPLQAGHQGAYTAKVQGPGFTQSQGEIQ
ViPR	ABV00574.2		B2X7Q4	Enterovirus C	PRTQGLPV	AEYQNDPI	AMEQGISN	VMRQGDSW	ALFQGPLR	AGQQGAYT	AKVQGPGF	TQSQGEIQ	PRTQGLPVAEYQNDPIAMEQGISNVMRQGDSWALFQGPLRAGQQGAYTAKVQGPGFTQSQGEIQ
ViPR	ABV00575.2		B2X7Q5	Enterovirus C	PRTQGLPV	AEYQNDPI	AMEQGISN	VMRQGDSW	ALFQGPLQ	AGQQGAYT	AKVQGPGF	TQSQGEIQ	PRTQGLPVAEYQNDPIAMEQGISNVMRQGDSWALFQGPLQAGQQGAYTAKVQGPGFTQSQGEIQ
ViPR	ABV00573.2		B2X7Q3	Enterovirus C	PRTQGLPV	AKYQNDPI	AMEQGISN	VMRQGDSW	ALFQGPLQ	AGQQGAYT	AKVQGPGF	TQSQGEIQ	PRTQGLPVAKYQNDPIAMEQGISNVMRQGDSWALFQGPLQAGQQGAYTAKVQGPGFTQSQGEIQ
ViPR	ABV00567.2		B2X7P7	Enterovirus C	PRTQGLPV	AEYQNDPI	AMEQGISN	VMRQGDSW	ALFQGPLQ	AGQQGAYT	AKVQGPGF	TQSQGEIQ	PRTQGLPVAEYQNDPIAMEQGISNVMRQGDSWALFQGPLQAGQQGAYTAKVQGPGFTQSQGEIQ
ViPR	ABV00568.2		B2X7P8	Enterovirus C	PRTQGLPV	AEYQNDPI	AMEQGISN	VMRQGDSW	ALFQGPLQ	AGQQGAYT	AKVQGPGF	TQSQGEIQ	PRTQGLPVAEYQNDPIAMEQGISNVMRQGDSWALFQGPLQAGQQGAYTAKVQGPGFTQSQGEIQ
ViPR	ABV00571.2		B2X7Q1	Enterovirus C	PRTQGLPV	AEYQNDPI	AMEQGISN	VMRQGDSW	ALFQGPLQ	AGQQGAYT	AKVQGPGF	TQSQGEIQ	PRTQGLPVAEYQNDPIAMEQGISNVMRQGDSWALFQGPLQAGQQGAYTAKVQGPGFTQSQGEIQ
ViPR	ABV00569.2		B2X7P9	Enterovirus C	PRTQGLPV	AEYQNDPI	AMEQGISN	VMRQGDSW	ALFQGPLQ	AGQQGAYT	AKVQGPGF	TQSQGEIQ	PRTQGLPVAEYQNDPIAMEQGISNVMRQGDSWALFQGPLQAGQQGAYTAKVQGPGFTQSQGEIQ
ViPR	AUD09267.1		Human poliovirus 2	Strain Name:10630	PRTQGLPV	AAYQNDPI	AMEQGISN	VMRQGDSW	ALFQGPLQ	AGHQGAYT	AKVQGPGF	TQSQGEIQ	PRTQGLPVAAYQNDPIAMEQGISNVMRQGDSWALFQGPLQAGHQGAYTAKVQGPGFTQSQGEIQ
ViPR	AUD09261.1		Human poliovirus 2	Strain Name:14337	PRTQGLPV	AAYQNDPI	AMEQGISN	VYRQSDSW	ALFQGPLQ	AGHQGAYT	AKVQGPGF	TQSQGEIQ	PRTQGLPVAAYQNDPIAMEQGISNVYRQSDSWALFQGPLQAGHQGAYTAKVQGPGFTQSQGEIQ
ViPR	AUD09233.1		Human poliovirus 2	Strain Name:29425_c0	PRTQGLPV	AEYQNDPI	AMEQGISN	VMRQGDSW	ALFQGPLQ	AGHQGAYT	AKVQGPGF	TQSQGEIQ	PRTQGLPVAEYQNDPIAMEQGISNVMRQGDSWALFQGPLQAGHQGAYTAKVQGPGFTQSQGEIQ
ViPR	AUD09289.1		Human poliovirus 2	Strain Name:IS_061	PRTQGLPV	AAYQNDPI	AMEQGISN	AQKQSASW	ALFQGPLQ	AGHQGAYT	AKVQGPGF	TQSQGEIQ	PRTQGLPVAAYQNDPIAMEQGISNAQKQSASWALFQGPLQAGHQGAYTAKVQGPGFTQSQGEIQ
ViPR	AUD09250.1		Human poliovirus 2	Strain Name:29683_c0	PRTQGLPV	AEYQNDPI	AMEQGISN	AERQNNGW	ALFQGPLQ	AGYQGAYT	AKVQGPGF	TQSQGEIQ	PRTQGLPVAEYQNDPIAMEQGISNAERQNNGWALFQGPLQAGYQGAYTAKVQGPGFTQSQGEIQ
ViPR	AGA12729.1		M1GBW3	Human poliovirus 2	PRTQGLPV	AEYQNDPI	AMEQGISN	VHKESDTW	ALFQGPLQ	AGHQGAYT	AKVQGPGF	TQSQGEIQ	PRTQGLPVAEYQNDPIAMEQGISNVHKESDTWALFQGPLQAGHQGAYTAKVQGPGFTQSQGEIQ
ViPR	ACN78837.1		C0JXK3	Human poliovirus 2	PRTQGLPV	AEYQNDPI	AMEQGISN	VHKESDGW	ALFQGPLQ	AGHQGAYT	AKVQGPGF	TQSQGEIQ	PRTQGLPVAEYQNDPIAMEQGISNVHKESDGWALFQGPLQAGHQGAYTAKVQGPGFTQSQGEIQ
ViPR	AUD09238.1		Human poliovirus 2	Strain Name:31947	PRTQGLPV	AEYQNDPI	AMEQGISN	IHKESDSW	ALFQGPLQ	AGHQGAYT	AKVQGPGF	TQSQGEIQ	PRTQGLPVAEYQNDPIAMEQGISNIHKESDSWALFQGPLQAGHQGAYTAKVQGPGFTQSQGEIQ
ViPR	AGA12364.1		M1GBP0	Human poliovirus 2	PRTQGLPV	AEYQNDPI	AMEQGISN	VHKESDSW	ALFQGPLQ	AGHQGAYT	AKVQGPGF	TQSQGEIQ	PRTQGLPVAEYQNDPIAMEQGISNVHKESDSWALFQGPLQAGHQGAYTAKVQGPGFTQSQGEIQ
ViPR	AAP37264.1		Q7TLA6	Human poliovirus 2	PRTQGLPV	AEYQNDPI	AMEQGISN	VHKESDSW	ALFQGPLQ	AGHQGAYT	ARVQGPGF	TQSQGEIQ	PRTQGLPVAEYQNDPIAMEQGISNVHKESDSWALFQGPLQAGHQGAYTARVQGPGFTQSQGEIQ
ViPR	AGA12643.1		M1GB09	Human poliovirus 2	PRTQGLPV	AEYQNDPI	AMEQGISN	VHKESDSW	ALFQGPPQ	AGHQGAYT	AKVQGPGF	TQSQGEIQ	PRTQGLPVAEYQNDPIAMEQGISNVHKESDSWALFQGPPQAGHQGAYTAKVQGPGFTQSQGEIQ
ViPR	AUD09260.1		Human poliovirus 2	Strain Name:14732	PRTQGLPV	AVYQNDPI	AMEQGISN	PSRQSDSW	ALFQGPLQ	AGHQGAYT	AKVQGPGF	TQSQGEIQ	PRTQGLPVAVYQNDPIAMEQGISNPSRQSDSWALFQGPLQAGHQGAYTAKVQGPGFTQSQGEIQ
ViPR	AUD09263.1		Human poliovirus 2	Strain Name:12209	PRTQGLPV	AKYQNDPI	AMEQGISN	AQKQSASW	ALFQGPLQ	AGHQGAYT	AKVQGPGF	TQIQGEIQ	PRTQGLPVAKYQNDPIAMEQGISNAQKQSASWALFQGPLQAGHQGAYTAKVQGPGFTQIQGEIQ
ViPR	AUD09282.1		Human poliovirus 2	Strain Name:13770	PRTQGLPV	AEYQNDSI	AMEQGISN	AQKQSASW	ALFQGPLQ	AGHQGAYT	AKVQGPGF	TQIQGEIQ	PRTQGLPVAEYQNDSIAMEQGISNAQKQSASWALFQGPLQAGHQGAYTAKVQGPGFTQIQGEIQ
ViPR	AUD09257.1		Human poliovirus 2	Strain Name:15763_T2	PRTQGLPV	AEYQNDPI	AMEQGISN	VCKQGDSW	ALFQGPLQ	AGHQGAYT	AKVQGPGF	TQIQGEIQ	PRTQGLPVAEYQNDPIAMEQGISNVCKQGDSWALFQGPLQAGHQGAYTAKVQGPGFTQIQGEIQ
ViPR	AUD09278.1		Human poliovirus 2	Strain Name:18058	PRTQGLPV	AEYQNDPI	AMEQGISN	VIRQGDSW	ALFQGPLQ	AGHQGAYT	AKVQGPGF	TQIQGEIQ	PRTQGLPVAEYQNDPIAMEQGISNVIRQGDSWALFQGPLQAGHQGAYTAKVQGPGFTQIQGEIQ
ViPR	AUD09273.1		Human poliovirus 2	Strain Name:21348_T2	PRTQGLPV	AEYQNDPI	AMEQGISN	PSRQGDGW	ALFQGPLQ	AGHQGAYT	AKVQGPGF	TQIQGEIQ	PRTQGLPVAEYQNDPIAMEQGISNPSRQGDGWALFQGPLQAGHQGAYTAKVQGPGFTQIQGEIQ
ViPR	AIB00528.1		A0A0B4MVX5	Human poliovirus 2	PRTQGLPV	AEYQNDPI	AMEQGISN	PSKQSDSW	ALFQGPLQ	AGHQGAYT	AKVQGPGF	TQIQGEIQ	PRTQGLPVAEYQNDPIAMEQGISNPSKQSDSWALFQGPLQAGHQGAYTAKVQGPGFTQIQGEIQ
ViPR	AIB00523.1		A0A0B4MVI1	Human poliovirus 2	PRTQGLPV	AEYQNDPI	AMEQGISN	PSKQGDSW	ALFQGPLQ	AGHQGAYT	AKVQGPGF	TQIQGEIQ	PRTQGLPVAEYQNDPIAMEQGISNPSKQGDSWALFQGPLQAGHQGAYTAKVQGPGFTQIQGEIQ
ViPR	AAN85443.1		Q8B3S1	Human poliovirus 2	PRTQGLPV	AILQGDAV	AMEQGISN	VIRQGDSW	ALFQGPLQ	AGHQGAYT	AKVQGPGF	TQIQGEIQ	PRTQGLPVAILQGDAVAMEQGISNVIRQGDSWALFQGPLQAGHQGAYTAKVQGPGFTQIQGEIQ
ViPR	AIB00524.1		A0A0B4MV77	Human poliovirus 2	PRTQGLPV	AILQGDTV	AMEQGISN	VIRQGDSW	ALFQGPLQ	AGHQGAYT	AKVQGPGF	TQIQGEIQ	PRTQGLPVAILQGDTVAMEQGISNVIRQGDSWALFQGPLQAGHQGAYTAKVQGPGFTQIQGEIQ
ViPR	AIB00516.1		A0A0B4MUH6	Human poliovirus 2	PRTQGLPV	AILQGDTV	AMEQGISN	VIRQGDSW	ALFQGPLQ	AGHQGAYT	AKVQGPGF	TQIQGEIQ	PRTQGLPVAILQGDTVAMEQGISNVIRQGDSWALFQGPLQAGHQGAYTAKVQGPGFTQIQGEIQ
ViPR	AIB00527.1		A0A0B4MUA9	Human poliovirus 2	PRTQGLPV	AILQGDPI	AMEQGISN	VIRQGDSW	ALFQGPLQ	AGHQGAYT	AKVQGPGF	TQIQGEIQ	PRTQGLPVAILQGDPIAMEQGISNVIRQGDSWALFQGPLQAGHQGAYTAKVQGPGFTQIQGEIQ
ViPR	AUD09271.1		Human poliovirus 3	Strain Name:21390	PRTQGLPV	AILQGDPI	AMEQGISN	VIRQGDSW	ALFQGPLQ	AGHQGAYT	AKVQGPGF	TQIQGEIQ	PRTQGLPVAILQGDPIAMEQGISNVIRQGDSWALFQGPLQAGHQGAYTAKVQGPGFTQIQGEIQ
ViPR	AIB00515.1		A0A0B4MVX1	Human poliovirus 2	PRTQGLPV	AILQGDPI	AMEQGISN	VIRQGDSW	ALFQGPLQ	AGHQGAYT	AKVQGPGF	TQIQGEIQ	PRTQGLPVAILQGDPIAMEQGISNVIRQGDSWALFQGPLQAGHQGAYTAKVQGPGFTQIQGEIQ
ViPR	AIB00507.1		A0A0B4MU91	Human poliovirus 2	PRTQGLPV	AILQGDPI	AMEQGISN	VIRQGDSW	ALFQGPLQ	AGHQGAYT	AKVQGPGF	TQIQGEIQ	PRTQGLPVAILQGDPIAMEQGISNVIRQGDSWALFQGPLQAGHQGAYTAKVQGPGFTQIQGEIQ
ViPR	AIB00511.1		A0A0B4MUH2	Human poliovirus 2	PRTQGLPV	AILQGDPI	AMEQGISN	AIKQGDSW	ALFQGPLQ	AGHQGAYT	AKVQGPGF	TQIQGEIQ	PRTQGLPVAILQGDPIAMEQGISNAIKQGDSWALFQGPLQAGHQGAYTAKVQGPGFTQIQGEIQ
ViPR	AIB00514.1		A0A0B4MUA4	Human poliovirus 2	PRTQGLPV	AILQGDPI	AMEQGISN	AIKQGDSW	ALFQGPLQ	AGHQGAYT	AKVQGPGF	TQIQGEIQ	PRTQGLPVAILQGDPIAMEQGISNAIKQGDSWALFQGPLQAGHQGAYTAKVQGPGFTQIQGEIQ
ViPR	ANV28270.1		A0A1L2F421	Human poliovirus 2	PRTQGLPV	AEYQGDKV	AMEQGISN	AIKQGDSW	ALFQGPLQ	AGHQGAYT	AKVQGPGF	TQIQGEIQ	PRTQGLPVAEYQGDKVAMEQGISNAIKQGDSWALFQGPLQAGHQGAYTAKVQGPGFTQIQGEIQ
ViPR	AIB00518.1		A0A0B4MVH6	Human poliovirus 2	PRTQGLPV	AEYQGDKV	AMEQGISN	AIKQGDSW	ALFQGPLQ	AGHQGAYT	AKVQGPGF	TQIQGEIQ	PRTQGLPVAEYQGDKVAMEQGISNAIKQGDSWALFQGPLQAGHQGAYTAKVQGPGFTQIQGEIQ
ViPR	AIB00509.1		A0A0B4MV61	Human poliovirus 2	PRTQGLPV	AEYQGDKV	AMEQGISN	VMRQGDSW	ALFQGPLQ	AGHQGAYT	AKVQGPGF	TQIQGEIQ	PRTQGLPVAEYQGDKVAMEQGISNVMRQGDSWALFQGPLQAGHQGAYTAKVQGPGFTQIQGEIQ
ViPR	AIB00531.1		A0A0B4MUI9	Human poliovirus 2	PRTQGLPV	AEYQGDKV	AMEQGISN	AIKQGDSW	ALFQGPLQ	AGHQGAYT	AKVQGPGF	TQIQGEIQ	PRTQGLPVAEYQGDKVAMEQGISNAIKQGDSWALFQGPLQAGHQGAYTAKVQGPGFTQIQGEIQ
ViPR	AIB00529.1		A0A0B4MV81	Human poliovirus 2	PRTQGLPV	AEYQGDEI	AMEQGISN	VIKQGDSW	ALFQGPLQ	AGHQGAYT	AKVQGPGF	TQIQGEIQ	PRTQGLPVAEYQGDEIAMEQGISNVIKQGDSWALFQGPLQAGHQGAYTAKVQGPGFTQIQGEIQ
ViPR	ACX53673.1		D0QXH8	Human poliovirus 2	PRTQGLPV	AEYQGDEI	AMEQGISN	AIKQGDGW	ALFQGPLQ	AGHQGAYT	AKVQGPGF	TQIQGEIQ	PRTQGLPVAEYQGDEIAMEQGISNAIKQGDGWALFQGPLQAGHQGAYTAKVQGPGFTQIQGEIQ
ViPR	AIB00525.1		A0A0B4MVX9	Human poliovirus 2	PRTQGLPV	AEFQGDPI	AMEQGISN	AERQSNGW	ALFQGPLQ	AGHQGAYT	AKVQGPGF	TQVQGEIQ	PRTQGLPVAEFQGDPIAMEQGISNAERQSNGWALFQGPLQAGHQGAYTAKVQGPGFTQVQGEIQ
ViPR	AUD09252.1		Human poliovirus 2	Strain Name:19062	PRTQGLPV	ANIQGDPI	AMEQGISN	AQKQSDSW	ALFQGPLQ	AGHQGAYT	AKVQGPGF	TQIQGEIQ	PRTQGLPVANIQGDPIAMEQGISNAQKQSDSWALFQGPLQAGHQGAYTAKVQGPGFTQIQGEIQ
ViPR	ACS34682.1		C5HJX9	Human poliovirus 2	PRTQGLPV	ANIQGDPI	AMEQGISN	VQKQSDSW	ALFQGPLQ	AGHQGAYT	AKVQGPGF	TQIQGEIQ	PRTQGLPVANIQGDPIAMEQGISNVQKQSDSWALFQGPLQAGHQGAYTAKVQGPGFTQIQGEIQ
ViPR	ACS34683.1		C5HJY0	Human poliovirus 2	PRTQGLPV	ANIQGDPI	AMEQGISN	VTKQGDSW	ALFQGPLQ	AGHQGAYT	AKVQGPGF	TQIQGEIQ	PRTQGLPVANIQGDPIAMEQGISNVTKQGDSWALFQGPLQAGHQGAYTAKVQGPGFTQIQGEIQ
ViPR	AUD09232.1		Human poliovirus 2	Strain Name:29425_c11	PRTQGLPV	ANIQGDPI	AMEQGISN	VTKQGDSW	ALFQGPLQ	AGHQGAYT	AKVQGPGF	TQIQGEIQ	PRTQGLPVANIQGDPIAMEQGISNVTKQGDSWALFQGPLQAGHQGAYTAKVQGPGFTQIQGEIQ
ViPR	AUD09244.1		Human poliovirus 2	Strain Name:9632_T2	PRTQGLPV	ANIQGDPI	AMEQGISN	VTKQGDSW	ALFQGPLQ	AGHQGAYT	AKVQGPGF	TQIQGEIQ	PRTQGLPVANIQGDPIAMEQGISNVTKQGDSWALFQGPLQAGHQGAYTAKVQGPGFTQIQGEIQ
ViPR	ACS34684.1		C5HJY1	Human poliovirus 2	PRTQGLPV	ANIQGDPI	AMEQGISN	VTKQGDSW	ALFQGPLQ	AGHQGAYT	AKVQGPGF	TQIQGEIQ	PRTQGLPVANIQGDPIAMEQGISNVTKQGDSWALFQGPLQAGHQGAYTAKVQGPGFTQIQGEIQ
ViPR	AUD09248.1		Human poliovirus 2	Strain Name:16849	PRTQGLPV	ANIQGDPI	AMEQGISN	VTKQGDSW	ALFQGPLQ	AGHQGAYT	AKVQGPGF	TQIQGEIQ	PRTQGLPVANIQGDPIAMEQGISNVTKQGDSWALFQGPLQAGHQGAYTAKVQGPGFTQIQGEIQ
ViPR	AUD09262.1		Human poliovirus 2	Strain Name:14304	PRTQGLPV	ANIQGDPI	AMEQGISN	VTKQGDSW	ALFQGPLQ	AGHQGAYT	AKVQGPGF	TQIQGEIQ	PRTQGLPVANIQGDPIAMEQGISNVTKQGDSWALFQGPLQAGHQGAYTAKVQGPGFTQIQGEIQ
ViPR	AIB00530.1		A0A0B4MVY2	Human poliovirus 2	PRTQGLPV	ANIQGDPI	AMEQGISN	VTKQGDSW	ALFQGPLQ	AGHQGAYT	AKVQGPGF	TQIQGEIQ	PRTQGLPVANIQGDPIAMEQGISNVTKQGDSWALFQGPLQAGHQGAYTAKVQGPGFTQIQGEIQ
ViPR	AGA12757.1		M1G8G8	Human poliovirus 2	PRTQGLPV	ANIQGDPI	AMEQGISN	VTKQGDSW	ALFQGPLQ	AGHQGAYT	AKVQGPGF	TQIQGEIQ	PRTQGLPVANIQGDPIAMEQGISNVTKQGDSWALFQGPLQAGHQGAYTAKVQGPGFTQIQGEIQ
ViPR	ANV28260.1		A0A1L2F414	Human poliovirus 2	PRTQGLPV	ANIQGDPI	AMEQGISN	VTKQGDSW	ALFQGPLQ	AGHQGAYT	AKVQGPGF	TQIQGEIQ	PRTQGLPVANIQGDPIAMEQGISNVTKQGDSWALFQGPLQAGHQGAYTAKVQGPGFTQIQGEIQ
ViPR	AGA12368.1		M1GAV3	Human poliovirus 2	PRTQGLPV	ANIQGDPI	AMEQGISN	VTKQGDSW	ALFQGPLQ	AGHQGAYT	AKVQGPGF	TQIQGEIQ	PRTQGLPVANIQGDPIAMEQGISNVTKQGDSWALFQGPLQAGHQGAYTAKVQGPGFTQIQGEIQ
ViPR	AKC92706.1		A0A0E3USE8	Human poliovirus 2	PRTQGLPV	ANIQGDPI	AMEQGISN	VTKQGDSW	ALFQGPLQ	AGHQGAYT	AKVQGPGF	TQIQGEIQ	PRTQGLPVANIQGDPIAMEQGISNVTKQGDSWALFQGPLQAGHQGAYTAKVQGPGFTQIQGEIQ
ViPR	AUD09284.1		Human poliovirus 2	Strain Name:12604	PRTQGLPV	ANIQGDPI	AMEQGISN	VTKQGDSW	ALFQGPLQ	AGHQGAYT	AKVQGPGF	AQIQGEIQ	PRTQGLPVANIQGDPIAMEQGISNVTKQGDSWALFQGPLQAGHQGAYTAKVQGPGFAQIQGEIQ
ViPR	AUD09269.1		Human poliovirus 2	Strain Name:9112	PRTQGLPV	ANIQGDPI	AMEQGISN	VTKQGDSW	ALFQGPLQ	AGHQGAYT	AKVQGPGF	TQIQGEIQ	PRTQGLPVANIQGDPIAMEQGISNVTKQGDSWALFQGPLQAGHQGAYTAKVQGPGFTQIQGEIQ
ViPR	AGA12462.1		M1G7V2	Human poliovirus 2	PRTQGLPV	ANIQGDPI	AMEQGISN	AERQNSGW	ALFQGPLQ	AGHQGAYT	AKVQGPGF	TQIQGEIQ	PRTQGLPVANIQGDPIAMEQGISNAERQNSGWALFQGPLQAGHQGAYTAKVQGPGFTQIQGEIQ
ViPR	ALI31818.1		A0A0N9YNL7	Human poliovirus 2	PRTQGLPV	ANIQGDPI	AMEQGISN	AQKQSASW	ALFQGPLQ	AGHQGAYT	AKVQGPGF	TQIQGEIQ	PRTQGLPVANIQGDPIAMEQGISNAQKQSASWALFQGPLQAGHQGAYTAKVQGPGFTQIQGEIQ
ViPR	ALI31819.1		A0A0N9YMY0	Human poliovirus 2	PRTQGLPV	ANIQGDPI	AMEQGISN	VQKQSASW	ALFQGPLQ	AGHQGAYT	AKVQGPGF	TQIQGEIQ	PRTQGLPVANIQGDPIAMEQGISNVQKQSASWALFQGPLQAGHQGAYTAKVQGPGFTQIQGEIQ
ViPR	AHF48784.1		W0FYM6	Human poliovirus 2	PRTQGLPV	ANIQGDPI	AMEQGISN	AQKQSASW	ALFQGPLQ	AGHQGAYT	AKVQGPGF	TQIQGEIQ	PRTQGLPVANIQGDPIAMEQGISNAQKQSASWALFQGPLQAGHQGAYTAKVQGPGFTQIQGEIQ
ViPR	ADR82079.1		E5F0Z1	Human poliovirus 2	PRTQGLPV	ANIQGDPI	AMEQGISN	AQKQSASW	ALFQGPLQ	AGHQGAYT	AKVQGPGF	TQIQGEIQ	PRTQGLPVANIQGDPIAMEQGISNAQKQSASWALFQGPLQAGHQGAYTAKVQGPGFTQIQGEIQ
ViPR	AIT71004.1		A0A140XGE3	Human poliovirus 2	PRTQGLPV	ANIQGDPI	AMEQGISN	AQKQSASW	ALFQGPLQ	AGHQGAYT	AKVQGPGF	TQIQGEIQ	PRTQGLPVANIQGDPIAMEQGISNAQKQSASWALFQGPLQAGHQGAYTAKVQGPGFTQIQGEIQ
ViPR	AUD09255.1		Human poliovirus 2	Strain Name:15767_T2_c0	PRTQGLPV	ANIQGDPI	AMEQGISN	AQKQSASW	ALFQGPLQ	AGHQGAYT	AKVQGPGF	TQIQGEIQ	PRTQGLPVANIQGDPIAMEQGISNAQKQSASWALFQGPLQAGHQGAYTAKVQGPGFTQIQGEIQ
ViPR	AUD09254.1		Human poliovirus 2	Strain Name:17629	PRTQGLPV	ANIQGDPI	AMEQGISN	AQKQSASW	ALFQGPLQ	AGHQGAYT	AKVQGPGF	TQSQGEIQ	PRTQGLPVANIQGDPIAMEQGISNAQKQSASWALFQGPLQAGHQGAYTAKVQGPGFTQSQGEIQ
ViPR	AGA12358.1		M1GAV1	Human poliovirus 2	PRTQGLPV	ANIQGDPI	AMEQGISN	AIKQGDSW	ALFQGPLQ	AGHQGAYT	AKVQGPGF	TQSQGEIQ	PRTQGLPVANIQGDPIAMEQGISNAIKQGDSWALFQGPLQAGHQGAYTAKVQGPGFTQSQGEIQ
ViPR	AUD09288.1		Human poliovirus 2	Strain Name:IS_001	PRTQGLPV	ANIQGDPI	AMEQGISN	AIKQGDGW	ALFQGPLQ	AGYQGAYT	ARVQGPGF	TQSQGEIQ	PRTQGLPVANIQGDPIAMEQGISNAIKQGDGWALFQGPLQAGYQGAYTARVQGPGFTQSQGEIQ
ViPR	ADR82077.1		E5F0Y9	Human poliovirus 2	PRTQGLPV	ANIQGDPI	AMEQGISN	AVKQGDSW	ALFQGPLQ	AGHQGAYT	AKVQGPGF	TQSQGEIQ	PRTQGLPVANIQGDPIAMEQGISNAVKQGDSWALFQGPLQAGHQGAYTAKVQGPGFTQSQGEIQ
ViPR	AIA58173.1		A0A060A7E2	Human poliovirus 2	PRTQGLPV	ANIQGDPI	AMEQGISN	AIKQGDSW	ALFQGPLQ	AGHQGAYT	AKVQGPGF	TQSQGEIQ	PRTQGLPVANIQGDPIAMEQGISNAIKQGDSWALFQGPLQAGHQGAYTAKVQGPGFTQSQGEIQ
ViPR	AIA58174.1		A0A060A7X3	Human poliovirus 2	PRTQGLPV	ANIQGDPI	AMEQGISN	AIKQGDGW	ALFQGPLQ	AGHQGAYT	AKVQGPGF	TQSQGEIQ	PRTQGLPVANIQGDPIAMEQGISNAIKQGDGWALFQGPLQAGHQGAYTAKVQGPGFTQSQGEIQ
ViPR	AIA58175.1		A0A060A304	Human poliovirus 2	PRTQGLPV	ANIQGDPI	AMEQGISN	AIKQGDSW	ALFQGPLQ	AGHQGAYT	AKVQGPGF	TQSQGEIQ	PRTQGLPVANIQGDPIAMEQGISNAIKQGDSWALFQGPLQAGHQGAYTAKVQGPGFTQSQGEIQ
ViPR	AIA58177.1		A0A060A2R9	Human poliovirus 2	PRTQGLPV	ANIQGDPI	AMEQGISN	AIKQGDSW	ALFQGPLQ	AGHQGAYT	AKVQGPGF	TQSQGEIQ	PRTQGLPVANIQGDPIAMEQGISNAIKQGDSWALFQGPLQAGHQGAYTAKVQGPGFTQSQGEIQ
ViPR	AUD09226.1		Human poliovirus 2	Strain Name:6M_V	PRTQGLPV	ANIQGDPI	AMEQGISN	AIKQGDSW	ALFQGPLQ	AGHQGAYT	AKVQGPGF	TQSQGEIQ	PRTQGLPVANIQGDPIAMEQGISNAIKQGDSWALFQGPLQAGHQGAYTAKVQGPGFTQSQGEIQ
ViPR	AIA58176.1		A0A059ZZ42	Human poliovirus 2	PRTQGLPV	ANIQGDPI	AMEQGISN	AIKQGDSW	ALFQGPLQ	AGHQGAYT	AKVQGPGF	TQSQGEIQ	PRTQGLPVANIQGDPIAMEQGISNAIKQGDSWALFQGPLQAGHQGAYTAKVQGPGFTQSQGEIQ
ViPR	AAP37261.1		Q7TLA9	Human poliovirus 2	PRTQGFPV	ANIQGDPI	AMEQGISN	AIKQGDSW	ALFQGPLQ	AGHQGAYT	AKVQGPGF	TQIQGEIQ	PRTQGFPVANIQGDPIAMEQGISNAIKQGDSWALFQGPLQAGHQGAYTAKVQGPGFTQIQGEIQ
ViPR	CAA25246.1		Q98595	Human poliovirus 2	PRTQGLPV	ANIQGDPI	AMEQGISN	AVKQGDSW	ALFQGPLQ	AGHQGAYT	AKVQGPGF	TQIQGEIQ	PRTQGLPVANIQGDPIAMEQGISNAVKQGDSWALFQGPLQAGHQGAYTAKVQGPGFTQIQGEIQ
ViPR	AAP37262.1		Q7TLA8	Human poliovirus 2	PRTQGLPV	ADIQGDPI	AMEQGISN	AIKQGDSW	ALFQGPLQ	AGHQGAYT	AKVQGPGF	TQIQGEIQ	PRTQGLPVADIQGDPIAMEQGISNAIKQGDSWALFQGPLQAGHQGAYTAKVQGPGFTQIQGEIQ
ViPR	AUD09253.1		Human poliovirus 2	Strain Name:18580	PRTQGLPV	ANIQGDPI	AMEQGISN	AIKQGDSW	ALFQGPLQ	AGHQGAYT	AKVQGPGF	TQIQGEIQ	PRTQGLPVANIQGDPIAMEQGISNAIKQGDSWALFQGPLQAGHQGAYTAKVQGPGFTQIQGEIQ
ViPR	ACN78836.1		C0JXK2	Human poliovirus 2	PRTQGLPV	ANIQGDPI	AMEQGISN	AIKQGDSW	ALFQGPLQ	AGHQGAYT	AKVQGPGF	TQIQGEIQ	PRTQGLPVANIQGDPIAMEQGISNAIKQGDSWALFQGPLQAGHQGAYTAKVQGPGFTQIQGEIQ
ViPR	AUD08519.1		Human poliovirus 2	Strain Name:IRQ1219537	PRTQGLPV	ANIQGDPI	AMEQGISN	AVKQGDSW	ALFQGPLQ	AGHQGAYT	AKVQGPGF	TQSQGEIQ	PRTQGLPVANIQGDPIAMEQGISNAVKQGDSWALFQGPLQAGHQGAYTAKVQGPGFTQSQGEIQ
ViPR	ACD78148.1		B4YIT0	Human poliovirus 2	PRTQGLPV	ANIQGDPI	AMEQGISS	AQKQSASW	ALFQGPLQ	AGHQGAYT	AKVQGPGF	TQSQGEIQ	PRTQGLPVANIQGDPIAMEQGISSAQKQSASWALFQGPLQAGHQGAYTAKVQGPGFTQSQGEIQ
ViPR	ACD78133.1		B4YIR5	Human poliovirus 2	PRTQGLPV	ANIQGDPI	AMEQGISN	AQKQSASW	ALFQGPLQ	AGHQGAYT	AKVQGPGF	TQSQGEIQ	PRTQGLPVANIQGDPIAMEQGISNAQKQSASWALFQGPLQAGHQGAYTAKVQGPGFTQSQGEIQ
ViPR	ACD78138.1		B4YIS0	Human poliovirus 2	PRTQGLPV	ANIQGDPI	AMEQGISN	VIRQGDSW	ALFQGPLQ	AGHQGAYT	AKVQGPGF	TQSQGEIQ	PRTQGLPVANIQGDPIAMEQGISNVIRQGDSWALFQGPLQAGHQGAYTAKVQGPGFTQSQGEIQ
ViPR	ACD78135.1		B4YIR7	Human poliovirus 2	PRTQGLPV	ANIQGDPI	AMEQGISS	VIRQGDSW	ALFQGPLQ	AGHQGAYT	AKVQGPGF	TQSQGEIQ	PRTQGLPVANIQGDPIAMEQGISSVIRQGDSWALFQGPLQAGHQGAYTAKVQGPGFTQSQGEIQ
ViPR	ACD78139.1		B4YIS1	Human poliovirus 2	PRTQGLPV	ANIQGDPI	AMEQGISN	AQKQSASW	ALFQGPLQ	AGHQGAYT	AKVQGPGF	TQSQGEIQ	PRTQGLPVANIQGDPIAMEQGISNAQKQSASWALFQGPLQAGHQGAYTAKVQGPGFTQSQGEIQ
ViPR	ACD78144.1		B4YIS6	Human poliovirus 2	PRTQGLPV	ANIQGDPI	AMEQGISS	AQKQSASW	ALFQGPLQ	AGHQGAYT	AKVQGPGF	TQSQGEIQ	PRTQGLPVANIQGDPIAMEQGISSAQKQSASWALFQGPLQAGHQGAYTAKVQGPGFTQSQGEIQ
ViPR	ACD78147.1		B4YIS9	Human poliovirus 2	PRTQGLPV	ANIQGDPI	AMEQGISS	AERQNNGW	ALFQGPLQ	AGHQGAYT	AKVQGPGF	TQSQGEIQ	PRTQGLPVANIQGDPIAMEQGISSAERQNNGWALFQGPLQAGHQGAYTAKVQGPGFTQSQGEIQ
ViPR	ACD78137.1		B4YIR9	Human poliovirus 2	PRTQGLPV	ANIQGDPI	AMEQGISS	AQKQSASW	ALFQGPLQ	AGHQGAYT	AKVQGPGF	TQSQGEIQ	PRTQGLPVANIQGDPIAMEQGISSAQKQSASWALFQGPLQAGHQGAYTAKVQGPGFTQSQGEIQ
ViPR	ACD78141.1		B4YIS3	Human poliovirus 2	PRTQGLPV	ANIQGDPI	AMEQGISN	AQKQSASW	ALFQGPLQ	AGHQGAYT	AKVQGPGF	TQSQGEIQ	PRTQGLPVANIQGDPIAMEQGISNAQKQSASWALFQGPLQAGHQGAYTAKVQGPGFTQSQGEIQ
ViPR	ACD78143.1		B4YIS5	Human poliovirus 2	PRIQGSPV	ANIQGDPI	AMEQGISN	AERQNNGW	ALFQGPLQ	AGHQGAYT	AKVQGPGF	TQSQGEIQ	PRIQGSPVANIQGDPIAMEQGISNAERQNNGWALFQGPLQAGHQGAYTAKVQGPGFTQSQGEIQ
ViPR	ACD78149.1		B4YIT1	Human poliovirus 2	PRTQGLPV	ANIQGDPI	AMEQGISS	VQKQSASW	ALFQGPLQ	AGHQGAYT	AKVQGPGF	TQSQGEIQ	PRTQGLPVANIQGDPIAMEQGISSVQKQSASWALFQGPLQAGHQGAYTAKVQGPGFTQSQGEIQ
ViPR	ACD78145.1		B4YIS7	Human poliovirus 2	PRTQGLPV	ADIQGDPI	AMEQGISS	AQKQSASW	ALFQGPLQ	AGHQGAYT	AKVQGPGF	TQSQGEIQ	PRTQGLPVADIQGDPIAMEQGISSAQKQSASWALFQGPLQAGHQGAYTAKVQGPGFTQSQGEIQ
ViPR	ACD78146.1		B4YIS8	Human poliovirus 2	PRTQGLPV	ANIQGDPI	AMEQGISS	VQKQSASW	ALFQGPLQ	AGHQGAYT	AKVQGPGF	TQSQGEIQ	PRTQGLPVANIQGDPIAMEQGISSVQKQSASWALFQGPLQAGHQGAYTAKVQGPGFTQSQGEIQ
ViPR	ABK20867.1		A4UAX1	Human poliovirus 2	PRTQGLPV	ADIQGDPI	AMEQGISN	AQKQSASW	ALFQGPLQ	AGHQGAYT	AKVQGPGF	TQIQGEIQ	PRTQGLPVADIQGDPIAMEQGISNAQKQSASWALFQGPLQAGHQGAYTAKVQGPGFTQIQGEIQ
ViPR	ADR82076.1		E5F0Y8	Human poliovirus 2	PRTQGLPV	ANIQGDPV	AMEQGISN	AQKQSASW	ALFQGPLQ	AGHQGAYT	AKVQGPGF	TQSQGEIQ	PRTQGLPVANIQGDPVAMEQGISNAQKQSASWALFQGPLQAGHQGAYTAKVQGPGFTQSQGEIQ
ViPR	ADR82078.1		E5F0Z0	Human poliovirus 2	PRTQGLPV	ANIQGDPI	AMEQGISN	AQKQSASW	ALFQGPLQ	AGHQGAYT	AKVQGPGF	TQSQGEIQ	PRTQGLPVANIQGDPIAMEQGISNAQKQSASWALFQGPLQAGHQGAYTAKVQGPGFTQSQGEIQ
ViPR	ABK20866.1		A4UAX0	Human poliovirus 2	PRTQGLPV	ANIQGDPI	AMEQGISN	AERQNNGW	ALFQGPLQ	AGHQGAYT	AKVQGPGF	TQSQGEIQ	PRTQGLPVANIQGDPIAMEQGISNAERQNNGWALFQGPLQAGHQGAYTAKVQGPGFTQSQGEIQ
ViPR	ABK20865.1		A4UAW9	Human poliovirus 2	PRTQGLPV	ANIQGDPI	AMEQGISN	AQKQSASW	ALFQGPLQ	AGHQGAYT	AKVQGPGF	TQSQGEIQ	PRTQGLPVANIQGDPIAMEQGISNAQKQSASWALFQGPLQAGHQGAYTAKVQGPGFTQSQGEIQ
ViPR	AGA12448.1		M1GAW9	Human poliovirus 2	PRTQGLPV	ANIQGDPI	AMEQGISN	AQKQSASW	ALFQGPLQ	AGHQGAYT	AKVQGPGF	TQSQGEIQ	PRTQGLPVANIQGDPIAMEQGISNAQKQSASWALFQGPLQAGHQGAYTAKVQGPGFTQSQGEIQ
ViPR	AGA12361.1		M1GAE8	Human poliovirus 2	PRTQGLPV	ANIQGDPI	AMEQGISN	IHKESDSW	ALFQGPLQ	AGHQGAYT	AKVQGPGF	TQSQGEIQ	PRTQGLPVANIQGDPIAMEQGISNIHKESDSWALFQGPLQAGHQGAYTAKVQGPGFTQSQGEIQ
ViPR	ANV28269.1		A0A1L2F419	Human poliovirus 2	PRTQGLPV	ANIQGDPI	AMEQGISN	VHKESDGW	ALFQGPLQ	AGHQGAYT	AKVQGPGF	TQSQGEIQ	PRTQGLPVANIQGDPIAMEQGISNVHKESDGWALFQGPLQAGHQGAYTAKVQGPGFTQSQGEIQ
ViPR	AGA12359.1		M1GBN9	Human poliovirus 2	PRTQGLPV	ANIQGDPI	AMEQGISN	VHKESDSW	ALFQGPLQ	AGHQGAYT	AKVQGPGF	TQSQGEIQ	PRTQGLPVANIQGDPIAMEQGISNVHKESDSWALFQGPLQAGHQGAYTAKVQGPGFTQSQGEIQ
ViPR	AGA12376.1		M1GAF4	Human poliovirus 2	PRTQGLPV	ANIQGDPI	AMEQGISN	VHKESDSW	ALFQGPLQ	AGHQGAYT	AKVQGPGF	TQSQGEIQ	PRTQGLPVANIQGDPIAMEQGISNVHKESDSWALFQGPLQAGHQGAYTAKVQGPGFTQSQGEIQ
ViPR	AGA12385.1		M1GB99	Human poliovirus 2	PRAQGLPV	ANIQGDPI	AMEQGISN	IHKESDSW	ALFQGPLQ	AGHQGAYT	AKVQGPGF	TQSQGEIQ	PRAQGLPVANIQGDPIAMEQGISNIHKESDSWALFQGPLQAGHQGAYTAKVQGPGFTQSQGEIQ
ViPR	AGA12539.1		M1GBS5	Human poliovirus 2	PRTQGLPV	ANIQGDPI	AMEQGISN	IHKESDSW	ALFQGPLQ	AGHQGAYT	AKVQGPGF	TQSQGEIQ	PRTQGLPVANIQGDPIAMEQGISNIHKESDSWALFQGPLQAGHQGAYTAKVQGPGFTQSQGEIQ
ViPR	AAO45820.1		Q80H96	Human poliovirus 2	PRTQGLPV	ANIQGDPI	AMEQGISN	IHKESDSW	ALFQGPLQ	AGHQGAYT	AKVQGPGF	TQIQGEIQ	PRTQGLPVANIQGDPIAMEQGISNIHKESDSWALFQGPLQAGHQGAYTAKVQGPGFTQIQGEIQ
ViPR	ACD78142.1		B4YIS4	Human poliovirus 2	PRTQGLPV	ANIQGDPI	AMEQGISN	IHKESDSW	ALFQGPLQ	AGHQGAYT	AKVQGPGF	TQSQGEIQ	PRTQGLPVANIQGDPIAMEQGISNIHKESDSWALFQGPLQAGHQGAYTAKVQGPGFTQSQGEIQ
ViPR	ACD78140.1		B4YIS2	Human poliovirus 2	PKFQGLPV	ANIQGDPI	AMEQGISN	VHKESDGW	ALFQGPLQ	AGHQGAYT	AKVQGPGF	TQSQGEIQ	PKFQGLPVANIQGDPIAMEQGISNVHKESDGWALFQGPLQAGHQGAYTAKVQGPGFTQSQGEIQ
ViPR	AMN38450.1		A0A140GUI1	Human poliovirus 2	PKFQGLPV	ANIQGDPI	AMEQGISN	IHKESDSW	ALFQGPLQ	AGHQGAYT	AKVQGPGF	TQSQGEIQ	PKFQGLPVANIQGDPIAMEQGISNIHKESDSWALFQGPLQAGHQGAYTAKVQGPGFTQSQGEIQ
ViPR	ABK20868.1		A4UAX2	Human poliovirus 2	PKFQGLPV	ANIQGDPI	AMEQGISN	VHKESDSW	ALFQGPLQ	AGHQGAYT	AKVQGPGF	TQSQGEIQ	PKFQGLPVANIQGDPIAMEQGISNVHKESDSWALFQGPLQAGHQGAYTAKVQGPGFTQSQGEIQ
ViPR	AUD09274.1		Human poliovirus 2	Strain Name:19890	PKFQGLPV	ANIQGDPI	AMEQGITN	IHKESDSW	ALFQGPLQ	AGHQGAYT	AKVQGPGF	TQSQGEIQ	PKFQGLPVANIQGDPIAMEQGITNIHKESDSWALFQGPLQAGHQGAYTAKVQGPGFTQSQGEIQ
ViPR	AAP37263.1		Q7TLA7	Human poliovirus 2	PKFQGLPV	ANIQGDPI	AMEQGISN	IHKESDSW	ALFQGPLQ	AGHQGAYT	AKVQGPGF	TQSQGEIQ	PKFQGLPVANIQGDPIAMEQGISNIHKESDSWALFQGPLQAGHQGAYTAKVQGPGFTQSQGEIQ
ViPR	AUD09287.1		Human poliovirus 2	Strain Name:7	PKFQGLPV	ANIQGDPI	AMEQGISN	IHKESDSW	ALFQGPLQ	AGHQGAYT	AKVQGPGF	TQSQGEIQ	PKFQGLPVANIQGDPIAMEQGISNIHKESDSWALFQGPLQAGHQGAYTAKVQGPGFTQSQGEIQ
ViPR	AAA46912.1		P06210	Human poliovirus 2	PKFQGLPV	ANIQGDPI	AMEQGVSN	VHKESDSW	ALFQGPLQ	AGHQGAYT	AKVQGPGF	TQSQGEIQ	PKFQGLPVANIQGDPIAMEQGVSNVHKESDSWALFQGPLQAGHQGAYTAKVQGPGFTQSQGEIQ
ViPR	AAO88056.1		Q80I02	Human poliovirus 2	PKFQGLPV	ANIQGDPI	AMEQGVSN	IHKESDSW	ALFQGPLQ	AGHQGAYT	AKVQGPGF	TQSQGEIQ	PKFQGLPVANIQGDPIAMEQGVSNIHKESDSWALFQGPLQAGHQGAYTAKVQGPGFTQSQGEIQ
ViPR	BAA00516.1		P23069	Human poliovirus 2	PKFQGLPV	ANIQGDPI	AMEQGVSN	IHKESDSW	ALFQSPLQ	AGHQGAYT	AKVQGPGF	TQSQGEIQ	PKFQGLPVANIQGDPIAMEQGVSNIHKESDSWALFQSPLQAGHQGAYTAKVQGPGFTQSQGEIQ
ViPR	CAJ01900.1		Q4QZ12	Human poliovirus 2	PKFQGLPV	ANIQGDPI	AMEQGITN	IHKESDSW	ALFQGPLQ	AGHQGAYT	ARVQGPGF	TQVQGEIQ	PKFQGLPVANIQGDPIAMEQGITNIHKESDSWALFQGPLQAGHQGAYTARVQGPGFTQVQGEIQ
ViPR	CAJ01902.1		Q4QZ10	Human poliovirus 2	PKFQGLPV	ANIQGDPI	AMEQGITN	IHKESDGW	ALFQGPLQ	AGHQGAYT	AKVQGPGF	TQDQGEIQ	PKFQGLPVANIQGDPIAMEQGITNIHKESDGWALFQGPLQAGHQGAYTAKVQGPGFTQDQGEIQ
ViPR	CAJ01904.1		Q4QZ08	Human poliovirus 2	PKFQGLPV	ANIQGDPI	AMEQGITN	IHKESDSW	ALFQGPLQ	AGHQGAYT	AKVQGPGF	TQDQGEIQ	PKFQGLPVANIQGDPIAMEQGITNIHKESDSWALFQGPLQAGHQGAYTAKVQGPGFTQDQGEIQ
ViPR	CAJ01901.1		Q4QZ11	Human poliovirus 2	PKFQGLPV	ANIQGDPI	AMEQGITN	IHKESDSW	ALFQGPLQ	AGHQGAYT	AKVQGPGF	TQDQGEIQ	PKFQGLPVANIQGDPIAMEQGITNIHKESDSWALFQGPLQAGHQGAYTAKVQGPGFTQDQGEIQ
ViPR	CAJ01903.1		Q4QZ09	Human poliovirus 2	PKFQGLPV	ANIQGDPI	AMEQGITN	IHKESDSW	ALFQGPLQ	AGHQGAYT	AKVQGPGF	TQVQGEIQ	PKFQGLPVANIQGDPIAMEQGITNIHKESDSWALFQGPLQAGHQGAYTAKVQGPGFTQVQGEIQ
ViPR	AGW83676.1		U3PZ66	Human poliovirus 2	PKFQGLPV	ANIQGDPI	AMEQGITN	VHKESDGW	ALFQGPLQ	AGHQGAYT	AKVQGPGF	TQSQGEIQ	PKFQGLPVANIQGDPIAMEQGITNVHKESDGWALFQGPLQAGHQGAYTAKVQGPGFTQSQGEIQ
ViPR	AGW83677.1		U3Q2N1	Human poliovirus 2	PKFQGLPV	ANIQGDPI	AMEQGISN	IHKESDSW	ALFQGPLQ	AGHQGAYT	AKVQGPGF	TQSQGEIQ	PKFQGLPVANIQGDPIAMEQGISNIHKESDSWALFQGPLQAGHQGAYTAKVQGPGFTQSQGEIQ
ViPR	CAD67522.1		Q70TF4	Human poliovirus 2	PKFQGLPV	ANIQGDPI	AMEQGISN	IHKESDSW	ALFQGPLQ	AGHQGAYT	AKVQGPGF	TQIQGEIQ	PKFQGLPVANIQGDPIAMEQGISNIHKESDSWALFQGPLQAGHQGAYTAKVQGPGFTQIQGEIQ
ViPR	ADU20413.1		G8Z9X0	Human poliovirus 2	PKFQGLPV	ANIQGDPI	AMEQGISN	VHKESDSW	ALFQGPLQ	AGHQGAYT	AKVQGPGF	TQTQGEIQ	PKFQGLPVANIQGDPIAMEQGISNVHKESDSWALFQGPLQAGHQGAYTAKVQGPGFTQTQGEIQ
ViPR	BAE20392.1		Q401S3	Enterovirus C	PKFQGLPV	ANIQGDPI	AMEQGISN	IHKESDSW	ALFQGPLQ	AGHQGAYT	AKVQGPGF	TQNQGEIQ	PKFQGLPVANIQGDPIAMEQGISNIHKESDSWALFQGPLQAGHQGAYTAKVQGPGFTQNQGEIQ
ViPR	ALI31820.1		A0A0N9YSH5	Human poliovirus 3	PKFQGLPV	ANIQGDPV	AMEQGISN	VHKQSDSW	ALFQGPLQ	AGHQGAYT	AKVQGPGF	TQSQGEIQ	PKFQGLPVANIQGDPVAMEQGISNVHKQSDSWALFQGPLQAGHQGAYTAKVQGPGFTQSQGEIQ
ViPR	ABV00555.2		B2X7N5	Enterovirus C	PKFQGLPV	ANIQGDPI	AMEQGISN	IHKESDSW	ALFQGPLQ	AGQQGAYT	AKVQGPGF	TQSQGEIQ	PKFQGLPVANIQGDPIAMEQGISNIHKESDSWALFQGPLQAGQQGAYTAKVQGPGFTQSQGEIQ
ViPR	ABV00556.2		B2X7N6	Enterovirus C	PKFQGLPV	ASIQGDPI	AMEQGISN	IHKESDSW	ALFQGPLQ	AGQQGAYT	AKVQGPGF	TQSQGEIQ	PKFQGLPVASIQGDPIAMEQGISNIHKESDSWALFQGPLQAGQQGAYTAKVQGPGFTQSQGEIQ
ViPR	ABV00561.2		B2X7P1	Enterovirus C	PKFQGLPV	ANIQGDPI	AMEQGISN	IHKESDSW	ALFQGPLQ	AGQQGAYT	AKVQGPGF	TQSQGEIQ	PKFQGLPVANIQGDPIAMEQGISNIHKESDSWALFQGPLQAGQQGAYTAKVQGPGFTQSQGEIQ
ViPR	ABV00557.2		B2X7N7	Enterovirus C	PKFQGLPV	ANIQGDPI	AMEQGISN	IHKESDTW	ALFQGPLQ	AGQQGAYT	AKVQGPGF	TQSQGEIQ	PKFQGLPVANIQGDPIAMEQGISNIHKESDTWALFQGPLQAGQQGAYTAKVQGPGFTQSQGEIQ
ViPR	ABV00559.2		B2X7P0	Enterovirus C	PKFQGLPV	ANIQGDPI	AMEQGISN	IHKESDGW	ALFQGPLQ	AGQQGAYT	AKVQGPGF	TQSQGEIQ	PKFQGLPVANIQGDPIAMEQGISNIHKESDGWALFQGPLQAGQQGAYTAKVQGPGFTQSQGEIQ
ViPR	ABV00558.2		B2X7N8	Enterovirus C	PKFQGLPV	ANIQGDPI	AMEQGISN	IHKESDSW	ALFQGPLQ	AGQQGAYT	AKVQGPGF	TQSQGEIQ	PKFQGLPVANIQGDPIAMEQGISNIHKESDSWALFQGPLQAGQQGAYTAKVQGPGFTQSQGEIQ
ViPR	ABV00562.2		B2X7P2	Enterovirus C	PKFQGLPV	ANIQGDPI	AMEQGISN	VHKESDSW	ALFQGPLQ	AGQQGAYT	AKVQGPGF	TQSQGEIQ	PKFQGLPVANIQGDPIAMEQGISNVHKESDSWALFQGPLQAGQQGAYTAKVQGPGFTQSQGEIQ
ViPR	AUD09268.1		Human poliovirus 3	Strain Name:10073	PKFQGLPV	ANIQGDPI	AMEQGISN	IHKESDGW	ALFQGPLQ	AGHQGAYT	AKVQGPGF	TQIQGEIQ	PKFQGLPVANIQGDPIAMEQGISNIHKESDGWALFQGPLQAGHQGAYTAKVQGPGFTQIQGEIQ
ViPR	AUD09258.1		Human poliovirus 3	Strain Name:14829	PKFQGLPV	ANIQGDPI	AMEQGISN	VHKESDGW	ALFQGPLQ	AGHQGAYT	AKVQGPGF	TQIQGEIQ	PKFQGLPVANIQGDPIAMEQGISNVHKESDGWALFQGPLQAGHQGAYTAKVQGPGFTQIQGEIQ
ViPR	AUD09243.1		Human poliovirus 3	Strain Name:17719_T3	PKFQGLPV	ANIQGDPI	AMEQGISN	VHKESDSW	ALFQGPLQ	AGHQGAYT	AKVQGPGF	TQIQGEIQ	PKFQGLPVANIQGDPIAMEQGISNVHKESDSWALFQGPLQAGHQGAYTAKVQGPGFTQIQGEIQ
ViPR	AUD09242.1		Human poliovirus 3	Strain Name:32335_c0	PKFQGLPV	ANIQGDPI	AMEQGISN	VHKESDNW	ALFQGPLQ	AGHQGAYT	AKVQGPGF	TQIQGEIQ	PKFQGLPVANIQGDPIAMEQGISNVHKESDNWALFQGPLQAGHQGAYTAKVQGPGFTQIQGEIQ
ViPR	AUD09240.1		Human poliovirus 3	Strain Name:32335_c5	PKFQGLPV	ANIQGDPI	AMEQGISN	IHKESDSW	ALFQGPLQ	AGHQGAYT	AKVQGPGF	TQIQGEIQ	PKFQGLPVANIQGDPIAMEQGISNIHKESDSWALFQGPLQAGHQGAYTAKVQGPGFTQIQGEIQ
ViPR	AUD09290.1		Human poliovirus 3	Strain Name:23_S2_P_6-4	PKFQGLPV	ANIQGDPI	AMEQGISN	VHKESDSW	ALFQGPLQ	AGHQGAYT	AKVQGPGF	TQIQGEIQ	PKFQGLPVANIQGDPIAMEQGISNVHKESDSWALFQGPLQAGHQGAYTAKVQGPGFTQIQGEIQ
ViPR	AUD09249.1		Human poliovirus 3	Strain Name:17723	PKFQGLPV	ANIQGDPI	AMEQGISN	VHKESDSW	ALFQGPLQ	AGHQGAYT	AKVQGPGF	TQIQGEIQ	PKFQGLPVANIQGDPIAMEQGISNVHKESDSWALFQGPLQAGHQGAYTAKVQGPGFTQIQGEIQ
ViPR	AUD09293.1		Human poliovirus 3	Strain Name:S16PMR46022	PKFQGLPV	ANIQGDPI	AMEQGISN	VHKESDSW	ALFQGPLQ	AGYQGAYT	AKVQGPGF	TQIQGEIQ	PKFQGLPVANIQGDPIAMEQGISNVHKESDSWALFQGPLQAGYQGAYTAKVQGPGFTQIQGEIQ
ViPR	AUD09291.1		Human poliovirus 3	Strain Name:36_S2_P_7-3	PKFQGLPV	ANIQGDPI	AMEQGISN	IHKESDSW	ALFQGPLQ	AGHQGAYT	AKVQGPGF	TQIQGEIQ	PKFQGLPVANIQGDPIAMEQGISNIHKESDSWALFQGPLQAGHQGAYTAKVQGPGFTQIQGEIQ
ViPR	AUD09259.1		Human poliovirus 3	Strain Name:14770	PKFQGLPV	ASIQGDPI	AMEQGISN	VHKQSDSW	ALFQGPLQ	AGHQGAYT	AKVQGPGF	TQIQGEIQ	PKFQGLPVASIQGDPIAMEQGISNVHKQSDSWALFQGPLQAGHQGAYTAKVQGPGFTQIQGEIQ
ViPR	AUD09247.1		Human poliovirus 3	Strain Name:15770	PKFQGLPV	ANIQGDPI	AMEQGISN	VHKQSDSW	ALFQGPLQ	AGHQGAYT	AKVQGPGF	TQIQGEIQ	PKFQGLPVANIQGDPIAMEQGISNVHKQSDSWALFQGPLQAGHQGAYTAKVQGPGFTQIQGEIQ
ViPR	AUD09281.1		Human poliovirus 3	Strain Name:14385	PKFQGLPV	ANIQGDPI	AMEQGISN	VHKESDSW	ALFQGPLQ	AGHQGAYT	AKVQGPGF	TQSQGEIQ	PKFQGLPVANIQGDPIAMEQGISNVHKESDSWALFQGPLQAGHQGAYTAKVQGPGFTQSQGEIQ
ViPR	AUD09229.1		Human poliovirus 3	Strain Name:15762	PKFQGLPV	ANIQGDPI	AMEQGISN	VHKESDGW	ALFQGPLQ	AGHQGAYT	AKVQGPGF	TQSQGEIQ	PKFQGLPVANIQGDPIAMEQGISNVHKESDGWALFQGPLQAGHQGAYTAKVQGPGFTQSQGEIQ
ViPR	AUD09239.1		Human poliovirus 3	Strain Name:32335_c17	PKFQGLPV	ANIQGDPI	AMEQGISN	IHKESDSW	ALFQGPLQ	AGHQGAYT	AKVQGPGF	TQSQGEIQ	PKFQGLPVANIQGDPIAMEQGISNIHKESDSWALFQGPLQAGHQGAYTAKVQGPGFTQSQGEIQ
ViPR	AUD09245.1		Human poliovirus 3	Strain Name:32335_c19	PKFQGLPV	ANIQGDPI	AMEQGISN	IHKESDSW	ALFQGPLQ	AGHQGAYT	AKVQGPGF	TQSQGEIQ	PKFQGLPVANIQGDPIAMEQGISNIHKESDSWALFQGPLQAGHQGAYTAKVQGPGFTQSQGEIQ
ViPR	AUD09241.1		Human poliovirus 3	Strain Name:32335_c8	PKFQGLPV	ANIQGDPI	AMEQGISN	IHKESDSW	ALFQGPLQ	AGHQGAYT	AKVQGPGF	TQSQGEIQ	PKFQGLPVANIQGDPIAMEQGISNIHKESDSWALFQGPLQAGHQGAYTAKVQGPGFTQSQGEIQ
ViPR	AUD09256.1		Human poliovirus 3	Strain Name:15763_T3	PKFQGLPV	ANIQGDPI	AMEQGISN	IHKESDSW	ALFQGPLQ	AGHQGAYT	AKVQGPGF	TQSQGEIQ	PKFQGLPVANIQGDPIAMEQGISNIHKESDSWALFQGPLQAGHQGAYTAKVQGPGFTQSQGEIQ
ViPR	AUD09237.1		Human poliovirus 3	Strain Name:29813	PKFQGLPV	ANIQGDPI	AMEQGISN	VHKESDSW	ALFQGPLQ	AGHQGAYT	AKVQGPGF	TQSQGEIQ	PKFQGLPVANIQGDPIAMEQGISNVHKESDSWALFQGPLQAGHQGAYTAKVQGPGFTQSQGEIQ
ViPR	AUO29158.1		Human poliovirus 3	Strain Name:Env_2017_Jan_PV-3	PKFQGLPV	ANIQGDSI	AMEQGISN	IHKESDSW	ALFQGPLQ	AGHQGAYT	AKVQGPGF	TQSQGEIQ	PKFQGLPVANIQGDSIAMEQGISNIHKESDSWALFQGPLQAGHQGAYTAKVQGPGFTQSQGEIQ
ViPR	AUD09228.1		Human poliovirus 3	Strain Name:9633_T3	PKFQGLPV	ANIQGDSI	AMEQGISN	IHKESDSW	ALFQGPLQ	AGHQGAYT	AKVQGPGF	TQSQGEIQ	PKFQGLPVANIQGDSIAMEQGISNIHKESDSWALFQGPLQAGHQGAYTAKVQGPGFTQSQGEIQ
ViPR	AUD09292.1		Human poliovirus 3	Strain Name:S20PMR46017	PKFQGLPV	ANIQGDSI	AMEQGISD	VHKESDSW	ALFQGPLQ	AGHQGAYT	AKVQGPGF	TQSQGEIQ	PKFQGLPVANIQGDSIAMEQGISDVHKESDSWALFQGPLQAGHQGAYTAKVQGPGFTQSQGEIQ
ViPR	ACS34685.1		C5HJY2	Human poliovirus 3	PKFQGLPV	ANIQGDSI	AMEQGISN	IHKESDSW	ALFQGPLQ	AGHQGAYT	AKVQGPGF	NQSQGEIQ	PKFQGLPVANIQGDSIAMEQGISNIHKESDSWALFQGPLQAGHQGAYTAKVQGPGFNQSQGEIQ
ViPR	AUD09246.1		Human poliovirus 3	Strain Name:14984	PKFQGLPV	ANIQGDSI	AMEQGISN	VHKESDSW	ALFQGPLQ	AGHQGAYT	AKVQGPGF	TQSQGEIQ	PKFQGLPVANIQGDSIAMEQGISNVHKESDSWALFQGPLQAGHQGAYTAKVQGPGFTQSQGEIQ
ViPR	ADO22688.1		G4V398	Human poliovirus 3	PKFQGLPV	ANIQGDSI	AMEQGISN	VHKQSDSW	ALFQGPLQ	AGHQGAYT	AKVQGPGF	TQSQGEIQ	PKFQGLPVANIQGDSIAMEQGISNVHKQSDSWALFQGPLQAGHQGAYTAKVQGPGFTQSQGEIQ
ViPR	ACF24710.1		B4YUL4	Human poliovirus 3	PKFQGLPV	ANIQGDSI	AMEQGISN	VHKESDSW	ALFQGPLQ	AGYQGAYT	AKVQGPGF	TQSQGEIQ	PKFQGLPVANIQGDSIAMEQGISNVHKESDSWALFQGPLQAGYQGAYTAKVQGPGFTQSQGEIQ
ViPR	ACF24709.1		B4YUL3	Human poliovirus 3	PKFQGLPV	ANIQGDSI	AMEQGISN	IHKESDSW	ALFQGPLQ	AGYQGAYT	AKVQGPGF	TQSQGEIQ	PKFQGLPVANIQGDSIAMEQGISNIHKESDSWALFQGPLQAGYQGAYTAKVQGPGFTQSQGEIQ
ViPR	AUD09276.1		Human poliovirus 3	Strain Name:18963	PKFQGLPV	ANIQGDSI	AMEQGISN	IHKESDSW	ALFQGPLQ	AGHQGAYT	AKVQGPGF	TQIQGEIQ	PKFQGLPVANIQGDSIAMEQGISNIHKESDSWALFQGPLQAGHQGAYTAKVQGPGFTQIQGEIQ
ViPR	AUD09279.1		Human poliovirus 3	Strain Name:16938	PKFQGLPV	ANIQGDPI	AMEQGISN	AQKQSASW	ALFQGPLQ	AGHQGAYT	AKVQGPGF	TQIQGEIQ	PKFQGLPVANIQGDPIAMEQGISNAQKQSASWALFQGPLQAGHQGAYTAKVQGPGFTQIQGEIQ
ViPR	ACS34686.1		C5HJY3	Human poliovirus 3	PKFQGLPV	ANIQGDGI	AMEQGISN	AQKQSASW	ALFQGPLQ	AGHQGAYT	AKVQGPGF	TQIQGEIQ	PKFQGLPVANIQGDGIAMEQGISNAQKQSASWALFQGPLQAGHQGAYTAKVQGPGFTQIQGEIQ
ViPR	AUD09280.1		Human poliovirus 3	Strain Name:16204	PKFQGLPV	ANIQGDGI	AMEQGISN	AQKQSASW	ALFQGPLQ	AGHQGAYT	AKVQGPGF	TQIQGEIQ	PKFQGLPVANIQGDGIAMEQGISNAQKQSASWALFQGPLQAGHQGAYTAKVQGPGFTQIQGEIQ
ViPR	AUD09272.1		Human poliovirus 3	Strain Name:21348_T3	PKFQGLPV	ANIQGDGI	AMEQGISN	AQKQSASW	ALFQGPLQ	AGHQGAYT	AKVQGPGF	TQSQGEIQ	PKFQGLPVANIQGDGIAMEQGISNAQKQSASWALFQGPLQAGHQGAYTAKVQGPGFTQSQGEIQ
ViPR	AUD09225.1		Human poliovirus 3	Strain Name:2K_P9	PKFQGLPV	ANIQGDGI	AMEQGISN	AQKQSASW	ALFQGPLQ	AGHQGAYT	AKVQGPGF	TQSQGEIQ	PKFQGLPVANIQGDGIAMEQGISNAQKQSASWALFQGPLQAGHQGAYTAKVQGPGFTQSQGEIQ
ViPR	AUO29154.1		Human poliovirus 3	Strain Name:Env_2016_Sep_PV3	PKFQGLPV	ANIQGDPI	AMEQGISN	AIKQGDGW	ALFQGPLQ	AGHQGAYT	AKVQGPGF	TQSQGEIQ	PKFQGLPVANIQGDPIAMEQGISNAIKQGDGWALFQGPLQAGHQGAYTAKVQGPGFTQSQGEIQ
ViPR	AIB00622.1		A0A0B4MUI8	Human poliovirus 3	PKFQGLPV	ASIQGDRV	AMEQGISN	AIKQGDSW	ALFQGPLQ	AGHQGAYT	AKVQGPGF	TQSQGEIQ	PKFQGLPVASIQGDRVAMEQGISNAIKQGDSWALFQGPLQAGHQGAYTAKVQGPGFTQSQGEIQ
ViPR	AIB00623.1		A0A0B4MVS0	Human poliovirus 3	PKFQGLPV	ASIQGDRV	AMEQGISN	AQKQSASW	ALFQGPLQ	AGHQGAYT	AKVQGPGF	TQSQGEIQ	PKFQGLPVASIQGDRVAMEQGISNAQKQSASWALFQGPLQAGHQGAYTAKVQGPGFTQSQGEIQ
ViPR	AIB00598.1		A0A0B4MUN6	Human poliovirus 3	PKFQGLPV	ASIQGDRV	AMEQGISN	AQKQGASW	ALFQGPLQ	AGHQGAYT	AKVQGPGF	TQSQGEIQ	PKFQGLPVASIQGDRVAMEQGISNAQKQGASWALFQGPLQAGHQGAYTAKVQGPGFTQSQGEIQ
ViPR	AIB00608.1		A0A0B4MVR0	Human poliovirus 3	PKFQGLPV	ASIQGDRV	AMEQGISN	PSKQSDSW	ALFQGPLQ	AGHQGAYT	AKVQGPGF	TQSQGEIQ	PKFQGLPVASIQGDRVAMEQGISNPSKQSDSWALFQGPLQAGHQGAYTAKVQGPGFTQSQGEIQ
ViPR	AIB00619.1		A0A0B4MVI0	Human poliovirus 3	PKFQGLPV	ASIQGDRV	AMEQGISN	AIKQGDSW	ALFQGPLQ	AGHQGAYT	AKVQGPGF	TQSQGEIQ	PKFQGLPVASIQGDRVAMEQGISNAIKQGDSWALFQGPLQAGHQGAYTAKVQGPGFTQSQGEIQ
ViPR	AIB00624.1		A0A0B4MVI6	Human poliovirus 3	PKFQGLPV	ASIQGDRV	AMEQGISN	AIKQGDSW	ALFQGPLQ	AGHQGAYT	AKVQGPGF	TQSQGEIQ	PKFQGLPVASIQGDRVAMEQGISNAIKQGDSWALFQGPLQAGHQGAYTAKVQGPGFTQSQGEIQ
ViPR	AUF49621.1		Human poliovirus 3	Strain Name:Sabin	PKFQGLPV	ASIQGDRV	AMEQGISN	AIKQGDSW	ALFQGPLQ	AGHQGAYT	AKVQGPGF	TQSQGEIQ	PKFQGLPVASIQGDRVAMEQGISNAIKQGDSWALFQGPLQAGHQGAYTAKVQGPGFTQSQGEIQ
ViPR	CAA25444.1		P03302	Human poliovirus 3	PKFQGLPV	ASIQGDRV	AMEQGISN	VIRQGDSW	ALFQGPLQ	AGHQGAYT	AKVQGPGF	TQSQGEIQ	PKFQGLPVASIQGDRVAMEQGISNVIRQGDSWALFQGPLQAGHQGAYTAKVQGPGFTQSQGEIQ
ViPR	AIB00593.1		A0A0B4MVP5	Human poliovirus 3	PKFQGLPV	ASIQGDRV	AMEQGISN	AIKQGDSW	ALFQGPLQ	AGHQGAYT	AKVQGPGF	TQSQGEIQ	PKFQGLPVASIQGDRVAMEQGISNAIKQGDSWALFQGPLQAGHQGAYTAKVQGPGFTQSQGEIQ
ViPR	AIB00588.1		A0A0B4MVP1	Human poliovirus 3	PRFQGLPV	ASIQGDRV	AMEQGISN	AERQNNGW	ALFQGPLQ	AGHQGAYT	AKVQGPGF	TQSQGEIQ	PRFQGLPVASIQGDRVAMEQGISNAERQNNGWALFQGPLQAGHQGAYTAKVQGPGFTQSQGEIQ
ViPR	AIB00618.1		A0A0B4MVR6	Human poliovirus 3	PKFQGLPV	ASIQGDRV	AMEQGISN	VTKQGDSW	ALFQGPLQ	AGHQGAYT	AKVQGPGF	TQSQGEIQ	PKFQGLPVASIQGDRVAMEQGISNVTKQGDSWALFQGPLQAGHQGAYTAKVQGPGFTQSQGEIQ
ViPR	AIB00579.1		A0A0B4MVD2	Human poliovirus 3	PKFQGLPV	ASIQGDRV	AMEQGISN	VTKQGDSW	ALFQGPLQ	AGHQGAYT	AKVQGPGF	TQSQGEIQ	PKFQGLPVASIQGDRVAMEQGISNVTKQGDSWALFQGPLQAGHQGAYTAKVQGPGFTQSQGEIQ
ViPR	AAN85444.1		Q8B3S0	Human poliovirus 3	PKFQGLPV	ASIQGDRV	AMEQGISN	VTKQGDSW	ALFQGPLQ	AGHQGAYT	AKVQGPGF	TQSQGEIQ	PKFQGLPVASIQGDRVAMEQGISNVTKQGDSWALFQGPLQAGHQGAYTAKVQGPGFTQSQGEIQ
ViPR	AIB00583.1		A0A0B4MVN6	Human poliovirus 3	PKFQGLPV	ASIQGDRV	AMEQGISN	VTKQGDSW	ALFQGPLQ	AGHQGAYT	AKVQGPGF	TQSQGEIQ	PKFQGLPVASIQGDRVAMEQGISNVTKQGDSWALFQGPLQAGHQGAYTAKVQGPGFTQSQGEIQ
ViPR	AIB00617.1		A0A0B4MUI3	Human poliovirus 3	PKFQGLPV	ASIQGDRV	AMEQGISN	VTKQGDSW	ALFQGPLQ	AGHQGAYT	AKVQGPGF	TQSQGEIQ	PKFQGLPVASIQGDRVAMEQGISNVTKQGDSWALFQGPLQAGHQGAYTAKVQGPGFTQSQGEIQ
ViPR	AIB00616.1		A0A0B4MUP3	Human poliovirus 3	PKFQGLPV	ASIQGDRV	AMEQGISN	VYRQSDSW	ALFQGPLQ	AGHQGAYT	AKVQGPGF	TQSQGEIQ	PKFQGLPVASIQGDRVAMEQGISNVYRQSDSWALFQGPLQAGHQGAYTAKVQGPGFTQSQGEIQ
ViPR	AIB00620.1		A0A0B4MW48	Human poliovirus 3	PKFQGLPV	ASIQGDRV	AMEQGISN	VMRQGDSW	ALFQGPLQ	AGHQGAYT	AKVQGPGF	TQSQGEIQ	PKFQGLPVASIQGDRVAMEQGISNVMRQGDSWALFQGPLQAGHQGAYTAKVQGPGFTQSQGEIQ
ViPR	AIB00621.1		A0A0B4MUP7	Human poliovirus 3	PKFQGLPV	ASIQGDRV	AMEQGISN	IHKESDGW	ALFQGPLQ	AGHQGAYT	AKVQGPGF	TQSQGEIQ	PKFQGLPVASIQGDRVAMEQGISNIHKESDGWALFQGPLQAGHQGAYTAKVQGPGFTQSQGEIQ
ViPR	AIB00584.1		A0A0B4MVD8	Human poliovirus 3	PKFQGLPV	ASIQGDRV	AMEQGISN	IHKESDGW	ALFQGPLQ	AGHQGAYT	AKVQGPGF	TQSQGEIQ	PKFQGLPVASIQGDRVAMEQGISNIHKESDGWALFQGPLQAGHQGAYTAKVQGPGFTQSQGEIQ
ViPR	AIB00532.1		A0A0B4MUB2	Human poliovirus 3	PKFQGLPV	ASIQGDRV	AMEQGISN	PTRQGDSW	ALFQGPLQ	AGHQGAYT	AKVQGPGF	TQSQGEIQ	PKFQGLPVASIQGDRVAMEQGISNPTRQGDSWALFQGPLQAGHQGAYTAKVQGPGFTQSQGEIQ
ViPR	AIB00615.1		A0A0B4MW45	Human poliovirus 3	PKFQGLPV	ASIQGDRV	AMEQGISN	PGHQGDGW	ALFQGPLQ	AGHQGAYT	AKVQGPGF	TQSQGEIQ	PKFQGLPVASIQGDRVAMEQGISNPGHQGDGWALFQGPLQAGHQGAYTAKVQGPGFTQSQGEIQ
ViPR	AIB00633.1		A0A0B4MVT1	Human poliovirus 3	PKFQGLPV	ASIQGDRV	AMEQGISN	IHKESDSW	ALFQGPLQ	AGHQGAYT	AKVQGPGF	TQSQGEIQ	PKFQGLPVASIQGDRVAMEQGISNIHKESDSWALFQGPLQAGHQGAYTAKVQGPGFTQSQGEIQ
ViPR	AIB00625.1		A0A0B4MW51	Human poliovirus 3	PKFQGLPV	ASIQGDRV	AMEQGISN	AQKQSASW	ALFQGPLQ	AGHQGAYT	AKVQGPGF	TQSQGEIQ	PKFQGLPVASIQGDRVAMEQGISNAQKQSASWALFQGPLQAGHQGAYTAKVQGPGFTQSQGEIQ
ViPR	AIB00627.1		A0A0B4MUJ3	Human poliovirus 3	PKFQGLPV	ASIQGDRV	AMEQGISN	AQKQSASW	ALFQGPLQ	AGHQGAYT	AKVQGPGF	TQSQGEIQ	PKFQGLPVASIQGDRVAMEQGISNAQKQSASWALFQGPLQAGHQGAYTAKVQGPGFTQSQGEIQ
ViPR	AAA46914.1		P03302	Human poliovirus 3	PKFQGLPV	ASIQGDRV	AMEQGISN	AQKQSASW	ALFQGPLQ	AGHQGAYT	AKVQGPGF	TQSQGEIQ	PKFQGLPVASIQGDRVAMEQGISNAQKQSASWALFQGPLQAGHQGAYTAKVQGPGFTQSQGEIQ
ViPR	AIB00626.1		A0A0B4MUQ0	Human poliovirus 3	PKFQGLPV	ASIQGDRV	AMEQGISN	AQKQSASW	ALFQGPLQ	AGYQGAYT	AKVQGPGF	TQSQGEIQ	PKFQGLPVASIQGDRVAMEQGISNAQKQSASWALFQGPLQAGYQGAYTAKVQGPGFTQSQGEIQ
ViPR	AIB00632.1		A0A0B4MUJ9	Human poliovirus 3	PKFQGLPV	ASIQGDRV	AMEQGISN	AQKQSASW	ALFQGPLQ	AGHQGAYT	AKVQGPGF	TQSQGEIQ	PKFQGLPVASIQGDRVAMEQGISNAQKQSASWALFQGPLQAGHQGAYTAKVQGPGFTQSQGEIQ
ViPR	AIB00630.1		A0A0B4MW55	Human poliovirus 3	PKFQGLPV	ASIQGDRV	AMEQGISN	PSRQGDSW	ALFQGPLQ	AGHQGAYT	AKVQGPGF	TQSQGEIQ	PKFQGLPVASIQGDRVAMEQGISNPSRQGDSWALFQGPLQAGHQGAYTAKVQGPGFTQSQGEIQ
ViPR	AIB00631.1		A0A0B4MUQ4	Human poliovirus 3	PKFQGLPV	ASIQGDRV	AMEQGISN	AQKQSASW	ALFQGPLQ	AGHQGAYT	AKVQGPGF	TQSQGEIQ	PKFQGLPVASIQGDRVAMEQGISNAQKQSASWALFQGPLQAGHQGAYTAKVQGPGFTQSQGEIQ
ViPR	AIB00629.1		A0A0B4MVJ2	Human poliovirus 3	PKFQGLPV	ASIQGDRV	AMEQGITN	AIKQGDSW	ALFQGPLQ	AGHQGAYT	AKVQGPGF	TQCQGEIQ	PKFQGLPVASIQGDRVAMEQGITNAIKQGDSWALFQGPLQAGHQGAYTAKVQGPGFTQCQGEIQ
ViPR	AUD09265.1		Human poliovirus 3	Strain Name:11264	PKLQGLPV	ASIQGDRV	AMEQGISN	AIKQGDSW	ALFQGPLQ	AGHQGAYT	AKVQGPGF	TQTQGEIQ	PKLQGLPVASIQGDRVAMEQGISNAIKQGDSWALFQGPLQAGHQGAYTAKVQGPGFTQTQGEIQ
ViPR	AUD09266.1		Human poliovirus 3	Strain Name:10664	PKLQGLPV	ASIQGDRV	AMEQGISN	AIKQGDSW	ALFQGPLQ	AGHQGAYT	AKVQGPGF	TQSQGEIQ	PKLQGLPVASIQGDRVAMEQGISNAIKQGDSWALFQGPLQAGHQGAYTAKVQGPGFTQSQGEIQ
ViPR	AUD09275.1		Human poliovirus 3	Strain Name:19017	PKLQGLPV	ASIQGDRV	AMEQGISN	AIKQGDSW	ALFQGPLQ	AGHQGAYT	AKVQGPGF	TQIQGEIQ	PKLQGLPVASIQGDRVAMEQGISNAIKQGDSWALFQGPLQAGHQGAYTAKVQGPGFTQIQGEIQ
ViPR	ACX85869.1		E3P8J4	Human poliovirus 3	PKLQGLPV	ASIQGDRV	AMEQGISN	AIKQGDSW	ALFQGPLQ	AGHQGAYT	AKVQGPGF	TQIQGEIQ	PKLQGLPVASIQGDRVAMEQGISNAIKQGDSWALFQGPLQAGHQGAYTAKVQGPGFTQIQGEIQ
ViPR	ACX85865.1		E3P8J0	Human poliovirus 3	PKLQGLPV	ASIQGDRV	AMEQGISN	AIKQGDSW	ALFQGPLQ	AGHQGAYT	AKVQGPGF	TQIQGEIQ	PKLQGLPVASIQGDRVAMEQGISNAIKQGDSWALFQGPLQAGHQGAYTAKVQGPGFTQIQGEIQ
ViPR	ADA84545.1		D2XUS9	Human poliovirus 3	PKLQGLPV	ASIQGDRV	AMEQGISN	AIKQGDSW	ALFQGPLQ	AGHQGAYT	AKVQGPGF	TQIQGEIQ	PKLQGLPVASIQGDRVAMEQGISNAIKQGDSWALFQGPLQAGHQGAYTAKVQGPGFTQIQGEIQ
ViPR	ACX85864.1		E3P8I9	Human poliovirus 3	PKLQGLPV	ASIQGDRV	AMEQGISN	AIKQGDSW	ALFQGPLQ	AGHQGAYT	AKVQGPGF	TQIQGEIQ	PKLQGLPVASIQGDRVAMEQGISNAIKQGDSWALFQGPLQAGHQGAYTAKVQGPGFTQIQGEIQ
ViPR	ACX85867.1		E3P8J2	Human poliovirus 3	PKFQGLPV	ASIQGDRV	AMEQGISN	AIKQGDSW	ALFQGPLQ	AGHQGAYT	AKVQGPGF	TQIQGEIQ	PKFQGLPVASIQGDRVAMEQGISNAIKQGDSWALFQGPLQAGHQGAYTAKVQGPGFTQIQGEIQ
ViPR	AAO59382.1		Q80JS0	Human poliovirus 3	PATQGLPI	ASIQGDRV	AMEQGISN	AIKQGDSW	ALFQGPLQ	AGHQGAYT	AKVQGPGF	TQIQGEIQ	PATQGLPIASIQGDRVAMEQGISNAIKQGDSWALFQGPLQAGHQGAYTAKVQGPGFTQIQGEIQ
ViPR	AMN38451.1		A0A140GUI2	Human poliovirus 3	PATQGLPV	ASIQGDRV	AMEQGISN	AIKQGDSW	ALFQGPLQ	AGHQGAYT	AKVQGPGF	TQIQGEIQ	PATQGLPVASIQGDRVAMEQGISNAIKQGDSWALFQGPLQAGHQGAYTAKVQGPGFTQIQGEIQ
ViPR	ACX85866.1		E3P8J1	Human poliovirus 3	PATQGLPV	ASIQGDRV	AMEQGISN	AQKQSASW	ALFQGPLQ	AGHQGAYT	AKVQGPGF	TQSQGEIQ	PATQGLPVASIQGDRVAMEQGISNAQKQSASWALFQGPLQAGHQGAYTAKVQGPGFTQSQGEIQ
ViPR	ACX85868.1		E3P8J3	Human poliovirus 3	PATQGLPV	ASIQGDRV	AMEQGISN	AQKQSASW	ALFQGPLQ	AGHQGAYT	AKVQGPGF	TQSQGEIQ	PATQGLPVASIQGDRVAMEQGISNAQKQSASWALFQGPLQAGHQGAYTAKVQGPGFTQSQGEIQ
ViPR	ACX85862.1		E3P8I7	Human poliovirus 3	PATQGLPV	ASIQGDRV	AMEQGISN	AQKQSASW	ALFQGPLQ	AGHQGAYT	AKVQGPGF	TQSQGEIQ	PATQGLPVASIQGDRVAMEQGISNAQKQSASWALFQGPLQAGHQGAYTAKVQGPGFTQSQGEIQ
ViPR	ACX85860.1		E3P8I5	Human poliovirus 3	PATQGLPV	ASIQGDRV	AMEQGISN	AQKQSASW	ALFQGPLQ	AGHQGAYT	AKVQGPGF	TQSQGEIQ	PATQGLPVASIQGDRVAMEQGISNAQKQSASWALFQGPLQAGHQGAYTAKVQGPGFTQSQGEIQ
ViPR	ACX85861.1		E3P8I6	Human poliovirus 3	PATQGLPV	ASIQGDRV	AMEQGISN	AQKQSASW	ALFQGPLQ	AGHQGAYT	AKVQGPGF	TQSQGEIQ	PATQGLPVASIQGDRVAMEQGISNAQKQSASWALFQGPLQAGHQGAYTAKVQGPGFTQSQGEIQ
ViPR	ACX85863.1		E3P8I8	Human poliovirus 3	PATQGLPV	ASIQGDRV	AMEQGISN	AERQNNGW	ALFQGPLQ	AGHQGAYT	AKVQGPGF	TQSQGEIQ	PATQGLPVASIQGDRVAMEQGISNAERQNNGWALFQGPLQAGHQGAYTAKVQGPGFTQSQGEIQ
ViPR	AUD09264.1		Human poliovirus 3	Strain Name:11948	PATQGLPV	ASIQGDRV	AMEQGISN	AIKQGDSW	ALFQGPLQ	AGHQGAYT	AKVQGPGF	TQIQGEIQ	PATQGLPVASIQGDRVAMEQGISNAIKQGDSWALFQGPLQAGHQGAYTAKVQGPGFTQIQGEIQ
ViPR	AVE14262.1		Enterovirus C	Strain Name:WIV14	PATQGLPV	ASIQGDRV	AMEQGISN	AIKQGDSW	ALFQGPLQ	AGHQGAYT	AKVQGPGF	TQSQGEIQ	PATQGLPVASIQGDRVAMEQGISNAIKQGDSWALFQGPLQAGHQGAYTAKVQGPGFTQSQGEIQ
ViPR	CAA28155.1		P06209	Human poliovirus 3	PATQGLPV	ASIQGDRV	AMEQGISS	AIKQGDGW	ALFQGPLQ	AGHQGAYT	AKVQGPGF	TQSQGEIQ	PATQGLPVASIQGDRVAMEQGISSAIKQGDGWALFQGPLQAGHQGAYTAKVQGPGFTQSQGEIQ
ViPR	ACZ28902.1		D1GE41	Human poliovirus 3	PAAQGLPV	ASIQGDRV	AMEQGISS	AIKQGDSW	ALFQGPLQ	AGHQGAYT	AKVQGPGF	TQSQGEIQ	PAAQGLPVASIQGDRVAMEQGISSAIKQGDSWALFQGPLQAGHQGAYTAKVQGPGFTQSQGEIQ
ViPR	ACZ28901.1		D1GE40	Human poliovirus 3	PAVQGLPV	ASIQGDRV	AMEQGISS	AIKQGDSW	ALFQGPLQ	AGHQGAYT	AKVQGPGF	TQSQGEIQ	PAVQGLPVASIQGDRVAMEQGISSAIKQGDSWALFQGPLQAGHQGAYTAKVQGPGFTQSQGEIQ
ViPR	ACZ13359.2		D2E679	Human poliovirus 3	PATQGLPV	ASIQGDRV	AMEQGISN	AIKQGDSW	ALFQGPLQ	AGHQGAYT	AKVQGPGF	TQSQGEIQ	PATQGLPVASIQGDRVAMEQGISNAIKQGDSWALFQGPLQAGHQGAYTAKVQGPGFTQSQGEIQ
ViPR	CAC07403.1		Q9DIF1	Human poliovirus 3	PATQGLPV	ASIQGDRV	AMEQGISN	AIKQGDSW	ALFQGPLQ	AGHQGAYT	AKVQGPGF	TQNQGEIQ	PATQGLPVASIQGDRVAMEQGISNAIKQGDSWALFQGPLQAGHQGAYTAKVQGPGFTQNQGEIQ
ViPR	AUD08520.1		Human poliovirus 3	Strain Name:NIE1219535	PATQGLPV	ASIQGDRV	AMEQGISN	VMRQGDGW	ALFQGPLQ	AGHQGAYT	AKVQGPGF	TQSQGEIQ	PATQGLPVASIQGDRVAMEQGISNVMRQGDGWALFQGPLQAGHQGAYTAKVQGPGFTQSQGEIQ
ViPR	AUD08521.1		Human poliovirus 3	Strain Name:PAK1019536	PATQGLPV	ASIQGDRV	AMEQGISN	VMRQGDSW	ALFQGPLQ	AGHQGAYT	AKVQGPGF	TQSQGEIQ	PATQGLPVASIQGDRVAMEQGISNVMRQGDSWALFQGPLQAGHQGAYTAKVQGPGFTQSQGEIQ
ViPR	AGW83680.1		U3PYI1	Human poliovirus 3	PATQGLPV	ASIQGDRV	AMEQGITN	VMRQGDSW	ALFQGPLQ	AGHQGAYT	AKVQGPGF	TQSQGEIQ	PATQGLPVASIQGDRVAMEQGITNVMRQGDSWALFQGPLQAGHQGAYTAKVQGPGFTQSQGEIQ
ViPR	ABM21505.1		C6EN06	Coxsackievirus A13	PAAQGLPV	ASIQGDRV	AMEQGITS	ASKQSDSW	ALFQGPLQ	AGQQGPYT	AKVQGPGF	TQSQGEIQ	PAAQGLPVASIQGDRVAMEQGITSASKQSDSWALFQGPLQAGQQGPYTAKVQGPGFTQSQGEIQ
ViPR	ABM21506.1		C6EN07	Coxsackievirus A13	PVHQGLPV	ASIQGDRV	AMEQGITS	AIKQGDSW	ALFQGPLQ	AGQQGPYT	AKVQGPGF	TQNQGEIQ	PVHQGLPVASIQGDRVAMEQGITSAIKQGDSWALFQGPLQAGQQGPYTAKVQGPGFTQNQGEIQ
ViPR	AEO51781.1		G3EM92	Coxsackievirus A13	PVHQGLPV	ASIQGDRV	AMEQGITS	VTKQGDSW	ALFQGPLQ	AGQQGAYT	AKVQGPGF	TQSQGEIQ	PVHQGLPVASIQGDRVAMEQGITSVTKQGDSWALFQGPLQAGQQGAYTAKVQGPGFTQSQGEIQ
ViPR	AEO51784.1		G3EM95	Coxsackievirus A13	PVHQGLPV	ASIQGDRV	AMEQGITS	AQKQSASW	ALFQGPLQ	AGQQGAYT	AKVQGPGF	TQSQGEIQ	PVHQGLPVASIQGDRVAMEQGITSAQKQSASWALFQGPLQAGQQGAYTAKVQGPGFTQSQGEIQ
ViPR	AEO51783.1		G3EM94	Coxsackievirus A13	PVHQGLPV	ASIQGDRV	AMEQGITS	AQKQSASW	ALFQGPIQ	AGHQGAYT	AKVQGPGF	TQSQGEIQ	PVHQGLPVASIQGDRVAMEQGITSAQKQSASWALFQGPIQAGHQGAYTAKVQGPGFTQSQGEIQ
ViPR	AAQ04836.1		Q71LY4	Coxsackievirus A18	PAHQGLPV	ASIQGDRV	AMEQGITS	AQKQSASW	ALFQGSIS	AGQQGAYT	AKVQGPGF	TQSQGEIQ	PAHQGLPVASIQGDRVAMEQGITSAQKQSASWALFQGSISAGQQGAYTAKVQGPGFTQSQGEIQ
ViPR	AAQ02680.1		Q7T7P0	Coxsackievirus A18	PAHQGLPV	ASIQGDRV	AMEQGITS	AQKQSASW	ALFQGPIS	AGQQGAYT	AKVQGPGF	TQSQGEIQ	PAHQGLPVASIQGDRVAMEQGITSAQKQSASWALFQGPISAGQQGAYTAKVQGPGFTQSQGEIQ
ViPR	ABM21507.1		C6EN08	Coxsackievirus A13	PVHQGLPT	ASIQGDRV	AMEQGITS	AERQNNGW	ALFQGPLQ	AGQQGAYT	AKVQGPGF	TQSQGEIQ	PVHQGLPTASIQGDRVAMEQGITSAERQNNGWALFQGPLQAGQQGAYTAKVQGPGFTQSQGEIQ
ViPR	AAQ02677.1		Q7T7P3	Coxsackievirus A13	PVHQGLPT	ASIQGDRV	AMEQGITS	AQKQSASW	ALFQGPLE	AGQQGAYT	AKVQGPGF	TQSQGEIQ	PVHQGLPTASIQGDRVAMEQGITSAQKQSASWALFQGPLEAGQQGAYTAKVQGPGFTQSQGEIQ
ViPR	AAQ04834.1		Q71LY6	Coxsackievirus A13	PVHQGLPT	ASIQGDRV	AMEQGITS	AQKQSASW	ALFQGPLE	AGQQGAYT	AKVQGPGF	TQSQGEIQ	PVHQGLPTASIQGDRVAMEQGITSAQKQSASWALFQGPLEAGQQGAYTAKVQGPGFTQSQGEIQ
ViPR	ABM21508.1		C6EN09	Coxsackievirus A13	PVHQGLPT	ASIQGDRV	AMEQGVQS	AQKQSASW	ALFQGPLT	AGQQGAYT	AKVQGPGF	TQSQGEIQ	PVHQGLPTASIQGDRVAMEQGVQSAQKQSASWALFQGPLTAGQQGAYTAKVQGPGFTQSQGEIQ
ViPR	BAE20393.1		Q401S2	Coxsackievirus A18	PVHQGLPT	ASIQGDRV	AMEQGVTS	AQKQSASW	ALFQGPLQ	AGQQGPYT	AKVQGPGF	TQSQGEIQ	PVHQGLPTASIQGDRVAMEQGVTSAQKQSASWALFQGPLQAGQQGPYTAKVQGPGFTQSQGEIQ
ViPR	AEO51782.1		G3EM93	Coxsackievirus A13	PVHQGLPT	ASIQGDRV	AMEQGITS	AQKQSASW	ALFQGPLQ	AGQQGAYT	AKVQGPGF	TQSQGEIQ	PVHQGLPTASIQGDRVAMEQGITSAQKQSASWALFQGPLQAGQQGAYTAKVQGPGFTQSQGEIQ
ViPR	ABM21509.1		C6EN10	Coxsackievirus A13	PVHQGLPT	ASIQGDRV	AMEQGITN	AQKQSASW	ALFQGPLV	AGQQGPYT	AKVQGPGF	TQSQGEIQ	PVHQGLPTASIQGDRVAMEQGITNAQKQSASWALFQGPLVAGQQGPYTAKVQGPGFTQSQGEIQ
ViPR	ABM21513.1		C6EN14	Coxsackievirus A13	PVHQGLPT	ASIQGDRV	AMEQGITN	AQKQSASW	ALFQGPLV	AGQQGPYT	AKVQGPGF	TQSQGEIQ	PVHQGLPTASIQGDRVAMEQGITNAQKQSASWALFQGPLVAGQQGPYTAKVQGPGFTQSQGEIQ
ViPR	ABM21512.1		C6EN13	Coxsackievirus A13	PVHQGLPT	ASIQGDRV	AMEQGITN	AQKQSASW	ALFQGPLV	AGQQGPYT	AKVQGPGF	TQSQGEIQ	PVHQGLPTASIQGDRVAMEQGITNAQKQSASWALFQGPLVAGQQGPYTAKVQGPGFTQSQGEIQ
ViPR	ABM21510.1		C6EN11	Coxsackievirus A13	PATQGLPT	ASIQGDRV	AMEQGITN	AQKQSASW	ALFQGPLV	AGQQGPYT	AKVQGPGF	TQSQGEIQ	PATQGLPTASIQGDRVAMEQGITNAQKQSASWALFQGPLVAGQQGPYTAKVQGPGFTQSQGEIQ
ViPR	ABM21511.1		C6EN12	Coxsackievirus A13	PATQGLPT	ASIQGDRV	AMEQGITN	AQKQSASW	ALFQGPLV	AGQQGPYT	AKVQGPGF	TQSQGEIQ	PATQGLPTASIQGDRVAMEQGITNAQKQSASWALFQGPLVAGQQGPYTAKVQGPGFTQSQGEIQ
ViPR	ABM21514.1		C6EN15	Coxsackievirus A13	PATQGLPT	ASIQGDRV	AMEQGITN	AQKQSASW	ALFQGPLV	AGQQGPYT	AKVQGPGF	TQSQGEIQ	PATQGLPTASIQGDRVAMEQGITNAQKQSASWALFQGPLVAGQQGPYTAKVQGPGFTQSQGEIQ
ViPR	ABM54540.1		C6EN43	Coxsackievirus A21	PATQGLPT	ASIQGDRV	AMEQGITS	AQKQSASW	ALFQGPLQ	AGHQGAYT	AKVQGPGF	TQNQGEIQ	PATQGLPTASIQGDRVAMEQGITSAQKQSASWALFQGPLQAGHQGAYTAKVQGPGFTQNQGEIQ
ViPR	ABM54541.1		C6EN44	Coxsackievirus A21	PATQGLPT	ASIQGDRV	AMEQGITS	AQKQSASW	ALFQGPLQ	AGHQGAYT	AKVQGPGF	TQNQGEIQ	PATQGLPTASIQGDRVAMEQGITSAQKQSASWALFQGPLQAGHQGAYTAKVQGPGFTQNQGEIQ
ViPR	ABM54538.1		C6EN41	Coxsackievirus A21	PATQGLPT	ASIQGDRV	AMEQGITS	AQKQSASW	ALFQGPLQ	AGHQGAYT	AKVQGPGF	TQSQGEIQ	PATQGLPTASIQGDRVAMEQGITSAQKQSASWALFQGPLQAGHQGAYTAKVQGPGFTQSQGEIQ
ViPR	ABM54539.1		C6EN42	Coxsackievirus A21	PATQGLPT	ASIQGDRV	AMEQGITS	AQKQSASW	ALFQGPLQ	AGHQGAYT	AKVQGPGF	TQSQGEIQ	PATQGLPTASIQGDRVAMEQGITSAQKQSASWALFQGPLQAGHQGAYTAKVQGPGFTQSQGEIQ
ViPR	ABM54536.1		C6EN39	Coxsackievirus A21	PATQGLPT	ASIQGDRV	AMEQGITN	AQKQSASW	ALFQGPLQ	AGQQGAYT	AKVQGPGF	TQSQGEIQ	PATQGLPTASIQGDRVAMEQGITNAQKQSASWALFQGPLQAGQQGAYTAKVQGPGFTQSQGEIQ
ViPR	ABM54537.1		C6EN40	Coxsackievirus A21	PATQGLPT	ASIQGDRV	AMEQGITN	AQKQSASW	ALFQGPLQ	AGQQGAYT	AKVQGPGF	TQSQGEIQ	PATQGLPTASIQGDRVAMEQGITNAQKQSASWALFQGPLQAGQQGAYTAKVQGPGFTQSQGEIQ
ViPR	ALF95160.1		A0A0N9H7H0	Coxsackievirus A21	PATQGLPT	ASIQGDRV	AMEQGITS	AQKQSASW	ALFQGPLR	AGQQGAYT	AKVQGPGF	TQNQGEIQ	PATQGLPTASIQGDRVAMEQGITSAQKQSASWALFQGPLRAGQQGAYTAKVQGPGFTQNQGEIQ
ViPR	ANQ44599.1		A0A1U9ALN3	Human coxsackievirus A21	PATQGLPT	ASIQGDRV	AMEQGITS	AQKQSASW	ALFQGPLR	AGHQGAYT	AKVQGPGF	TQNQGEIQ	PATQGLPTASIQGDRVAMEQGITSAQKQSASWALFQGPLRAGHQGAYTAKVQGPGFTQNQGEIQ
ViPR	ANQ44598.1		A0A1U9ALP5	Human coxsackievirus A21	PATQGLPT	ASIQGDRV	AMEQGITS	AQKQSASW	ALFQGPLR	AGQQGAYT	AKVQGPGF	TQNQGEIQ	PATQGLPTASIQGDRVAMEQGITSAQKQSASWALFQGPLRAGQQGAYTAKVQGPGFTQNQGEIQ
ViPR	ANQ44600.1		A0A1U9ALN7	Human coxsackievirus A21	PATQGLPT	ASIQGDRV	AMEQGITS	VQKQSASW	ALFQGPLR	AGQQGAYT	AKVQGPGF	TQNQGEIQ	PATQGLPTASIQGDRVAMEQGITSVQKQSASWALFQGPLRAGQQGAYTAKVQGPGFTQNQGEIQ
ViPR	ANQ44601.1		A0A1U9ALP0	Human coxsackievirus A21	PATQGLPT	ASIQGDRV	AMEQGITS	AQKQSASW	ALFQGPLR	AGQQGAYT	AKVQGPGF	TQNQGEIQ	PATQGLPTASIQGDRVAMEQGITSAQKQSASWALFQGPLRAGQQGAYTAKVQGPGFTQNQGEIQ
ViPR	ASW20957.1		Human coxsackievirus A21	USA/TN/2015-OB2038	PATQGLPT	ASIQGDRV	AMEQGITS	AQKQSASW	ALFQGPLR	AGQQGAYT	AKVQGPGF	TQSQGEIQ	PATQGLPTASIQGDRVAMEQGITSAQKQSASWALFQGPLRAGQQGAYTAKVQGPGFTQSQGEIQ
ViPR	AAQ04838.1		Q71LY2	Coxsackievirus A21	PATQGLPT	ASIQGDRV	AMEQGITS	VQKQSASW	ALFQGPLR	AGQQGAYT	AKVQGPGF	TQNQGEIQ	PATQGLPTASIQGDRVAMEQGITSVQKQSASWALFQGPLRAGQQGAYTAKVQGPGFTQNQGEIQ
ViPR	AAQ02684.1		Q7T7N6	Coxsackievirus A21	PATQGLPT	ASIQGDRV	AMEQGITS	AERQNNGW	ALFQGPLR	AGQQGAYT	AKVQGPGF	TQNQGEIQ	PATQGLPTASIQGDRVAMEQGITSAERQNNGWALFQGPLRAGQQGAYTAKVQGPGFTQNQGEIQ
ViPR	BAA00426.1		P22055	Human coxsackievirus A21 Coe	PATQGLPT	ASIQGDRV	AMEQGITS	AQKQSASW	ALFQGPLR	AGQQGAYT	AKVQGPGF	TQNQGEIQ	PATQGLPTASIQGDRVAMEQGITSAQKQSASWALFQGPLRAGQQGAYTAKVQGPGFTQNQGEIQ
ViPR	AHC94940.1		V9VEF3	Coxsackievirus A24	PATQGLPT	ASIQGDRV	AMEQGITS	AQKQSASW	ALFQGPIQ	AGHQGAYT	AKVQGPGF	TQSQGEIQ	PATQGLPTASIQGDRVAMEQGITSAQKQSASWALFQGPIQAGHQGAYTAKVQGPGFTQSQGEIQ
ViPR	AAW72811.1		Q5EJX0	Human enterovirus Hangzhou13-02	PATQGLPT	ASIQGDRV	AMEQGITS	AQKQSASW	ALFQGPIQ	AGHQGAYT	AKVQGPGF	TQSQGEIQ	PATQGLPTASIQGDRVAMEQGITSAQKQSASWALFQGPIQAGHQGAYTAKVQGPGFTQSQGEIQ
ViPR	AAW72810.1		Q5EJX1	Human enterovirus Ningbo3-02	PATQGLPT	ASIQGDRV	AMEQGITS	AQKQSASW	ALFQGPIQ	AGHQGAYT	AKVQGPGF	TQSQGEIQ	PATQGLPTASIQGDRVAMEQGITSAQKQSASWALFQGPIQAGHQGAYTAKVQGPGFTQSQGEIQ
ViPR	AEN25585.1		G3KG26	Coxsackievirus A24	PATQGLPT	ASIQGDRV	AMEQGITS	AQKQSASW	ALFQGPIQ	AGHQGAYT	AKVQGPGF	TQSQGEIQ	PATQGLPTASIQGDRVAMEQGITSAQKQSASWALFQGPIQAGHQGAYTAKVQGPGFTQSQGEIQ
ViPR	ABD97877.1		Q0GYP7	Coxsackievirus A24	PATQGLPT	ASIQGDRV	AMEQGITS	AQKQSASW	ALFQGPIQ	AGHQGAYT	AKVQGPGF	TQSQGEIQ	PATQGLPTASIQGDRVAMEQGITSAQKQSASWALFQGPIQAGHQGAYTAKVQGPGFTQSQGEIQ
ViPR	ABD97876.1		Q0GYP8	Coxsackievirus A24	PATQGLPT	ASIQGDRV	AMEQGITS	AQKQSASW	ALFQGPIQ	AGHQGAYT	AKVQGPGF	TQSQGEIQ	PATQGLPTASIQGDRVAMEQGITSAQKQSASWALFQGPIQAGHQGAYTAKVQGPGFTQSQGEIQ
ViPR	AEO78972.1		G3FMD1	Coxsackievirus A24	PATQGLPT	ASIQGDRV	AMEQGITS	AMKQGDSW	ALFQGPIQ	AGHQGAYT	AKVQGPGF	TQSRGEIQ	PATQGLPTASIQGDRVAMEQGITSAMKQGDSWALFQGPIQAGHQGAYTAKVQGPGFTQSRGEIQ
ViPR	AEO78971.1		G3FMD0	Coxsackievirus A24	PATQGLPT	ASIQGDRV	AMEQGITS	AERQNNGW	ALFQGPIQ	AGHQGAYT	AKVQGPGF	TQSQGEIQ	PATQGLPTASIQGDRVAMEQGITSAERQNNGWALFQGPIQAGHQGAYTAKVQGPGFTQSQGEIQ
ViPR	BAM71654.1		L0MYF6	Coxsackievirus A24	PATQGLPT	ASIQGDRV	AMEQGITS	AERQNNGW	ALFQGPIQ	AGHQGAYT	AKVQGPGF	TQSQGEIQ	PATQGLPTASIQGDRVAMEQGITSAERQNNGWALFQGPIQAGHQGAYTAKVQGPGFTQSQGEIQ
ViPR	BAM71650.2		L0N1S0	Coxsackievirus A24	PATQGLPT	ASIQGDRV	AMEQGITS	AQKQSASW	ALFQGPIQ	AGHQGAYT	AKVQGPGF	TQSQGEIQ	PATQGLPTASIQGDRVAMEQGITSAQKQSASWALFQGPIQAGHQGAYTAKVQGPGFTQSQGEIQ
ViPR	BAM71653.2		L0MZ63	Coxsackievirus A24	PATQGLPT	ASIQGDRV	AMEQGITS	AQKQSASW	ALFQGPIQ	AGHQGAYT	AKVQGPGF	TQSQGEIQ	PATQGLPTASIQGDRVAMEQGITSAQKQSASWALFQGPIQAGHQGAYTAKVQGPGFTQSQGEIQ
ViPR	BAM71643.1		L0MZ52	Coxsackievirus A24	PATQGLPT	ASIQGDRV	AMEQGITS	VQKQSASW	ALFQGPIQ	AGHQGAYT	AKVQGPGF	TQSQGEIQ	PATQGLPTASIQGDRVAMEQGITSVQKQSASWALFQGPIQAGHQGAYTAKVQGPGFTQSQGEIQ
ViPR	BAM71655.2		L0N1T1	Coxsackievirus A24	PATQGLPT	ASIQGDRV	AMEQGITS	VIRQGDSW	ALFQGPIQ	AGHQGAYT	AKVQGPGF	TQSQGEIQ	PATQGLPTASIQGDRVAMEQGITSVIRQGDSWALFQGPIQAGHQGAYTAKVQGPGFTQSQGEIQ
ViPR	BAM71656.1		L0N197	Coxsackievirus A24	PATQGLPT	ASIQGDRV	AMEQGITS	AQRQNNGW	ALFQGPIQ	AGHQGAYT	AKVQGPGF	TQSQGEIQ	PATQGLPTASIQGDRVAMEQGITSAQRQNNGWALFQGPIQAGHQGAYTAKVQGPGFTQSQGEIQ
ViPR	AEO78970.1		G3FMC9	Coxsackievirus A24	PATQGLPV	ASIQGDRV	AMEQGITS	AERQNSGW	ALFQGPIQ	AGHQGAYT	AKVQGPGF	TQSQGEIQ	PATQGLPVASIQGDRVAMEQGITSAERQNSGWALFQGPIQAGHQGAYTAKVQGPGFTQSQGEIQ
ViPR	ANA57377.1		A0A172LNV6	Human coxsackievirus A24	PATQGLPV	ASIQGDRV	AMEQGITS	AQKQSASW	ALFQGPIQ	AGHQGAYT	AKVQGPGF	TQSQGEIQ	PATQGLPVASIQGDRVAMEQGITSAQKQSASWALFQGPIQAGHQGAYTAKVQGPGFTQSQGEIQ
ViPR	ANA57368.1		A0A172LQ16	Human coxsackievirus A24	PATQGLPV	ASIQGDRV	AMEQGITS	AQKQSASW	ALFQGPIQ	AGHQGAYT	AKVQGPGF	TQSQGEIQ	PATQGLPVASIQGDRVAMEQGITSAQKQSASWALFQGPIQAGHQGAYTAKVQGPGFTQSQGEIQ
ViPR	AEO78969.1		G3FMC8	Coxsackievirus A24	PATQGLPV	ASIQGDRV	AMEQGITS	AQKQSASW	ALFQGPIQ	AGHQGAYT	AKVQGPGF	TQSQGEIQ	PATQGLPVASIQGDRVAMEQGITSAQKQSASWALFQGPIQAGHQGAYTAKVQGPGFTQSQGEIQ
ViPR	AIM41610.1		A0A088F8W5	Coxsackievirus A24	PATQGLPV	ASIQGDRV	AMEQGITS	AQKQSASW	ALFQGPIQ	AGHQGAYT	AKVQGPGF	TQSQGEIQ	PATQGLPVASIQGDRVAMEQGITSAQKQSASWALFQGPIQAGHQGAYTAKVQGPGFTQSQGEIQ
ViPR	AIM41613.1		A0A088FCR2	Coxsackievirus A24	PATQGLPV	ASIQGDRV	AMEQGITS	AQKQSASW	ALFQGPIQ	AGHQGAYT	AKVQGPGF	TQSQGEIQ	PATQGLPVASIQGDRVAMEQGITSAQKQSASWALFQGPIQAGHQGAYTAKVQGPGFTQSQGEIQ
ViPR	AIM41611.1		A0A088FCU0	Coxsackievirus A24	PATQGLPV	ASIQGDRV	AMEQGITS	AIKQGDSW	ALFQGPIQ	AGHQGAYT	AKVQGPGF	TQSQGEIQ	PATQGLPVASIQGDRVAMEQGITSAIKQGDSWALFQGPIQAGHQGAYTAKVQGPGFTQSQGEIQ
ViPR	AIM41612.1		A0A088F913	Coxsackievirus A24	PATQGLPV	ASIQGDRV	AMEQGITS	AIKQGDSW	ALFQGPIQ	AGHQGAYT	AKVQGPGF	TQSQGEIQ	PATQGLPVASIQGDRVAMEQGITSAIKQGDSWALFQGPIQAGHQGAYTAKVQGPGFTQSQGEIQ
ViPR	ABM54547.1		C6EN50	Coxsackievirus A24	PATQGLPV	ASIQGDRV	AMEQGITS	AIKQGDSW	ALFQGPIQ	AGHQGAYT	AKVQGPGF	TQSQGEIQ	PATQGLPVASIQGDRVAMEQGITSAIKQGDSWALFQGPIQAGHQGAYTAKVQGPGFTQSQGEIQ
ViPR	ABM54546.1		C6EN49	Coxsackievirus A24	PATQGLPV	ASIQGDRV	AMEQGITS	AIKQGDSW	ALFQGPIQ	AGHQGAYT	AKVQGPGF	TQSQGEIQ	PATQGLPVASIQGDRVAMEQGITSAIKQGDSWALFQGPIQAGHQGAYTAKVQGPGFTQSQGEIQ
ViPR	ABM54548.1		C6EN51	Coxsackievirus A24	PATQGLPV	ASIQGDRV	AMEQGITS	AIRQGDSW	ALFQGPIQ	AGHQGAYT	AKVQGPGF	TQSQGEIQ	PATQGLPVASIQGDRVAMEQGITSAIRQGDSWALFQGPIQAGHQGAYTAKVQGPGFTQSQGEIQ
ViPR	ABM54549.1		C6EN52	Coxsackievirus A24	PATQGLPT	ASIQGDRV	AMEQGITS	AQKQADSW	ALFQGPIQ	AGHQGAYT	AKVQGPGF	TQSQGEIQ	PATQGLPTASIQGDRVAMEQGITSAQKQADSWALFQGPIQAGHQGAYTAKVQGPGFTQSQGEIQ
ViPR	ABM54543.1		C6EN46	Coxsackievirus A24	PATQGLPT	ATIQGDRV	AMEQGISS	VMRQGDSW	ALFQGPIQ	AGQQGAYT	AKVQGPGF	TQSQGEIQ	PATQGLPTATIQGDRVAMEQGISSVMRQGDSWALFQGPIQAGQQGAYTAKVQGPGFTQSQGEIQ
ViPR	ABM54542.1		C6EN45	Coxsackievirus A24	PATQGLPT	ATIQGDRV	AMEQGISS	VEKQGDDW	ALFQGPIQ	AGHQGAYT	AKVQGPGF	TQSQGEIQ	PATQGLPTATIQGDRVAMEQGISSVEKQGDDWALFQGPIQAGHQGAYTAKVQGPGFTQSQGEIQ
ViPR	ABM54545.1		C6EN48	Coxsackievirus A24	PATQGLPT	ATIQGDRV	AMEQGISS	AQKQSASW	ALFQGPIQ	AGQQGPYT	AKVQGPGF	TQDQGEIQ	PATQGLPTATIQGDRVAMEQGISSAQKQSASWALFQGPIQAGQQGPYTAKVQGPGFTQDQGEIQ
ViPR	ABM54544.1		C6EN47	Coxsackievirus A24	PATQGLPT	ATIQGDRV	AMEQGITS	AQKQSASW	ALFQGPIQ	AGQQGPYT	AKVQGPGF	TQDQGEIQ	PATQGLPTATIQGDRVAMEQGITSAQKQSASWALFQGPIQAGQQGPYTAKVQGPGFTQDQGEIQ
ViPR	ANC94866.1		A0A172MAU2	Human coxsackievirus A24	PATQGLPT	GTIQGDRV	AMEQGITS	AQKQSASW	ALFQGPIQ	AGHQGAYT	AKVQGPGF	TQSQGEIQ	PATQGLPTGTIQGDRVAMEQGITSAQKQSASWALFQGPIQAGHQGAYTAKVQGPGFTQSQGEIQ
ViPR	ABM54551.1		C6EN54	Coxsackievirus A24	PATQGLPT	GTIQGDRV	AMEQGISS	AQKQSASW	ALFQGPVQ	AGHQGAYT	AKVQGPGF	TQSQGEIQ	PATQGLPTGTIQGDRVAMEQGISSAQKQSASWALFQGPVQAGHQGAYTAKVQGPGFTQSQGEIQ
ViPR	ABM54517.1		C6EN20	Enterovirus C99	PATQGLPT	GTIQGDRV	AMEQGITN	AQKQSASW	ALFQGPLH	AGQQGPYT	AKVQGPGF	TQSQGEIQ	PATQGLPTGTIQGDRVAMEQGITNAQKQSASWALFQGPLHAGQQGPYTAKVQGPGFTQSQGEIQ
ViPR	ABM54518.1		C6EN21	Enterovirus C99	PATQGLPT	GTIQGDRV	AMEQGITN	AQKQSASW	ALFQGPLH	AGQQGPYT	AKVQGPGF	TQSQGEIQ	PATQGLPTGTIQGDRVAMEQGITNAQKQSASWALFQGPLHAGQQGPYTAKVQGPGFTQSQGEIQ
ViPR	ABM54519.1		C6EN22	Enterovirus C99	VKEQGLPT	ATIQGDRV	AMEQGITS	AQKQSASW	ALFQGPIQ	AGQQGPYT	ARVQGPGF	TQSQGEIQ	VKEQGLPTATIQGDRVAMEQGITSAQKQSASWALFQGPIQAGQQGPYTARVQGPGFTQSQGEIQ
ViPR	ABM54520.1		C6EN23	Enterovirus C99	VKEQGLPT	GTIQGDRV	AMEQGITS	AQKQSASW	ALFQGPIQ	AGQQGPYT	AKVQGPGF	TQSQGEIQ	VKEQGLPTGTIQGDRVAMEQGITSAQKQSASWALFQGPIQAGQQGPYTAKVQGPGFTQSQGEIQ
ViPR	AGX93074.1		U5NDU6	Enterovirus C99	VKEQGLPT	GTIQGDRV	AMEQGITS	AQKQSASW	ALFQGPIQ	AGQQGPYT	AKVQGPGF	TQSQGEIQ	VKEQGLPTGTIQGDRVAMEQGITSAQKQSASWALFQGPIQAGQQGPYTAKVQGPGFTQSQGEIQ
ViPR	AGX93075.1		U5NH45	Enterovirus C99	ITPQGLPT	GTIQGDRV	AMEQGITS	AQKQSASW	ALFQGPIQ	AGQQGPYT	AKVQGPGF	TQSQGEIQ	ITPQGLPTGTIQGDRVAMEQGITSAQKQSASWALFQGPIQAGQQGPYTAKVQGPGFTQSQGEIQ
ViPR	AIT57556.1		A0A097I8L5	Enterovirus C99	AANQGLPV	GTIQGDRV	AMEQGITN	VQKQSASW	ALFQGPIQ	AGQQGPYT	AKVQGPGF	TQSQGEIQ	AANQGLPVGTIQGDRVAMEQGITNVQKQSASWALFQGPIQAGQQGPYTAKVQGPGFTQSQGEIQ
ViPR	AIT57557.1		A0A097I8M7	Enterovirus C99	AAPQGLPV	GTIQGDRV	AMEQGITS	AQKQADSW	ALFQGPIQ	AGQQGPYT	AKVQGPGF	TQSQGEIQ	AAPQGLPVGTIQGDRVAMEQGITSAQKQADSWALFQGPIQAGQQGPYTAKVQGPGFTQSQGEIQ
ViPR	AEO51787.1		G3EM98	Enterovirus C99	AAPQGLPV	GTIQGDRV	AMEQGITQ	AQKQSASW	ALFQGPLQ	AGQQGPYT	AKVQGPGF	TQRQGEIQ	AAPQGLPVGTIQGDRVAMEQGITQAQKQSASWALFQGPLQAGQQGPYTAKVQGPGFTQRQGEIQ
ViPR	ABU41835.1		C6ENF3	Enterovirus C99	AVGQGLPV	GTIQGDRV	AMEQGISS	VQKQSASW	ALFQGPIQ	AGQQGPYT	AKVQGPGF	TQKQGEIQ	AVGQGLPVGTIQGDRVAMEQGISSVQKQSASWALFQGPIQAGQQGPYTAKVQGPGFTQKQGEIQ
ViPR	ABM54521.1		C6EN24	Enterovirus C99	AVGQGLPV	GTIQGDRV	AMEQGISS	AQKQSASW	ALFQGPPQ	AGQQGPYT	AKVQGPGF	TQNQGEIQ	AVGQGLPVGTIQGDRVAMEQGISSAQKQSASWALFQGPPQAGQQGPYTAKVQGPGFTQNQGEIQ
ViPR	AEE25814.1		F5A7F4	Enterovirus C96	AVGQGLPV	GTIQGDRV	AMEQGISS	AQKQSASW	ALFQGPLQ	AGQQGAYT	AKVQGPGF	TQSQGEIQ	AVGQGLPVGTIQGDRVAMEQGISSAQKQSASWALFQGPLQAGQQGAYTAKVQGPGFTQSQGEIQ
ViPR	ALC74272.1		A0A0M5JBG7	Enterovirus C96	AVGQGLPV	GTIQGDRV	AMEQGISS	AQKQSASW	ALFQGPLQ	AGQQGAYT	AKVQGPGF	TQNQGEIQ	AVGQGLPVGTIQGDRVAMEQGISSAQKQSASWALFQGPLQAGQQGAYTAKVQGPGFTQNQGEIQ
ViPR	ALC74273.1		A0A0M4FY11	Enterovirus C96	AVGQGLPV	GTIQGDRV	AMEQGISS	AQKQSASW	ALFQGPLQ	AGQQGAYT	AKVQGPGF	TQSQGEIQ	AVGQGLPVGTIQGDRVAMEQGISSAQKQSASWALFQGPLQAGQQGAYTAKVQGPGFTQSQGEIQ
ViPR	ALL26332.1		A0A0S1LH72	Enterovirus C96	ATTQGLPV	GTIQGDRV	AMEQGISS	AQKQSASW	ALFQGPIQ	AGHQGAYT	AKVQGPGF	TQSQGEIQ	ATTQGLPVGTIQGDRVAMEQGISSAQKQSASWALFQGPIQAGHQGAYTAKVQGPGFTQSQGEIQ
ViPR	ACT31466.1		C7B298	Enterovirus C96	AAAQGLPV	GTIQGDRV	AMEQGISS	AQKQSASW	ALFQGPLQ	AGQQGAYT	AKVQGPGF	TQSQGEIQ	AAAQGLPVGTIQGDRVAMEQGISSAQKQSASWALFQGPLQAGQQGAYTAKVQGPGFTQSQGEIQ
ViPR	AHF72731.1		W0HGC0	Enterovirus C96	AAAQGLPV	GTIQGDRV	AMEQGISS	AQKQSASW	ALFQGPIQ	AGQQGAYT	AKVQGPGF	TQSQGEIQ	AAAQGLPVGTIQGDRVAMEQGISSAQKQSASWALFQGPIQAGQQGAYTAKVQGPGFTQSQGEIQ
ViPR	AEE25815.1		F5A7F5	Enterovirus C96	AAAQGLPV	GTIQGDRV	AMEQGITS	AQKQSASW	ALFQGPLQ	AGHQGAYT	AKVQGPGF	AQSQGEIQ	AAAQGLPVGTIQGDRVAMEQGITSAQKQSASWALFQGPLQAGHQGAYTAKVQGPGFAQSQGEIQ
ViPR	ABM54550.1		C6EN53	Enterovirus C96	AAAQGLPV	GTIQGDRV	AMEQGVTD	AQKQSASW	ALFQGPLE	AGFQGAYT	AKVQGPVF	TELQGEIQ	AAAQGLPVGTIQGDRVAMEQGVTDAQKQSASWALFQGPLEAGFQGAYTAKVQGPVFTELQGEIQ
ViPR	ACT31465.1		C7B297	Enterovirus C96	AAAQGLPV	GTIQGDRV	AMEQGVTD	AQKQSASW	ALFQGPLE	AGFQGAYT	AKVQGPVF	TEQQGEIQ	AAAQGLPVGTIQGDRVAMEQGVTDAQKQSASWALFQGPLEAGFQGAYTAKVQGPVFTEQQGEIQ
ViPR	ALB72961.1		A0A0M4BKM1	Coxsackievirus A10	AASQGLPI	GIIQGDRV	AMEQGVSD	AQKQSASW	ALFQGPPK	AGFQGAYS	ATVQGPSL	ASEQGEIQ	AASQGLPIGIIQGDRVAMEQGVSDAQKQSASWALFQGPPKAGFQGAYSATVQGPSLASEQGEIQ
ViPR	ALB72963.1		A0A0M5IH80	Coxsackievirus A10	AAPQGLPI	GTIQGDRV	AMEQGVSD	VEKQGDDW	ALFQGPPI	AGFQGAYS	ATVQGPSL	ASEQGEIQ	AAPQGLPIGTIQGDRVAMEQGVSDVEKQGDDWALFQGPPIAGFQGAYSATVQGPSLASEQGEIQ
ViPR	ALB72965.1		A0A0M4BWZ6	Coxsackievirus A10	AATQGLPI	GTIQGDRV	AMEQGVSD	VMRQGDSW	ALFQGPPK	AGFQGAYS	ATVQGPSL	ASEQGEIQ	AATQGLPIGTIQGDRVAMEQGVSDVMRQGDSWALFQGPPKAGFQGAYSATVQGPSLASEQGEIQ
ViPR	ALB72975.1		A0A0M4BMT6	Coxsackievirus A10	AAPQGLPI	GTIQGDRV	AMEQGVSD	VMRQGDSW	ALFQGPPK	AGFQGAYS	ATVQGPSL	ASEQGEIQ	AAPQGLPIGTIQGDRVAMEQGVSDVMRQGDSWALFQGPPKAGFQGAYSATVQGPSLASEQGEIQ
ViPR	AQM32741.1		A0A1B2K214	Human coxsackievirus A10	AATQGLPV	GTIQGDRV	AMEQGVSD	AQKQSASW	ALFQGPPK	AGFQGAYS	ATVQGPSL	ASEQGEIQ	AATQGLPVGTIQGDRVAMEQGVSDAQKQSASWALFQGPPKAGFQGAYSATVQGPSLASEQGEIQ
ViPR	ALB72962.1		A0A0M4BMS6	Coxsackievirus A10	AAAQGLPV	GTIQGDRV	AMEQGVSD	AQKQSASW	ALFQGPPK	AGFQGAYS	ATVQGPSL	ASEQGEIQ	AAAQGLPVGTIQGDRVAMEQGVSDAQKQSASWALFQGPPKAGFQGAYSATVQGPSLASEQGEIQ
ViPR	ALB72973.1		A0A0M4BKM9	Coxsackievirus A10	AATQGLPV	GTIQGDRV	AMEQGVSD	AERQNNSW	ALFQGPPK	AGFQGAYS	ATVQGPSL	ASEQGEIQ	AATQGLPVGTIQGDRVAMEQGVSDAERQNNSWALFQGPPKAGFQGAYSATVQGPSLASEQGEIQ
ViPR	ALB72969.1		A0A0M4BFA7	Coxsackievirus A10	ASNQGLPT	GTIQGDRV	AMEQGVSD	AERQSNSW	ALFQGPPK	AGFQGAYS	ATVQGPSL	ASEQGEIQ	ASNQGLPTGTIQGDRVAMEQGVSDAERQSNSWALFQGPPKAGFQGAYSATVQGPSLASEQGEIQ
ViPR	ALB72964.1		A0A0M3PZB3	Coxsackievirus A10	ASNQGLPT	GTIQGDRV	AMEQGVSD	AQKQSASW	ALFQGPLK	AGFQGAYS	ATVQGPSL	ASEQGEIQ	ASNQGLPTGTIQGDRVAMEQGVSDAQKQSASWALFQGPLKAGFQGAYSATVQGPSLASEQGEIQ
ViPR	ALB72967.1		A0A0M4BG64	Coxsackievirus A10	ASNQGLPT	GTIQGDRV	AMEQGVSD	AQKQSASW	ALFQGPLK	AGFQGAYS	ATVQGPSL	ASEQGEIQ	ASNQGLPTGTIQGDRVAMEQGVSDAQKQSASWALFQGPLKAGFQGAYSATVQGPSLASEQGEIQ
ViPR	AJD39295.1		A0A0B4WXF9	Coxsackievirus A10	ASNQGLPT	GTIQGDRV	AMEQGVSD	AQKQSASW	ALFQGPPK	AGFQGAYS	ATVQGPSL	ASEQGEIQ	ASNQGLPTGTIQGDRVAMEQGVSDAQKQSASWALFQGPPKAGFQGAYSATVQGPSLASEQGEIQ
ViPR	AQM32744.1		A0A1B2K231	Human coxsackievirus A10	ASNQGLPT	GTIQGDRV	AMEQGVSD	AQKQSASW	ALFQGPPK	AGFQGAYS	ATVQGPSL	ASEQGEIQ	ASNQGLPTGTIQGDRVAMEQGVSDAQKQSASWALFQGPPKAGFQGAYSATVQGPSLASEQGEIQ
ViPR	ALB72966.1		A0A0M4BMV8	Coxsackievirus A10	ASNQGLPT	GTIQGDRV	AMEQGVSD	AQKQSASW	ALFQGPPK	AGFQGAYS	ATVQGPSL	ASEQGEIQ	ASNQGLPTGTIQGDRVAMEQGVSDAQKQSASWALFQGPPKAGFQGAYSATVQGPSLASEQGEIQ
ViPR	AJK93558.1		A0A0C5AU51	Coxsackievirus A10	ASNQGLPT	GTIQGDRV	AMEQGVSD	AQKQSASW	ALFQGPPK	AGFQGAYS	ATVQGPSL	ASEQGEIQ	ASNQGLPTGTIQGDRVAMEQGVSDAQKQSASWALFQGPPKAGFQGAYSATVQGPSLASEQGEIQ
ViPR	APM88375.1		A0A1L5J3S7	Human coxsackievirus A10	ASNQGLPT	GTIQGDRV	AMEQGVSD	AQKQSASW	ALFQGPPK	AGFQGAYS	ATVQGPSL	ASEQGEIQ	ASNQGLPTGTIQGDRVAMEQGVSDAQKQSASWALFQGPPKAGFQGAYSATVQGPSLASEQGEIQ
ViPR	ARU09504.1		A0A1Y0EWZ3	Human coxsackievirus A10	ASNQGLPT	GTIQGDRV	AMEQGVSD	AQKQSASW	ALFQGPPK	AGFQGAYS	ATVQGPSL	ASEQGEIQ	ASNQGLPTGTIQGDRVAMEQGVSDAQKQSASWALFQGPPKAGFQGAYSATVQGPSLASEQGEIQ
ViPR	ALB72968.1		A0A0M3PZB4	Coxsackievirus A10	IVPQGLPT	GTIQGDRV	AMEQGVSD	AQKQSASW	ALFQGPPK	AGFQGAYS	ATVQGPSL	ASEQGEIQ	IVPQGLPTGTIQGDRVAMEQGVSDAQKQSASWALFQGPPKAGFQGAYSATVQGPSLASEQGEIQ
ViPR	AQZ26611.1		A0A1U9XQF4	Human coxsackievirus A10	IVPQGLPT	GTIQGDRV	AMEQGVSD	AQKQSASW	ALFQGPPK	AGFQGAYS	ATVQGPSL	ASEQGEIQ	IVPQGLPTGTIQGDRVAMEQGVSDAQKQSASWALFQGPPKAGFQGAYSATVQGPSLASEQGEIQ
ViPR	ATU75293.1		Human coxsackievirus A10	A10	VVPQGLPT	GTIQGDRV	AMEQGVSD	AQKQSASW	ALFQGPPK	AGFQGAYS	ATVQGPSL	ASEQGEIQ	VVPQGLPTGTIQGDRVAMEQGVSDAQKQSASWALFQGPPKAGFQGAYSATVQGPSLASEQGEIQ
ViPR	ALB72970.1		A0A0M4BQZ0	Coxsackievirus A10	VVPQGLPT	GTIQGDRV	AMEQGVSD	AQKQSASW	ALFQGPPK	AGFQGAYS	ATVQGPSL	ASEQGEIQ	VVPQGLPTGTIQGDRVAMEQGVSDAQKQSASWALFQGPPKAGFQGAYSATVQGPSLASEQGEIQ
ViPR	ALB72971.1		A0A0M5IK36	Coxsackievirus A10	IVPQGLPT	GTIQGDRV	AMEQGVSD	AQKQSASW	ALFQGPPK	AGFQGAYS	ATVQGPSL	ASEQGEIQ	IVPQGLPTGTIQGDRVAMEQGVSDAQKQSASWALFQGPPKAGFQGAYSATVQGPSLASEQGEIQ
ViPR	AEJ54595.1		G0YPI2	Coxsackievirus A10	IVPQGLPT	GTIQGDRV	AMEQGVSD	AEKQSDSW	ALFQGPPK	AGFQGAYS	ATVQGPSL	ASEQGEIQ	IVPQGLPTGTIQGDRVAMEQGVSDAEKQSDSWALFQGPPKAGFQGAYSATVQGPSLASEQGEIQ
ViPR	AJK93557.1		A0A0C5B939	Coxsackievirus A10	IVPQGLPT	GTIQGDRV	AMEQGVSD	AQKQSASW	ALFQGPPK	AGFQGAYS	ATVQGPSL	ASEQGEIQ	IVPQGLPTGTIQGDRVAMEQGVSDAQKQSASWALFQGPPKAGFQGAYSATVQGPSLASEQGEIQ
ViPR	ALB72974.1		A0A0M3PZB5	Coxsackievirus A10	IVPQGLPT	GTIQGDRV	AMEQGVSD	AQKQSASW	ALFQGPPK	AGFQGAYS	ATVQGPSL	ASEQGEIQ	IVPQGLPTGTIQGDRVAMEQGVSDAQKQSASWALFQGPPKAGFQGAYSATVQGPSLASEQGEIQ
ViPR	AQZ26614.1		A0A1U9XQE4	Human coxsackievirus A10	IVPQGLPT	GTIQGDRV	AMEQGVSD	AQKQSASW	ALFQGPPK	AGFQGAYS	ATVQGPSL	ASEQGEIQ	IVPQGLPTGTIQGDRVAMEQGVSDAQKQSASWALFQGPPKAGFQGAYSATVQGPSLASEQGEIQ
ViPR	ARU09505.1		A0A1Y0EWY4	Human coxsackievirus A10	IVPQGLPT	GTIQGDRV	AMEQGVSD	AQKQSASW	ALFQGPPK	AGFQGAYS	ATVQGPSL	ASEQGEIQ	IVPQGLPTGTIQGDRVAMEQGVSDAQKQSASWALFQGPPKAGFQGAYSATVQGPSLASEQGEIQ
ViPR	AQM32743.1		A0A1B2K233	Human coxsackievirus A10	VVPQGLPT	GTIQGDRV	AMEQGVSD	AQKQSASW	ALFQGPPK	AGFQGAYS	ATVQGPSL	ASEQGEIQ	VVPQGLPTGTIQGDRVAMEQGVSDAQKQSASWALFQGPPKAGFQGAYSATVQGPSLASEQGEIQ
ViPR	AQZ26618.1		A0A1U9XQG1	Human coxsackievirus A10	VVPQGLPT	GTIQGDRV	AMEQGVSD	AQKQSASW	ALFQGPPK	AGFQGAYS	ATVQGPSL	ASEQGEIQ	VVPQGLPTGTIQGDRVAMEQGVSDAQKQSASWALFQGPPKAGFQGAYSATVQGPSLASEQGEIQ
ViPR	ASW20950.1		Human coxsackievirus A10	USA/TN/2016-OB2038	VVPQGLPT	GTIQGDRV	AMEQGVSD	AQKQSASW	ALFQGPPK	AGFQGAYS	ATVQGPSL	ASEQGEIQ	VVPQGLPTGTIQGDRVAMEQGVSDAQKQSASWALFQGPPKAGFQGAYSATVQGPSLASEQGEIQ
ViPR	AQM32742.1		A0A1Q1M941	Human coxsackievirus A10	VKIQGLPT	GTIQGDRV	AMEQGVSD	AQKQSASW	ALFQGPPK	AGFQGAYS	ATVQGPSL	ASEQGEIQ	VKIQGLPTGTIQGDRVAMEQGVSDAQKQSASWALFQGPPKAGFQGAYSATVQGPSLASEQGEIQ
ViPR	AQZ26621.1		A0A1U9XQG2	Human coxsackievirus A10	VRVQGLPT	GTIQGDRV	AMEQGVSD	AQKQSASW	ALFQGPPK	AGFQGAYS	ATVQGPSL	ASEQGEIQ	VRVQGLPTGTIQGDRVAMEQGVSDAQKQSASWALFQGPPKAGFQGAYSATVQGPSLASEQGEIQ
ViPR	ARU09507.1		A0A1Y0EWX7	Human coxsackievirus A10	VVPQGLPT	GTIQGDRV	AMEQGVSD	AQKQSASW	ALFQGPPK	AGFQGAYS	ATVQGPSL	ASEQGEIQ	VVPQGLPTGTIQGDRVAMEQGVSDAQKQSASWALFQGPPKAGFQGAYSATVQGPSLASEQGEIQ
ViPR	ARU09506.1		A0A1Y0EX04	Human coxsackievirus A10	VVPQGLPT	GTIQGDRV	AMEQGVSD	AQKQSASW	ALFQGPPK	AGFQGAYS	ATVQGPSL	ASEQGEIQ	VVPQGLPTGTIQGDRVAMEQGVSDAQKQSASWALFQGPPKAGFQGAYSATVQGPSLASEQGEIQ
ViPR	ARB48782.1		A0A1V0FT21	Human coxsackievirus A10	VIKQGLPT	GTIQGDRV	AMEQGVSD	AERQNNGW	ALFQGPPK	AGFQGAYS	ATVQGPSL	ASEQGEIQ	VIKQGLPTGTIQGDRVAMEQGVSDAERQNNGWALFQGPPKAGFQGAYSATVQGPSLASEQGEIQ
ViPR	ALB72977.1		A0A0M4BX04	Coxsackievirus A10	VIKQGLPT	GTIQGDRV	AMEQGVSD	AQKQSASW	ALFQGPPK	AGFQGAYS	ATVQGPSL	ASEQGEIQ	VIKQGLPTGTIQGDRVAMEQGVSDAQKQSASWALFQGPPKAGFQGAYSATVQGPSLASEQGEIQ
ViPR	AJK93551.1		A0A0C5AWF6	Coxsackievirus A10	VVPQGLPT	GTIQGDRV	AMEQGVSD	AQKQSASW	ALFQGPPK	AGFQGAYS	ATVQGPSL	ASEQGEIQ	VVPQGLPTGTIQGDRVAMEQGVSDAQKQSASWALFQGPPKAGFQGAYSATVQGPSLASEQGEIQ
ViPR	AJK93556.1		A0A0C5AWG1	Coxsackievirus A10	VAIQGLPT	GTIQGDRV	AMEQGVSD	PSKQSDSW	ALFQGPPK	AGFQGAYS	ATVQGPSL	ASEQGEIQ	VAIQGLPTGTIQGDRVAMEQGVSDPSKQSDSWALFQGPPKAGFQGAYSATVQGPSLASEQGEIQ
ViPR	AJK93553.1		A0A0C5AU48	Coxsackievirus A10	VITQGLPT	GTIQGDRV	AMEQGVSD	ASKQNDSW	ALFQGPPK	AGFQGAYS	ATVQGPSL	ASEQGEIQ	VITQGLPTGTIQGDRVAMEQGVSDASKQNDSWALFQGPPKAGFQGAYSATVQGPSLASEQGEIQ
ViPR	AJK93552.1		A0A0C5B933	Coxsackievirus A10	VITQGLPT	GTIQGDRV	AMEQGVSD	PSRQGDNW	ALFQGPPK	AGFQGAYS	ATVQGPSL	ASEQGEIQ	VITQGLPTGTIQGDRVAMEQGVSDPSRQGDNWALFQGPPKAGFQGAYSATVQGPSLASEQGEIQ
ViPR	AJK93555.1		A0A0C5AZ80	Coxsackievirus A10	VVTQGLPT	GTIQGDRV	AMEQGVSD	PSKQGDSW	ALFQGPPK	AGFQGAYS	ATVQGPSL	ASEQGEIQ	VVTQGLPTGTIQGDRVAMEQGVSDPSKQGDSWALFQGPPKAGFQGAYSATVQGPSLASEQGEIQ
ViPR	AJK93554.1		A0A0C5AX01	Coxsackievirus A10	AANQGLPV	GTIQGDRV	AMEQGVSD	ASKQGDSW	ALFQGPPK	AGFQGAYS	ATVQGPSL	ASEQGEIQ	AANQGLPVGTIQGDRVAMEQGVSDASKQGDSWALFQGPPKAGFQGAYSATVQGPSLASEQGEIQ
ViPR	ALB72972.1		A0A0M4BXR1	Coxsackievirus A10	VFSQGLPV	GTIQGDRV	AMEQGVSD	VMRQGDSW	ALFQGPPK	AGFQGAYS	ATVQGPSL	ASEQGEIQ	VFSQGLPVGTIQGDRVAMEQGVSDVMRQGDSWALFQGPPKAGFQGAYSATVQGPSLASEQGEIQ
ViPR	ALB72976.1		A0A0M5I7D0	Coxsackievirus A10	VFTQGLPV	GTIQGDRV	AMEQGVSD	VMRQGDSW	ALFQGPPK	AGFQGAYS	ATVQGPSL	ASEQGEIQ	VFTQGLPVGTIQGDRVAMEQGVSDVMRQGDSWALFQGPPKAGFQGAYSATVQGPSLASEQGEIQ
ViPR	AUF49640.1		Human coxsackievirus A10	NSW-V23-2007-CVA10	VFTQGLPV	GTIQGDRV	AMEQGVSD	VMRQGDGW	ALFQGPPK	AGFQGAYS	ATVQGPSL	ASEQGEIQ	VFTQGLPVGTIQGDRVAMEQGVSDVMRQGDGWALFQGPPKAGFQGAYSATVQGPSLASEQGEIQ
ViPR	AAR38847.1		Q6JKR9	Coxsackievirus A10	VFNQGFPV	GTIQGDRV	AMEQGVSD	VMRQGDGW	ALFQGPPK	AGFQGAYS	ATVQGPSL	ASEQGEIQ	VFNQGFPVGTIQGDRVAMEQGVSDVMRQGDGWALFQGPPKAGFQGAYSATVQGPSLASEQGEIQ
ViPR	AAR38841.1		Q6JKS5	Coxsackievirus A3	VKIQGLPV	GTIQGDRV	AMEQGVSD	VMKQGDSW	ALFQGPLK	AGFQGAYS	ATVQGPSL	ASEQGEIQ	VKIQGLPVGTIQGDRVAMEQGVSDVMKQGDSWALFQGPLKAGFQGAYSATVQGPSLASEQGEIQ
ViPR	ALB73002.1		A0A0M4BX16	Coxsackievirus A8	ARVEGLPV	GTIQGDRV	AMEQGVSD	VMRQGDSW	ALFQGPPK	AGFQGAYS	ATVQGPSL	CSEQGEIQ	ARVEGLPVGTIQGDRVAMEQGVSDVMRQGDSWALFQGPPKAGFQGAYSATVQGPSLCSEQGEIQ
ViPR	AJC11327.1		A0A0B4U628	Coxsackievirus A8	ARIEGLPV	GTIQGDRV	AMEQGVSD	VMRQGDSW	ALFQGPPK	AGFQGAYS	ATVQGPSL	ASEQGEIQ	ARIEGLPVGTIQGDRVAMEQGVSDVMRQGDSWALFQGPPKAGFQGAYSATVQGPSLASEQGEIQ
ViPR	AJC11330.1		A0A0B4U6R4	Coxsackievirus A8	ARIEGLPV	GTIQGDRV	AMEQGVSD	VMKQGDSW	ALFQGPPK	AGFQGAYS	ATVQGPSL	ASEQGEIQ	ARIEGLPVGTIQGDRVAMEQGVSDVMKQGDSWALFQGPPKAGFQGAYSATVQGPSLASEQGEIQ
ViPR	AJC11325.1		A0A0B4U6Q5	Coxsackievirus A8	NKVQGLPV	GTIQGDRV	AMEQGVSD	VMRQGDSW	ALFQGPPK	AGFQGAYS	ATVQGPSL	ASEQGEIQ	NKVQGLPVGTIQGDRVAMEQGVSDVMRQGDSWALFQGPPKAGFQGAYSATVQGPSLASEQGEIQ
ViPR	AJC11326.1		A0A0B4U777	Coxsackievirus A8	QLHQGLPT	GTIQGDRV	AMEQGVSD	IMRQGDGW	ALFQGPPK	AGFQGAYS	ATVQGPSL	ASEQGEIQ	QLHQGLPTGTIQGDRVAMEQGVSDIMRQGDGWALFQGPPKAGFQGAYSATVQGPSLASEQGEIQ
ViPR	AJC11329.1		A0A0B4U6L6	Coxsackievirus A8	TSLQGLPV	GTIQGDRV	AMEQGVSD	VCKQGESW	ALFQGPPK	AGFQGAYS	ATVQGPSL	ASEQGEIQ	TSLQGLPVGTIQGDRVAMEQGVSDVCKQGESWALFQGPPKAGFQGAYSATVQGPSLASEQGEIQ
ViPR	AJC11328.1		A0A0B4U5D4	Coxsackievirus A8	TSLQGLPV	GTIQGDRV	AMEQGVSD	VMRQGDSW	ALFQGPPK	AGFQGAYS	ATVQGPSL	ASEQGEIQ	TSLQGLPVGTIQGDRVAMEQGVSDVMRQGDSWALFQGPPKAGFQGAYSATVQGPSLASEQGEIQ
ViPR	AKR53677.1		A0A0K0TQ24	Coxsackievirus A8	TSLQGLPV	GTIQGDRV	AMEQGVSD	VMRQGDSW	ALFQGPPK	AGFQGAYS	ATVQGPSL	ASEQGEIQ	TSLQGLPVGTIQGDRVAMEQGVSDVMRQGDSWALFQGPPKAGFQGAYSATVQGPSLASEQGEIQ
ViPR	AAR38846.1		Q6JKS0	Coxsackievirus A8	TSLQGLPV	GTIQGDRV	AMEQGVSD	VMRQGDSW	ALFQGPPK	AGFQGAYS	ATVQGPSL	CSEQGEIQ	TSLQGLPVGTIQGDRVAMEQGVSDVMRQGDSWALFQGPPKAGFQGAYSATVQGPSLCSEQGEIQ
ViPR	ALB72924.1		A0A0M3PZA5	Coxsackievirus A2	TSLQGLPV	GTIQGDRV	AMEQGVSD	VMRQGDSW	ALFQGPPK	AGFQGAYS	ATVQGPSL	ASEQGEIQ	TSLQGLPVGTIQGDRVAMEQGVSDVMRQGDSWALFQGPPKAGFQGAYSATVQGPSLASEQGEIQ
ViPR	ALB72925.1		A0A0M4BMQ1	Coxsackievirus A2	TSLQGLPV	GTIQGDRV	AMEQGVSD	AQKQSASW	ALFQGPLK	AGFQGAYS	ATVQGPSL	ASEQGEIQ	TSLQGLPVGTIQGDRVAMEQGVSDAQKQSASWALFQGPLKAGFQGAYSATVQGPSLASEQGEIQ
ViPR	ARU09499.1		A0A1Y0EWY0	Human coxsackievirus A2	TSLQGLPV	GTIQGDRV	AMEQGVSD	AQKQSASW	ALFQGPPK	AGFQGAYS	ATVQGPSL	ASEQGEIQ	TSLQGLPVGTIQGDRVAMEQGVSDAQKQSASWALFQGPPKAGFQGAYSATVQGPSLASEQGEIQ
ViPR	ARU09498.1		A0A1Y0EWY8	Human coxsackievirus A2	TSLQGLPV	GTIQGDRV	AMEQGVSD	AQKQSASW	ALFQGPPK	AGFQGAYS	ATVQGPSL	ASEQGEIQ	TSLQGLPVGTIQGDRVAMEQGVSDAQKQSASWALFQGPPKAGFQGAYSATVQGPSLASEQGEIQ
ViPR	ANQ47259.1		A0A1L2EH43	Human coxsackievirus A2	TSLQGLPV	GTIQGDRV	AMEQGVSD	AQKQSASW	ALFQGPPK	AGFQGAYS	ATVQGPSL	ASEQGEIQ	TSLQGLPVGTIQGDRVAMEQGVSDAQKQSASWALFQGPPKAGFQGAYSATVQGPSLASEQGEIQ
ViPR	ARU09500.1		A0A1Y0EWX8	Human coxsackievirus A2	TSLQGLPV	GTIQGDRV	AMEQGVTD	AQKQSASW	ALFQGPPR	AGFQGAYS	ATVQGPSL	ASEQGEIQ	TSLQGLPVGTIQGDRVAMEQGVTDAQKQSASWALFQGPPRAGFQGAYSATVQGPSLASEQGEIQ
ViPR	ARU09501.1		A0A1Y0EWY9	Human coxsackievirus A2	TSLQGLPV	GTIQGDRV	AMEQGVSD	AQKQSASW	ALFQGPPK	AGFQGAYS	ATVQGPSL	ASEQGEIQ	TSLQGLPVGTIQGDRVAMEQGVSDAQKQSASWALFQGPPKAGFQGAYSATVQGPSLASEQGEIQ
ViPR	ATY38890.1		Human coxsackievirus A2	CVA2-SHZH13-01	TSLQGLPV	GTIQGDRV	AMEQGVTD	AQKQSASW	ALFQGPPK	AGFQGAYS	ATVQGPSL	ASEQGEIQ	TSLQGLPVGTIQGDRVAMEQGVTDAQKQSASWALFQGPPKAGFQGAYSATVQGPSLASEQGEIQ
ViPR	ALB72928.1		A0A0M3PZA6	Coxsackievirus A2	TSLQGLPV	GTIQGDRV	AMEQGVSD	AQKQSASW	ALFQGPPK	AGFQGAYS	ATVQGPSL	ASEQGEIQ	TSLQGLPVGTIQGDRVAMEQGVSDAQKQSASWALFQGPPKAGFQGAYSATVQGPSLASEQGEIQ
ViPR	ALB72926.1		A0A0M5IA06	Coxsackievirus A2	TSLQGLPV	GTIQGDRV	AMEQGVSD	VQKQSASW	ALFQGPPK	AGFQGAYS	ATVQGPSL	ASEQGEIQ	TSLQGLPVGTIQGDRVAMEQGVSDVQKQSASWALFQGPPKAGFQGAYSATVQGPSLASEQGEIQ
ViPR	ALB72927.1		A0A0M4BWX1	Coxsackievirus A2	TSLQGLPV	GTIQGDRV	AMEQGVTD	VQKQSASW	ALFQGPPK	AGFQGAYS	ATVQGPSL	ASEQGEIQ	TSLQGLPVGTIQGDRVAMEQGVTDVQKQSASWALFQGPPKAGFQGAYSATVQGPSLASEQGEIQ
ViPR	ANQ47258.1		A0A1L2EH36	Human coxsackievirus A2	TSLQGLPV	GTIQGDRV	AMEQGVSD	AQKQSASW	ALFQGPPK	AGFQGAYS	ATVQGPSL	ASEQGEIQ	TSLQGLPVGTIQGDRVAMEQGVSDAQKQSASWALFQGPPKAGFQGAYSATVQGPSLASEQGEIQ
ViPR	AUF49650.1		Human coxsackievirus A2	NSW-V34-2008-CVA2	TSLQGLPV	GTIQGDRV	AMEQGVSD	AQKQSASW	ALFQGPPK	AGFQGAYS	ATVQGPSL	ASEQGEIQ	TSLQGLPVGTIQGDRVAMEQGVSDAQKQSASWALFQGPPKAGFQGAYSATVQGPSLASEQGEIQ
ViPR	APA31999.1		A0A1I9WIN5	Human coxsackievirus A2	TSLQGLPV	GTIQGDRV	AMEQGVSD	VMRQGDSW	ALFQGPPK	AGFQGAYS	ATVQGPSL	ASEQGEIQ	TSLQGLPVGTIQGDRVAMEQGVSDVMRQGDSWALFQGPPKAGFQGAYSATVQGPSLASEQGEIQ
ViPR	AUF49661.1		Human coxsackievirus A2	NSW-V44-2008-CVA2	TPLQGLPV	GTIQGDRV	AMEQGVSD	VIRQGDSW	ALFQGPPK	AGFQGAYS	ATVQGPSL	ASEQGEIQ	TPLQGLPVGTIQGDRVAMEQGVSDVIRQGDSWALFQGPPKAGFQGAYSATVQGPSLASEQGEIQ
ViPR	AUF49662.1		Human coxsackievirus A2	NSW-V45-2005-CVA2	TSLQGLPV	GTIQGDRV	AMEQGVSD	AQKQSASW	ALFQGPPK	AGFQGAYS	ATVQGPSL	ASEQGEIQ	TSLQGLPVGTIQGDRVAMEQGVSDAQKQSASWALFQGPPKAGFQGAYSATVQGPSLASEQGEIQ
ViPR	AEJ54592.1		G0YPH9	Coxsackievirus A2	TSLQGLPV	GTIQGDRV	AMEQGVSD	AQKQSASW	ALFQGPPK	AGFQGAYS	ATVQGPSL	ASEQGEIQ	TSLQGLPVGTIQGDRVAMEQGVSDAQKQSASWALFQGPPKAGFQGAYSATVQGPSLASEQGEIQ
ViPR	AUF49666.1		Human coxsackievirus A2	NSW-V48-2008-CVA2	TSLQGLPV	GTIQGDRV	AMEQGVSD	AERQNNGW	ALFQGPPK	AGFQGAYS	ATVQGPSL	ASEQGEIQ	TSLQGLPVGTIQGDRVAMEQGVSDAERQNNGWALFQGPPKAGFQGAYSATVQGPSLASEQGEIQ
ViPR	AUF49638.1		Human coxsackievirus A2	NSW-V21-2010-CVA2	TSLQGLPV	GTIQGDRV	AMEQGVSD	VQKQSASW	ALFQGPHK	AGFQGAYS	ATVQGPSL	ASEQGEIQ	TSLQGLPVGTIQGDRVAMEQGVSDVQKQSASWALFQGPHKAGFQGAYSATVQGPSLASEQGEIQ
ViPR	AAR38840.1		Q6JKS6	Coxsackievirus A2	TSLQGLPV	GTIQGDRV	AMEQGVSD	VQKQSASW	ALFQGPPK	AGFQGAYS	ATVQGPSX	ASEQGEIQ	TSLQGLPVGTIQGDRVAMEQGVSDVQKQSASWALFQGPPKAGFQGAYSATVQGPSXASEQGEIQ
RefSeq	YP_009259673			Human enterovirus	TSLQGLPV	GTIQGDRV	AMEQGVSD	AERQNNGW	ALFQGPPK	AGFQGAYS	ATVQGPSL	ASEQGEIQ	TSLQGLPVGTIQGDRVAMEQGVSDAERQNNGWALFQGPPKAGFQGAYSATVQGPSLASEQGEIQ
ViPR	AJO60889.1		A0A0D3QL28	Coxsackievirus A4	TSLQGLPV	GTIQGDRV	AMEQGVSD	AQKQSASW	ALFQGPPK	AGFQGAYS	ATVQGPSL	ASEQGEIQ	TSLQGLPVGTIQGDRVAMEQGVSDAQKQSASWALFQGPPKAGFQGAYSATVQGPSLASEQGEIQ
ViPR	AEJ54593.1		G0YPI0	Coxsackievirus A4	TSLQGLPV	GTIQGDRV	AMEQGVSD	AQKQSASW	ALFQGPPK	AGFQGAYS	ATVQGPSL	ASEQGEIQ	TSLQGLPVGTIQGDRVAMEQGVSDAQKQSASWALFQGPPKAGFQGAYSATVQGPSLASEQGEIQ
ViPR	AMD82547.1		A0A125RY25	Human coxsackievirus A4	TSLQGLPV	GTIQGDRV	AMEQGVSD	AQKQSASW	ALFQGPPK	AGFQGAYS	ATVQGPSL	ASEQGEIQ	TSLQGLPVGTIQGDRVAMEQGVSDAQKQSASWALFQGPPKAGFQGAYSATVQGPSLASEQGEIQ
ViPR	AJO60888.1		A0A0D3QL02	Coxsackievirus A4	TSLQGLPV	GTIQGDRV	AMEQGVSD	AQKQSASW	ALFQGLPK	AGFQGAYS	ATVQGPSL	ASEQGEIQ	TSLQGLPVGTIQGDRVAMEQGVSDAQKQSASWALFQGLPKAGFQGAYSATVQGPSLASEQGEIQ
ViPR	ALB73009.1		A0A0M5I7C8	Coxsackievirus A4	TSLQGLPV	GTIQGDRV	AMEQGVSD	AQKQSASW	ALFQGPPK	AGFQGAYS	ATVQGPSL	ASEQGEIQ	TSLQGLPVGTIQGDRVAMEQGVSDAQKQSASWALFQGPPKAGFQGAYSATVQGPSLASEQGEIQ
ViPR	ASW20959.1		Human coxsackievirus A4	USA/TN/2015-OB2038	TALQGLPV	GTIQGDRV	AMEQGVSD	AQKQSASW	ALFQGPPK	AGFQGAYS	ATVQGPSL	ASEQGEIQ	TALQGLPVGTIQGDRVAMEQGVSDAQKQSASWALFQGPPKAGFQGAYSATVQGPSLASEQGEIQ
ViPR	AAR38842.1		Q6JKS4	Coxsackievirus A4	TSLQGLPV	GTIQGDRV	AMEQGVSD	AQKQSASW	ALFQGPPK	AGFQGAYS	ATVQGPSL	ASEQGEIQ	TSLQGLPVGTIQGDRVAMEQGVSDAQKQSASWALFQGPPKAGFQGAYSATVQGPSLASEQGEIQ
ViPR	AJO60892.1		A0A0D3QL99	Coxsackievirus A6	TPLQGLPV	GTIQGDRV	AMEQGVSD	AQKQSASW	ALFQGPPK	AGFQGAYS	ATVQGPSL	ASEQGEIQ	TPLQGLPVGTIQGDRVAMEQGVSDAQKQSASWALFQGPPKAGFQGAYSATVQGPSLASEQGEIQ
ViPR	ARR29303.1		A0A1X9T682	Human coxsackievirus A6	TPLQGLPV	GTIQGDRV	AMEQGVSD	AQKQGATW	ALFQGPPK	AGFQGAYS	ATVQGPSL	ASEQGEIQ	TPLQGLPVGTIQGDRVAMEQGVSDAQKQGATWALFQGPPKAGFQGAYSATVQGPSLASEQGEIQ
ViPR	AJO60891.1		A0A0D3QL49	Coxsackievirus A6	TPHQGLPV	GTIQGDRV	AMEQGVSD	AERQSNGW	ALFQGPPK	AGFQGAYS	ATVQGPSL	ASEQGEIQ	TPHQGLPVGTIQGDRVAMEQGVSDAERQSNGWALFQGPPKAGFQGAYSATVQGPSLASEQGEIQ
ViPR	AJO60893.1		A0A0D3QL03	Coxsackievirus A6	TPHQGLPV	GTIQGDRV	AMEQGVSD	AERQNNSW	ALFQGPPK	AGFQGAYS	ATVQGPSL	ASEQGEIQ	TPHQGLPVGTIQGDRVAMEQGVSDAERQNNSWALFQGPPKAGFQGAYSATVQGPSLASEQGEIQ
ViPR	ARR29299.1		A0A1X9T689	Human coxsackievirus A6	TPHQGLPV	GTIQGDRV	AMEQGVSD	AQKQSASW	ALFQGPPK	AGFQGAYS	ATVQGPSL	ASEQGEIQ	TPHQGLPVGTIQGDRVAMEQGVSDAQKQSASWALFQGPPKAGFQGAYSATVQGPSLASEQGEIQ
ViPR	ARR29301.1		A0A1X9T691	Human coxsackievirus A6	AAHQGLPV	GTIQGDRV	AMEQGVSD	AQKQSASW	ALFQGPPK	AGFQGAYS	ATVQGPSL	ASEQGEIQ	AAHQGLPVGTIQGDRVAMEQGVSDAQKQSASWALFQGPPKAGFQGAYSATVQGPSLASEQGEIQ
ViPR	AKN22173.1		A0A0H3YLW6	Coxsackievirus A6	AHTQGLPV	GTIQGDRV	AMEQGVSD	AQKQSASW	ALFQGPPK	AGFQGAYS	ATVQGPSL	ASEQGEIQ	AHTQGLPVGTIQGDRVAMEQGVSDAQKQSASWALFQGPPKAGFQGAYSATVQGPSLASEQGEIQ
ViPR	ARR29300.1		A0A1X9T687	Human coxsackievirus A6	AHTQGLPV	GTIQGDRV	AMEQGVSD	AQKQSASW	ALFQGPPK	AGFQGAYS	ATVQGPSL	ASEQGEIQ	AHTQGLPVGTIQGDRVAMEQGVSDAQKQSASWALFQGPPKAGFQGAYSATVQGPSLASEQGEIQ
ViPR	ARR29295.1		A0A1X9T692	Human coxsackievirus A6	AHTQGLPV	GTIQGDRV	AMEQGVSD	AQKQSASW	ALFQGPPK	AGFQGAYS	ATVQGPSL	ASEQGEIQ	AHTQGLPVGTIQGDRVAMEQGVSDAQKQSASWALFQGPPKAGFQGAYSATVQGPSLASEQGEIQ
ViPR	ARR29296.1		A0A1X9T686	Human coxsackievirus A6	TQHQGLPV	GTIQGDRV	AMEQGVSD	AQKQSASW	ALFQGPPK	AGFQGAYS	ATVQGPSL	ASEQGEIQ	TQHQGLPVGTIQGDRVAMEQGVSDAQKQSASWALFQGPPKAGFQGAYSATVQGPSLASEQGEIQ
ViPR	BAU68135.1		A0A140KFK8	Human coxsackievirus A6	TQHQGLPV	GTIQGDRV	AMEQGVSD	AQKQSASW	ALFQGPPK	AGFQGAYS	ATVQGPSL	ASEQGEIQ	TQHQGLPVGTIQGDRVAMEQGVSDAQKQSASWALFQGPPKAGFQGAYSATVQGPSLASEQGEIQ
ViPR	BAU68136.1		A0A140KFK9	Human coxsackievirus A6	AQHQGLPV	GTIQGDRV	AMEQGVSD	VQKQGASW	ALFQGPPK	AGFQGAYS	ATVQGPSL	ASEQGEIQ	AQHQGLPVGTIQGDRVAMEQGVSDVQKQGASWALFQGPPKAGFQGAYSATVQGPSLASEQGEIQ
ViPR	AJO60884.1		A0A0D3QL26	Coxsackievirus A6	TQPQGLPV	GTIQGDRV	AMEQGVSD	AQKQSASW	ALFQGPPK	AGFQGAYS	ATVQGPSL	ASEQGEIQ	TQPQGLPVGTIQGDRVAMEQGVSDAQKQSASWALFQGPPKAGFQGAYSATVQGPSLASEQGEIQ
ViPR	ARR29308.1		A0A1X9T6A2	Human coxsackievirus A6	TQPQGLPV	GTIQGDRV	AMEQGVSD	AQKQSASW	ALFQGPPK	AGFQGAYS	ATVQGPSL	ASEQGEIQ	TQPQGLPVGTIQGDRVAMEQGVSDAQKQSASWALFQGPPKAGFQGAYSATVQGPSLASEQGEIQ
ViPR	AFO12670.1		L7P6B0	Coxsackievirus A6	AHPQGLPV	GTIQGDRV	AMEQGVSD	AQKQSASW	ALFQGPPK	AGFQGAYS	ATVQGPSL	ASEQGEIQ	AHPQGLPVGTIQGDRVAMEQGVSDAQKQSASWALFQGPPKAGFQGAYSATVQGPSLASEQGEIQ
ViPR	AFO12668.1		L7P6A0	Coxsackievirus A6	AHPQGLPV	GTIQGDRV	AMEQGVSD	AQKQSASW	ALFQGPPK	AGFQGAYS	AIVQGPSL	ASEQGEIQ	AHPQGLPVGTIQGDRVAMEQGVSDAQKQSASWALFQGPPKAGFQGAYSAIVQGPSLASEQGEIQ
ViPR	AJO60882.1		A0A0D3QL92	Coxsackievirus A6	AHPQGLPV	GTIQGDRV	AMEQGVSD	AERQNNGW	ALFQGPPK	AGFQGAYS	ATVQGPSL	ASEQGEIQ	AHPQGLPVGTIQGDRVAMEQGVSDAERQNNGWALFQGPPKAGFQGAYSATVQGPSLASEQGEIQ
ViPR	ALB72951.1		A0A0M5IDI7	Coxsackievirus A6	AHPQGLPV	GTIQGDRV	AMEQGVSD	AQKQSASW	ALFQGPPK	AGFQGAYS	ATVQGPSL	ASEQGEIQ	AHPQGLPVGTIQGDRVAMEQGVSDAQKQSASWALFQGPPKAGFQGAYSATVQGPSLASEQGEIQ
ViPR	ALB72952.1		A0A0M4BWY9	Coxsackievirus A6	AHPQGLPV	GTIQGDRV	AMEQGVSD	AQKQSASW	ALFQGPPK	AGFQGAYS	ATVQGPSL	ASEQGEIQ	AHPQGLPVGTIQGDRVAMEQGVSDAQKQSASWALFQGPPKAGFQGAYSATVQGPSLASEQGEIQ
ViPR	APT68352.1		A0A1L7B653	Human coxsackievirus A6	AHHQGLPV	GTIQGDRV	AMEQGVSD	VEKQGDDW	ALFQGPPK	AGFQGAYS	ATVQGPSL	ASEQGEIQ	AHHQGLPVGTIQGDRVAMEQGVSDVEKQGDDWALFQGPPKAGFQGAYSATVQGPSLASEQGEIQ
ViPR	ARR29310.1		A0A1X9T697	Human coxsackievirus A6	AHHQGLPV	GTIQGDRV	AMEQGVSD	PSRQGDSW	ALFQGPPK	AGFQGAYS	ATVQGPSL	ASEQGEIQ	AHHQGLPVGTIQGDRVAMEQGVSDPSRQGDSWALFQGPPKAGFQGAYSATVQGPSLASEQGEIQ
ViPR	APS85800.1		A0A1L6UW90	Human coxsackievirus A6	TVIQGLPT	GTIQGDRV	AMEQGVSD	VQKQSASW	ALFQGPPK	AGFQGAYS	ATVQGPSL	ASEQGEIQ	TVIQGLPTGTIQGDRVAMEQGVSDVQKQSASWALFQGPPKAGFQGAYSATVQGPSLASEQGEIQ
ViPR	AII78466.1		A0A076JRW0	Coxsackievirus A6	AVIQGLPT	GTIQGDRV	AMEQGVSD	AQKQSASW	ALFQGPPK	AGFQGAYS	ATVQGPSL	ASEQGEIQ	AVIQGLPTGTIQGDRVAMEQGVSDAQKQSASWALFQGPPKAGFQGAYSATVQGPSLASEQGEIQ
ViPR	APT68349.1		A0A1L7B644	Human coxsackievirus A6	AVIQGLPT	GTIQGDRV	AMEQGVSD	AQKQSASW	ALFQGPPK	AGFQGAYS	ATVQGPSL	ASEQGEIQ	AVIQGLPTGTIQGDRVAMEQGVSDAQKQSASWALFQGPPKAGFQGAYSATVQGPSLASEQGEIQ
ViPR	APT68353.1		A0A1L7B648	Human coxsackievirus A6	AVIQGLPA	GTIQGDRV	AMEQGVSD	AQKQSASW	ALFQGPPK	AGFQGAYS	ATVQGPSL	ASEQGEIQ	AVIQGLPAGTIQGDRVAMEQGVSDAQKQSASWALFQGPPKAGFQGAYSATVQGPSLASEQGEIQ
ViPR	ARU09502.1		A0A1Y0EWZ6	Human coxsackievirus A6	AVIQGLPT	GTIQGDRV	AMEQGVSD	VQKQSASW	ALFQGPPK	AGFQGAYS	ATVQGPSL	ASEQGEIQ	AVIQGLPTGTIQGDRVAMEQGVSDVQKQSASWALFQGPPKAGFQGAYSATVQGPSLASEQGEIQ
ViPR	APT68351.1		A0A1L7B650	Human coxsackievirus A6	TVIQGLPT	GTIQGDRV	AMEQGVSD	VQKQSASW	ALFQGPPK	AGFQGAYS	ATVQGPSL	ASEQGEIQ	TVIQGLPTGTIQGDRVAMEQGVSDVQKQSASWALFQGPPKAGFQGAYSATVQGPSLASEQGEIQ
ViPR	ALB72936.1		A0A0M4BKK2	Coxsackievirus A6	TVIQGLPT	GTIQGDRV	AMEQGVSD	VQKQSASW	ALFQGPPK	AGFQGAYS	ATVQGPSL	ASEQGEIQ	TVIQGLPTGTIQGDRVAMEQGVSDVQKQSASWALFQGPPKAGFQGAYSATVQGPSLASEQGEIQ
ViPR	APT68355.1		A0A1L7B651	Human coxsackievirus A6	NVKQGLPV	GTIQGDRV	AMEQGVSD	VQKQSASW	ALFQGPPK	AGFQGAYS	ATVQGPSL	ASEQGEIQ	NVKQGLPVGTIQGDRVAMEQGVSDVQKQSASWALFQGPPKAGFQGAYSATVQGPSLASEQGEIQ
ViPR	AJO60883.1		A0A0D3QL01	Coxsackievirus A6	NVRQGLPV	GTIQGDRV	AMEQGVSD	VQKQSASW	ALFQGPPK	AGFQGAYS	ATVQGPSL	ASEQGEIQ	NVRQGLPVGTIQGDRVAMEQGVSDVQKQSASWALFQGPPKAGFQGAYSATVQGPSLASEQGEIQ
ViPR	ARR29302.1		A0A1X9T688	Human coxsackievirus A6	NIKQGLPV	GTIQGDRV	AMEQGVSD	VQKQSASW	ALFQGPPK	AGFQGAYS	ATVQGPSL	ASEQGEIQ	NIKQGLPVGTIQGDRVAMEQGVSDVQKQSASWALFQGPPKAGFQGAYSATVQGPSLASEQGEIQ
ViPR	ANT96612.1		A0A1B1R4J3	Human coxsackievirus A6	NIKQGLPV	GTIQGDRV	AMEQGVSD	VQKQSASW	ALFQGPPK	AGFQGAYS	ATVQGPSL	ASEQGEIQ	NIKQGLPVGTIQGDRVAMEQGVSDVQKQSASWALFQGPPKAGFQGAYSATVQGPSLASEQGEIQ
ViPR	APT68350.1		A0A1L7B634	Human coxsackievirus A6	NVKQGLPV	GTIQGDRV	AMEQGVSD	AQKQSASW	ALFQGPPK	AGFQGAYS	ATVQGPSL	ASEQGEIQ	NVKQGLPVGTIQGDRVAMEQGVSDAQKQSASWALFQGPPKAGFQGAYSATVQGPSLASEQGEIQ
ViPR	ARR29309.1		A0A1X9T6A1	Human coxsackievirus A6	TVVQGLPV	GTIQGDRV	AVEQGVSD	AQKQSASW	ALFQGPPK	AGFQGAYS	ATVQGPSL	ASEQGEIQ	TVVQGLPVGTIQGDRVAVEQGVSDAQKQSASWALFQGPPKAGFQGAYSATVQGPSLASEQGEIQ
ViPR	APS85798.1		A0A1L6UW99	Human coxsackievirus A6	TVVQGLPV	GTIQGDRV	AMEQGVSD	AQKQSASW	ALFQGPPK	AGFQGAYS	ATVQGPSL	ASEQGEIQ	TVVQGLPVGTIQGDRVAMEQGVSDAQKQSASWALFQGPPKAGFQGAYSATVQGPSLASEQGEIQ
ViPR	APT68356.1		A0A1L7B645	Human coxsackievirus A6	TVVQGLPV	GTIQGDRV	AMEQGVSD	AQKQSASW	ALFQGPPK	AGFQGAYS	ATVQGPSL	ASEQGEIQ	TVVQGLPVGTIQGDRVAMEQGVSDAQKQSASWALFQGPPKAGFQGAYSATVQGPSLASEQGEIQ
ViPR	APT68367.1		A0A1L7B666	Human coxsackievirus A6	TVVQGLPV	GTIQGDRV	AMEQGVSD	AQKQSASW	ALFQGPPK	AGFQGAYS	ATVQGPSL	ASEQGEIQ	TVVQGLPVGTIQGDRVAMEQGVSDAQKQSASWALFQGPPKAGFQGAYSATVQGPSLASEQGEIQ
ViPR	APT68366.1		A0A1L7B657	Human coxsackievirus A6	PVAQGLPV	GTIQGDRV	AMEQGVSD	AQKQSASW	ALFQGPPK	AGFQGAYS	ATVQGPSL	ASEQGEIQ	PVAQGLPVGTIQGDRVAMEQGVSDAQKQSASWALFQGPPKAGFQGAYSATVQGPSLASEQGEIQ
ViPR	ARR29311.1		A0A1X9T699	Human coxsackievirus A6	PTAQGLPV	GTIQGDRV	AMEQGVSD	AQKQSASW	ALFQGPPK	AGFQGAYS	ATVQGPSL	ASEQGEIQ	PTAQGLPVGTIQGDRVAMEQGVSDAQKQSASWALFQGPPKAGFQGAYSATVQGPSLASEQGEIQ
ViPR	APS85799.1		A0A1L6UW98	Human coxsackievirus A6	ARNQGLPV	GTIQGDRV	AMEQGVSD	AERQNNGW	ALFQGPPK	AGFQGAYS	ATVQGPSL	ASEQGEIQ	ARNQGLPVGTIQGDRVAMEQGVSDAERQNNGWALFQGPPKAGFQGAYSATVQGPSLASEQGEIQ
ViPR	ALB72939.1		A0A0M5IAG7	Coxsackievirus A6	ARNQGLPV	GTIQGDRV	AMEQGVSD	AERQNNGW	ALFQGPPK	AGFQGAYS	ATVQGPSL	ASEQGEIQ	ARNQGLPVGTIQGDRVAMEQGVSDAERQNNGWALFQGPPKAGFQGAYSATVQGPSLASEQGEIQ
ViPR	APT68348.1		A0A1L7B640	Human coxsackievirus A6	ARNQGLPV	GTIQGDRV	AMEQGVSD	AERQSNGW	ALFQGPPK	AGFQGAYS	ATVQGPSL	ASEQGEIQ	ARNQGLPVGTIQGDRVAMEQGVSDAERQSNGWALFQGPPKAGFQGAYSATVQGPSLASEQGEIQ
ViPR	ALB72938.1		A0A0M3PZA8	Coxsackievirus A6	NVTQGLPT	GTIQGDRV	AMEQGVSD	AERQNNGW	ALFQGPPK	AGFQGAYS	ATVQGPSL	ASEQGEIQ	NVTQGLPTGTIQGDRVAMEQGVSDAERQNNGWALFQGPPKAGFQGAYSATVQGPSLASEQGEIQ
ViPR	ALB72937.1		A0A0M4BMR1	Coxsackievirus A6	NVTQGLPT	GTIQGDRV	AMEQGVSD	AQKQSASW	ALFQGPPK	AGFQGAYS	ATVQGPSL	ASEQGEIQ	NVTQGLPTGTIQGDRVAMEQGVSDAQKQSASWALFQGPPKAGFQGAYSATVQGPSLASEQGEIQ
ViPR	APT68354.1		A0A1L7B656	Human coxsackievirus A6	NVTQGLPT	GTIQGDRV	AMEQGVSD	AQKQSASW	ALFQGPPK	AGFQGAYS	ATVQGPSL	ASEQGEIQ	NVTQGLPTGTIQGDRVAMEQGVSDAQKQSASWALFQGPPKAGFQGAYSATVQGPSLASEQGEIQ
ViPR	AJO60894.1		A0A0D3QL29	Coxsackievirus A6	NVTQGLPT	GTIQGDRV	AMEQGVSD	AERQNNGW	ALFQGPPK	AGFQGAYS	ATVQGPSL	ASEQGEIQ	NVTQGLPTGTIQGDRVAMEQGVSDAERQNNGWALFQGPPKAGFQGAYSATVQGPSLASEQGEIQ
ViPR	AUF49646.1		Human coxsackievirus A6	NSW-V30-2012-CVA6	ARPQGLPV	GTIQGDRV	AMEQGVSD	AERQNNGW	ALFQGPPK	AGFQGAYS	ATVQGPSL	ASEQGEIQ	ARPQGLPVGTIQGDRVAMEQGVSDAERQNNGWALFQGPPKAGFQGAYSATVQGPSLASEQGEIQ
ViPR	BAO37616.1		W0T456	Coxsackievirus A6	ARPQGLPV	GTIQGDRV	AMEQGVSD	AERQSNGW	ALFQGPPK	AGFQGAYS	ATVQGPSL	ASEQGEIQ	ARPQGLPVGTIQGDRVAMEQGVSDAERQSNGWALFQGPPKAGFQGAYSATVQGPSLASEQGEIQ
ViPR	BAO37619.1		W0T684	Coxsackievirus A6	ARPQGLPV	GTIQGDRV	AMEQGVSD	AQKQSASW	ALFQGPPK	AGFQGAYS	ATVQGPSL	ASEQGEIQ	ARPQGLPVGTIQGDRVAMEQGVSDAQKQSASWALFQGPPKAGFQGAYSATVQGPSLASEQGEIQ
ViPR	BAU68134.1		A0A140KFK7	Human coxsackievirus A6	STKQGLPV	GTIQGDRV	AMEQGVSD	AQKQSASW	ALFQGPPK	AGFQGAYS	ATVQGPSL	ASEQGEIQ	STKQGLPVGTIQGDRVAMEQGVSDAQKQSASWALFQGPPKAGFQGAYSATVQGPSLASEQGEIQ
ViPR	ARR29298.1		A0A1X9T693	Human coxsackievirus A6	SVKQGLPV	GTIQGDRV	AMEQGVSD	VEKQGDDW	ALFQGPPK	AGFQGAYS	ATVQGPSL	VSEQGEIQ	SVKQGLPVGTIQGDRVAMEQGVSDVEKQGDDWALFQGPPKAGFQGAYSATVQGPSLVSEQGEIQ
ViPR	AJO60881.1		A0A0D3QL44	Coxsackievirus A6	ARTQGLPV	GTIQGDRV	AMEQGVSD	VMKQGDSW	ALFQGPPK	AGFQGAYS	ATVQGPSL	ASEQGEIQ	ARTQGLPVGTIQGDRVAMEQGVSDVMKQGDSWALFQGPPKAGFQGAYSATVQGPSLASEQGEIQ
ViPR	AJO60879.1		A0A0D3QLE1	Coxsackievirus A6	TIPQGLPV	GTIQGDRV	AMEQGVSD	VMKQGDSW	ALFQGPPK	AGFQGAYS	ATVQGPSL	ASEQGEIQ	TIPQGLPVGTIQGDRVAMEQGVSDVMKQGDSWALFQGPPKAGFQGAYSATVQGPSLASEQGEIQ
ViPR	BAL14292.1		G5EN04	Coxsackievirus A6	TIPQGLPV	GTIQGDRV	AMEQGVSD	AQKQSASW	ALFQGPPK	AGFQGAYS	ATVQGPSL	ASEQGEIQ	TIPQGLPVGTIQGDRVAMEQGVSDAQKQSASWALFQGPPKAGFQGAYSATVQGPSLASEQGEIQ
ViPR	AII78467.1		A0A076JT22	Coxsackievirus A6	VVQQGLPV	GTIQGDRV	AMEQGVSD	AQKQSASW	ALFQGPPK	AGFQGAYS	ATVQGPSL	ASEQGETQ	VVQQGLPVGTIQGDRVAMEQGVSDAQKQSASWALFQGPPKAGFQGAYSATVQGPSLASEQGETQ
ViPR	BAU68138.1		A0A140KFL4	Human coxsackievirus A6	VVQQGLPV	GTIQGDRV	AMEQGVSD	AQKQSASW	ALFQGPPK	AGFQGAYS	ATVQGPSL	ASEQGEIQ	VVQQGLPVGTIQGDRVAMEQGVSDAQKQSASWALFQGPPKAGFQGAYSATVQGPSLASEQGEIQ
ViPR	BAU68142.1		A0A140KFL5	Human coxsackievirus A6	NKTQGIPI	GTIQGDRV	AMEQGVSD	AQKQSASW	ALFQGPPK	AGFQGAYS	ATVQGPSL	ASEQGEIQ	NKTQGIPIGTIQGDRVAMEQGVSDAQKQSASWALFQGPPKAGFQGAYSATVQGPSLASEQGEIQ
ViPR	BAU68137.1		A0A140KFL0	Human coxsackievirus A6	NKVQGLPV	GTIQGDRV	AMEQGVSD	AQKQSASW	ALFQGPPK	AGFQGAYS	ATVQGPSL	ASEQGEIQ	NKVQGLPVGTIQGDRVAMEQGVSDAQKQSASWALFQGPPKAGFQGAYSATVQGPSLASEQGEIQ
ViPR	BAU68140.1		A0A140KFL3	Human coxsackievirus A6	NKVQGLPV	GTIQGDRV	AMEQGVSD	AQKQSASW	ALFQGPPK	AGFQGAYS	ATVQGPSL	ASEQGEIQ	NKVQGLPVGTIQGDRVAMEQGVSDAQKQSASWALFQGPPKAGFQGAYSATVQGPSLASEQGEIQ
ViPR	AFO12669.1		L7P6B5	Coxsackievirus A6	NKVQGLPV	GTIQGDRV	AMEQGVSD	AERQSNGW	ALFQGPPK	AGFQGAYS	ATVQGPSL	ASEQGEIQ	NKVQGLPVGTIQGDRVAMEQGVSDAERQSNGWALFQGPPKAGFQGAYSATVQGPSLASEQGEIQ
ViPR	AFN89223.1		V5IY44	Coxsackievirus A6	AKAQGLPV	GTIQGDRV	AMEQGVSD	AQKQSASW	ALFQGPPK	AGFQGAYS	ATVQGPSL	ASEQGEIQ	AKAQGLPVGTIQGDRVAMEQGVSDAQKQSASWALFQGPPKAGFQGAYSATVQGPSLASEQGEIQ
ViPR	APS85801.1		A0A1L6UW91	Human coxsackievirus A6	VEPQGLPV	GTIQGDRV	AMEQGVSD	AQKQSASW	ALFQGPLK	AGFQGAYS	ATVQGPSL	ASEQGEIQ	VEPQGLPVGTIQGDRVAMEQGVSDAQKQSASWALFQGPLKAGFQGAYSATVQGPSLASEQGEIQ
ViPR	ARR29297.1		A0A1X9T6A0	Human coxsackievirus A6	VAAQGIPT	GTIQGDRV	AMEQGVSD	AQKQSASW	ALFQGPPK	AGFQGAYS	ATVQGPSL	ASEQGEIQ	VAAQGIPTGTIQGDRVAMEQGVSDAQKQSASWALFQGPPKAGFQGAYSATVQGPSLASEQGEIQ
ViPR	ARR29307.1		A0A1X9T6B2	Human coxsackievirus A6	AVTQGLPT	GTIQGDRV	AMEQGVSD	AQKQSASW	ALFQGPPK	AGFQGAYS	ATVQGPSL	ASEQGEIQ	AVTQGLPTGTIQGDRVAMEQGVSDAQKQSASWALFQGPPKAGFQGAYSATVQGPSLASEQGEIQ
ViPR	AIM40216.1		A0A088F9N3	Coxsackievirus A6	AIAQGLPT	GTIQGDRV	AMEQGVSD	AQKQSASW	ALFQGPPK	AGFQGAYS	ATVQGPSL	ASEQGEIQ	AIAQGLPTGTIQGDRVAMEQGVSDAQKQSASWALFQGPPKAGFQGAYSATVQGPSLASEQGEIQ
ViPR	ALB72957.1		A0A0M4BQY1	Coxsackievirus A6	AITQGLPT	GTIQGDRV	AMEQGVSD	VMKQGDSW	ALFQGPPK	AGFQGAYS	ATVQGPSL	ASEQGEIQ	AITQGLPTGTIQGDRVAMEQGVSDVMKQGDSWALFQGPPKAGFQGAYSATVQGPSLASEQGEIQ
ViPR	ALB72955.1		A0A0M4BG58	Coxsackievirus A6	AVTQGLPT	GTIQGDRV	VMEQGVSD	AERQNNGW	ALFQGPPK	AGFQGAYS	ATVQGPSL	ASEQGEIQ	AVTQGLPTGTIQGDRVVMEQGVSDAERQNNGWALFQGPPKAGFQGAYSATVQGPSLASEQGEIQ
ViPR	ALB72940.1		A0A0M4BWX9	Coxsackievirus A6	AIAQGLPT	GTIQGDRV	AMEQGVSD	AQKQSDSW	ALFQGPPK	AGFQGAYS	ATVQGPSL	ASEQGEIQ	AIAQGLPTGTIQGDRVAMEQGVSDAQKQSDSWALFQGPPKAGFQGAYSATVQGPSLASEQGEIQ
ViPR	ALB72934.1		A0A0M3PZA7	Coxsackievirus A6	AITQGLPT	GTIQGDRV	AMEQGVSD	AQKQSDSW	ALFQGPPK	AGFQGAYS	ATVQGPSL	ASEQGEIQ	AITQGLPTGTIQGDRVAMEQGVSDAQKQSDSWALFQGPPKAGFQGAYSATVQGPSLASEQGEIQ
ViPR	ARU09503.1		A0A1Y0EX01	Human coxsackievirus A6	AVTQGVPT	GTIQGDRV	VMEQGVSD	AQKQSDSW	ALFQGPPK	AGFQGAYS	ATVQGPSL	ASEQGEIQ	AVTQGVPTGTIQGDRVVMEQGVSDAQKQSDSWALFQGPPKAGFQGAYSATVQGPSLASEQGEIQ
ViPR	BAU68143.1		A0A140KFL6	Human coxsackievirus A6	AVTQGLPT	GTIQGDRV	AMEQGVSD	AERQNNGW	ALFQGPPK	AGFQGAYS	AMVQGPSL	ASEQGEIQ	AVTQGLPTGTIQGDRVAMEQGVSDAERQNNGWALFQGPPKAGFQGAYSAMVQGPSLASEQGEIQ
ViPR	BAU68144.1		A0A140KFL7	Human coxsackievirus A6	AVTQGLPT	GTIQGDRV	AMEQGVSD	AERQNNSW	ALFQGPPK	AGFQGAYS	AMVQGPSL	ASEQGEIQ	AVTQGLPTGTIQGDRVAMEQGVSDAERQNNSWALFQGPPKAGFQGAYSAMVQGPSLASEQGEIQ
ViPR	BAU68145.1		A0A140KFL8	Human coxsackievirus A6	AVTQGIPT	GTIQGDRV	AMEQGVSD	ASKQSDYW	ALFQGPPK	AGFQGAYS	AMVQGPSL	ASEQGEIQ	AVTQGIPTGTIQGDRVAMEQGVSDASKQSDYWALFQGPPKAGFQGAYSAMVQGPSLASEQGEIQ
ViPR	BAU68148.1		A0A140KFM1	Human coxsackievirus A6	AVTQGIPT	GTIQGDRV	AMEQGVSD	VQKQSASW	ALFQGPPK	AGFQGAYS	AMVQGPSL	ASEQGEIQ	AVTQGIPTGTIQGDRVAMEQGVSDVQKQSASWALFQGPPKAGFQGAYSAMVQGPSLASEQGEIQ
ViPR	BAU68146.1		A0A140KFL9	Human coxsackievirus A6	AVAQGIPT	GTIQGDRV	AMEQGVSD	VQKQSASW	ALFQGPPK	AGFQGAYS	AMVQGPSL	ASEQGEIQ	AVAQGIPTGTIQGDRVAMEQGVSDVQKQSASWALFQGPPKAGFQGAYSAMVQGPSLASEQGEIQ
ViPR	BAU68147.1		A0A140KFM0	Human coxsackievirus A6	AIAQGIPT	GTIQGDRV	AMEQGVSD	AERQSNGW	ALFQGPLK	AGFQGAYS	AMVQGPSL	ASEQGEIQ	AIAQGIPTGTIQGDRVAMEQGVSDAERQSNGWALFQGPLKAGFQGAYSAMVQGPSLASEQGEIQ
ViPR	APR72755.1		A0A1L6KUJ7	Human coxsackievirus A6	AIAQGIPT	GTIQGDRV	AMEQGVSD	AERQNNNW	ALFQGPPK	AGFQGAYS	ATVQGPSL	ASEQGEIQ	AIAQGIPTGTIQGDRVAMEQGVSDAERQNNNWALFQGPPKAGFQGAYSATVQGPSLASEQGEIQ
ViPR	AJO60886.1		A0A0D3QL47	Coxsackievirus A6	ASEQGLPV	GTIQGDRV	AMEQGVSD	AERQNNNW	ALFQGPPK	AGFQGAYS	ATVQGPSL	ASEQGEIQ	ASEQGLPVGTIQGDRVAMEQGVSDAERQNNNWALFQGPPKAGFQGAYSATVQGPSLASEQGEIQ
ViPR	ALB72942.1		A0A0M4BG51	Coxsackievirus A6	AIAQGLPT	GTIQGDRV	AMEQGVSD	VIKQGDSW	ALFQGPPK	AGFQGAYS	ATVQGPSL	ASEQGEIQ	AIAQGLPTGTIQGDRVAMEQGVSDVIKQGDSWALFQGPPKAGFQGAYSATVQGPSLASEQGEIQ
ViPR	AJO60887.1		A0A0D3QL96	Coxsackievirus A6	AIAQGLPT	GTIQGDRV	AMEQGVSD	VIKQGDSW	ALFQGPPK	AGFQGAYS	ATVQGPSL	ASEQGEIQ	AIAQGLPTGTIQGDRVAMEQGVSDVIKQGDSWALFQGPPKAGFQGAYSATVQGPSLASEQGEIQ
ViPR	AIA99528.1		A0A060D1Y1	Coxsackievirus A6	AITQGLPV	GTIQGDRV	AMEQGVSD	AERQNNGW	ALFQGPPK	AGFQGAYS	ATVQGPSL	ASEQGEIQ	AITQGLPVGTIQGDRVAMEQGVSDAERQNNGWALFQGPPKAGFQGAYSATVQGPSLASEQGEIQ
ViPR	APT68359.1		A0A1L7B661	Human coxsackievirus A6	AIVQGIPT	GTIQGDRV	AMEQGVSD	AERQNNGW	ALFQGPPK	AGFQGAYS	ATVQGPSL	ASEQGEIQ	AIVQGIPTGTIQGDRVAMEQGVSDAERQNNGWALFQGPPKAGFQGAYSATVQGPSLASEQGEIQ
ViPR	APT68360.1		A0A1L7B647	Human coxsackievirus A6	AITQGLPT	GTIQGDRV	AMEQGVSD	AERQNNGW	ALFQGPPK	AGFQGAYS	ATVQGPSL	ASEQGEIQ	AITQGLPTGTIQGDRVAMEQGVSDAERQNNGWALFQGPPKAGFQGAYSATVQGPSLASEQGEIQ
ViPR	APT68365.1		A0A1L7B655	Human coxsackievirus A6	ALAQGIPV	GTIQGDRV	AMEQGVSD	VVRQGDSW	ALFQGPPK	AGFQGAYS	ATVQGPSL	ASEQGEIQ	ALAQGIPVGTIQGDRVAMEQGVSDVVRQGDSWALFQGPPKAGFQGAYSATVQGPSLASEQGEIQ
ViPR	ALB72941.1		A0A0M4BMU1	Coxsackievirus A6	AIAQGIPT	GTIQGDRV	AMEQGVSD	AIKQGDSW	ALFQGPPK	AGFQGAYS	ATVQGPSL	ASEQGEIQ	AIAQGIPTGTIQGDRVAMEQGVSDAIKQGDSWALFQGPPKAGFQGAYSATVQGPSLASEQGEIQ
ViPR	APT68364.1		A0A1L7B665	Human coxsackievirus A6	AIAQGIPT	GTIQGDRV	AMEQGVSD	AIKQGDSW	ALFQGPPK	AGFQGAYS	ATVQGPSL	ASEQGEIQ	AIAQGIPTGTIQGDRVAMEQGVSDAIKQGDSWALFQGPPKAGFQGAYSATVQGPSLASEQGEIQ
ViPR	APT68361.1		A0A1L7B660	Human coxsackievirus A6	AIVQGIPT	GIIQGDRV	AMEQGVSD	VMRQGDSW	ALFQGPPK	AGFQGAYS	ATVQGPSL	ASEQGEIQ	AIVQGIPTGIIQGDRVAMEQGVSDVMRQGDSWALFQGPPKAGFQGAYSATVQGPSLASEQGEIQ
ViPR	ARR29304.1		A0A1X9T696	Human coxsackievirus A6	AIAQGIPT	GTIQGDRV	AMEQGVSD	AIKQGDSW	ALFQGPPK	AGFQGAYS	ATVQGPSL	ASEQGEIQ	AIAQGIPTGTIQGDRVAMEQGVSDAIKQGDSWALFQGPPKAGFQGAYSATVQGPSLASEQGEIQ
ViPR	ARR29305.1		A0A1X9T6A3	Human coxsackievirus A6	AIAQGIPT	GTIQGDRV	AMEQGVSD	VMRQGDSW	ALFQGPPK	AGFQGAYS	ATVQGPSL	ASEQGEIQ	AIAQGIPTGTIQGDRVAMEQGVSDVMRQGDSWALFQGPPKAGFQGAYSATVQGPSLASEQGEIQ
ViPR	APT68363.1		A0A1L7B658	Human coxsackievirus A6	AIAQGIPT	GTIQGDRV	AMEQGVTD	AIKQGDSW	ALFQGPPK	AGFQGAYS	ATVQGPSL	ASEQGEIQ	AIAQGIPTGTIQGDRVAMEQGVTDAIKQGDSWALFQGPPKAGFQGAYSATVQGPSLASEQGEIQ
ViPR	APT68362.1		A0A1L7B663	Human coxsackievirus A6	AIAQGIPT	GTIQGDRV	AMEQGVSD	AIKQGDSW	ALFQGPPK	AGFQGAYS	ATVQGPSL	ASEQGEIQ	AIAQGIPTGTIQGDRVAMEQGVSDAIKQGDSWALFQGPPKAGFQGAYSATVQGPSLASEQGEIQ
ViPR	APT68345.1		A0A1L7B643	Human coxsackievirus A6	AITQGIPT	GTIQGDRV	AMEQGVSD	VMRQGDSW	ALFQGPPK	AGFQGAYS	ATVQGPSL	ASEQGEIQ	AITQGIPTGTIQGDRVAMEQGVSDVMRQGDSWALFQGPPKAGFQGAYSATVQGPSLASEQGEIQ
ViPR	ALB72946.1		A0A0M5I7B9	Coxsackievirus A6	AIAQGIPT	GTIQGDRV	AMEQGVSD	AIKQGDSW	ALFQGPPK	AGFQGAYS	ATVQGPSL	ASEQGEIQ	AIAQGIPTGTIQGDRVAMEQGVSDAIKQGDSWALFQGPPKAGFQGAYSATVQGPSLASEQGEIQ
ViPR	ARR29294.1		A0A1X9T677	Human coxsackievirus A6	AVSQGIPA	GTIQGDRV	AMEQGVSD	AIKQGDSW	ALFQGPPK	AGFQGAYS	ATVQGPSL	ASEQGEIQ	AVSQGIPAGTIQGDRVAMEQGVSDAIKQGDSWALFQGPPKAGFQGAYSATVQGPSLASEQGEIQ
ViPR	APT68357.1		A0A1L7B662	Human coxsackievirus A6	AVSQGIPA	GTIQGDRV	AMEQGVSD	ATKQGDSW	ALFQGPPK	AGFQGAYS	ATVQGPSL	ASEQGEIQ	AVSQGIPAGTIQGDRVAMEQGVSDATKQGDSWALFQGPPKAGFQGAYSATVQGPSLASEQGEIQ
ViPR	APT68347.1		A0A1L7B652	Human coxsackievirus A6	AVSQGIPA	GTIQGDRV	AMEQGVSD	VMRQGDSW	ALFQGPPK	AGFQGAYS	ATVQGPSL	ASEQGEIQ	AVSQGIPAGTIQGDRVAMEQGVSDVMRQGDSWALFQGPPKAGFQGAYSATVQGPSLASEQGEIQ
ViPR	APT68346.1		A0A1L7B637	Human coxsackievirus A6	AVSQGIPA	GTIQGDRV	AMEQGVSD	VMRQGDSW	ALFQGPPK	AGFQGAYS	ATVQGPSL	ASEQGEIQ	AVSQGIPAGTIQGDRVAMEQGVSDVMRQGDSWALFQGPPKAGFQGAYSATVQGPSLASEQGEIQ
ViPR	ALB72958.1		A0A0M3PZB2	Coxsackievirus A6	AVSQGIPA	GTIQGDRV	AMEQGVSD	AIKQGDSW	ALFQGPPK	AGFQGAYS	ATVQGPSL	ASEQGEIQ	AVSQGIPAGTIQGDRVAMEQGVSDAIKQGDSWALFQGPPKAGFQGAYSATVQGPSLASEQGEIQ
ViPR	APT68344.1		A0A1L7B646	Human coxsackievirus A6	AVSQGIPA	GTIQGDRV	AMEQGVSD	AIKQGDSW	ALFQGPPK	AGFQGAYS	ATVQGPSL	ASEQGEIQ	AVSQGIPAGTIQGDRVAMEQGVSDAIKQGDSWALFQGPPKAGFQGAYSATVQGPSLASEQGEIQ
ViPR	APT68343.1		A0A1L7B641	Human coxsackievirus A6	AVSQGIPA	GTIQGDRV	AMEQGVSD	VMRQGDSW	ALFQGPPK	AGFQGAYS	ATVQGPSL	ASEQGEIQ	AVSQGIPAGTIQGDRVAMEQGVSDVMRQGDSWALFQGPPKAGFQGAYSATVQGPSLASEQGEIQ
ViPR	APT68342.1		A0A1L7B636	Human coxsackievirus A6	AVSQGIPA	GTIQGDRV	AMEQGVSD	VMRQGDSW	ALFQGPPK	AGFQGAYS	ATVQGPSL	ASEQGEIQ	AVSQGIPAGTIQGDRVAMEQGVSDVMRQGDSWALFQGPPKAGFQGAYSATVQGPSLASEQGEIQ
ViPR	APT68341.1		A0A1L7B632	Human coxsackievirus A6	AVSQGIPA	GTIQGDRV	AMEQGVSD	AIKQGDSW	ALFQGPPK	AGFQGAYS	ATVQGPSL	ASEQGEIQ	AVSQGIPAGTIQGDRVAMEQGVSDAIKQGDSWALFQGPPKAGFQGAYSATVQGPSLASEQGEIQ
ViPR	ARR29306.1		A0A1X9T694	Human coxsackievirus A6	AVSQGIPA	GTIQGDRV	AMEQGVSD	VMRQGDSW	ALFQGPPK	AGFQGAYS	ATVQGPSL	ASEQGEIQ	AVSQGIPAGTIQGDRVAMEQGVSDVMRQGDSWALFQGPPKAGFQGAYSATVQGPSLASEQGEIQ
ViPR	ALB72953.1		A0A0M4BMV0	Coxsackievirus A6	AVSQGIPA	GTIQGDRV	AMEQGVSD	VMRQGDSW	ALFQGPPK	AGFQGAYS	ATVQGTSL	ASEQGEIQ	AVSQGIPAGTIQGDRVAMEQGVSDVMRQGDSWALFQGPPKAGFQGAYSATVQGTSLASEQGEIQ
ViPR	ALB72954.1		A0A0M3PZB1	Coxsackievirus A6	AVSQGIPA	GTIQGDRV	AMEQGVSD	AIKQGDSW	ALFQGPPK	AGFQGAYS	ATVQGPSL	ASEQGEIQ	AVSQGIPAGTIQGDRVAMEQGVSDAIKQGDSWALFQGPPKAGFQGAYSATVQGPSLASEQGEIQ
ViPR	APT68358.1		A0A1L7B649	Human coxsackievirus A6	AVSQGIPA	GTIQGDRV	AMEQGVSD	AIKQGDSW	ALFQGPPK	AGFQGAYS	ATVQGPSL	VSEQGEIQ	AVSQGIPAGTIQGDRVAMEQGVSDAIKQGDSWALFQGPPKAGFQGAYSATVQGPSLVSEQGEIQ
ViPR	ALB72949.1		A0A0M4BKL1	Coxsackievirus A6	AVSQGIPA	GTIQGDRV	AMEQGVSD	AIKQGDSW	ALFQGPPK	AGFQGAYS	ATVQGPSL	ASEQGEIQ	AVSQGIPAGTIQGDRVAMEQGVSDAIKQGDSWALFQGPPKAGFQGAYSATVQGPSLASEQGEIQ
ViPR	ALB72956.1		A0A0M4BF99	Coxsackievirus A6	AVSQGIPA	GTIQGDRV	AMEQGVSD	VMKQGDSW	ALFQGPPK	AGFQGAYS	ATVQGPSL	ASEQGEIQ	AVSQGIPAGTIQGDRVAMEQGVSDVMKQGDSWALFQGPPKAGFQGAYSATVQGPSLASEQGEIQ
ViPR	ALB72950.1		A0A0M4BMR8	Coxsackievirus A6	AVSQGIPA	GTIQGDRV	AMEQGVSD	VMKQGDSW	ALFQGPPK	AGFQGAYS	ATVQGPSL	ASEQGEIQ	AVSQGIPAGTIQGDRVAMEQGVSDVMKQGDSWALFQGPPKAGFQGAYSATVQGPSLASEQGEIQ
ViPR	ALB72959.1		A0A0M5ICZ0	Coxsackievirus A6	AVSQGIPA	GTIQGDRV	AMEQGVSD	VMKQGDSW	ALFQGPPK	AGFQGAYS	ATVQGPSL	ASEQGEIQ	AVSQGIPAGTIQGDRVAMEQGVSDVMKQGDSWALFQGPPKAGFQGAYSATVQGPSLASEQGEIQ
ViPR	AOS88562.1		A0A1D8DFU2	Human coxsackievirus A6	AVSQGIPA	GTIQGDRV	AMEQGVSD	VMKQGDSW	ALFQGPPK	AGFQGAYS	ATVQGPSL	ASEQGEIQ	AVSQGIPAGTIQGDRVAMEQGVSDVMKQGDSWALFQGPPKAGFQGAYSATVQGPSLASEQGEIQ
ViPR	ALB72935.1		A0A0M4BXN6	Coxsackievirus A6	AVSQGIPA	GTIQGDRV	AMEQGVSD	VMKQGDSW	ALFQGPPK	AGFQGAYS	ATVQGPSI	ASEQGEIQ	AVSQGIPAGTIQGDRVAMEQGVSDVMKQGDSWALFQGPPKAGFQGAYSATVQGPSIASEQGEIQ
ViPR	AOS88561.1		A0A1D8DFU0	Human coxsackievirus A6	AVSQGIPA	GTIQGDRV	AMEQGVSD	VMKQGDSW	ALFQGPPK	AGFQGAYS	ATVQGPSL	ASEQGEIQ	AVSQGIPAGTIQGDRVAMEQGVSDVMKQGDSWALFQGPPKAGFQGAYSATVQGPSLASEQGEIQ
ViPR	AOS88563.1		A0A1D8DFU1	Human coxsackievirus A6	AVSQGIPA	GTIQGDRV	AMEQGVSD	VMKQGDSW	ALFQGPPK	AGFQGAYS	ATVQGPSL	ASEQGEIQ	AVSQGIPAGTIQGDRVAMEQGVSDVMKQGDSWALFQGPPKAGFQGAYSATVQGPSLASEQGEIQ
ViPR	BAO37617.1		W0T231	Coxsackievirus A6	AVSQGIPA	GTIQGDRV	AMEQGVSD	AQKQSASW	ALFQGPPK	AGFQGAYS	ATVQGPSL	ASEQGEIQ	AVSQGIPAGTIQGDRVAMEQGVSDAQKQSASWALFQGPPKAGFQGAYSATVQGPSLASEQGEIQ
ViPR	AFN53722.1		I6Y9R1	Coxsackievirus A6	AVSQGIPA	GTIQGDRV	AMEQGVSD	VQKQSASW	ALFQGPPK	AGFQGAYS	ATVQGPSL	ASEQGEIQ	AVSQGIPAGTIQGDRVAMEQGVSDVQKQSASWALFQGPPKAGFQGAYSATVQGPSLASEQGEIQ
ViPR	BAO37618.1		W0T3I7	Coxsackievirus A6	AVSQGIPA	GTIQGDRV	AMEQGVSD	VQKQSASW	ALFQGPPK	AGFQGAYS	ATVQGPSL	ASEQGEIQ	AVSQGIPAGTIQGDRVAMEQGVSDVQKQSASWALFQGPPKAGFQGAYSATVQGPSLASEQGEIQ
ViPR	BAU68131.1		A0A140KFK6	Human coxsackievirus A6	AVSQGIPA	GTIQGDRV	AMEQGVSD	VQKQSASW	ALFQGPPK	AGFQGAYS	ATVQGPSL	ASEQGEIQ	AVSQGIPAGTIQGDRVAMEQGVSDVQKQSASWALFQGPPKAGFQGAYSATVQGPSLASEQGEIQ
ViPR	BAU68132.1		A0A140KFK5	Human coxsackievirus A6	AVSQGIPA	GTIQGDRV	AMEQGVSD	VQKQSASW	ALFQGPPK	AGFQGAYS	ATVQGPSL	ASEQGEIQ	AVSQGIPAGTIQGDRVAMEQGVSDVQKQSASWALFQGPPKAGFQGAYSATVQGPSLASEQGEIQ
ViPR	AKZ66533.1		A0A0K2BNC7	Coxsackievirus A6	AVSQGIPA	GTIQGDRV	AMEQGVSD	VQKQSASW	ALFQGPPK	AGFQGAYS	ATVQGPSL	ATEQGEIQ	AVSQGIPAGTIQGDRVAMEQGVSDVQKQSASWALFQGPPKAGFQGAYSATVQGPSLATEQGEIQ
ViPR	AFO12665.1		L7P6A9	Coxsackievirus A6	AVSQGIPA	GTIQGDRV	AMEQGVSD	VQKQSASW	ALFQGPPK	AGFQGAYS	ATVQGPSL	ATEQGEIQ	AVSQGIPAGTIQGDRVAMEQGVSDVQKQSASWALFQGPPKAGFQGAYSATVQGPSLATEQGEIQ
ViPR	AFO12666.1		L7P6C4	Coxsackievirus A6	AVSQGIPA	GTIQGDRV	AMEQGVSD	VQKQSASW	ALFQGPPK	AGFQGAYS	ATVQGPSL	ATEQGEIQ	AVSQGIPAGTIQGDRVAMEQGVSDVQKQSASWALFQGPPKAGFQGAYSATVQGPSLATEQGEIQ
ViPR	BAO37615.1		W0T2I0	Coxsackievirus A6	AVSQGIPA	GTIQGDRV	AMEQGVSD	VQKQSASW	ALFQGPPK	AGFQGAYS	ATVQGPSL	ASEQGEIQ	AVSQGIPAGTIQGDRVAMEQGVSDVQKQSASWALFQGPPKAGFQGAYSATVQGPSLASEQGEIQ
ViPR	BAU68127.1		A0A140KFK0	Human coxsackievirus A6	AVSQGIPA	GTIQGDRV	AMEQGVSD	VQKQSASW	ALFQGPPK	AGFQGAYS	ATVQGPSL	ASEQGEIQ	AVSQGIPAGTIQGDRVAMEQGVSDVQKQSASWALFQGPPKAGFQGAYSATVQGPSLASEQGEIQ
ViPR	BAU68128.1		A0A140KFK1	Human coxsackievirus A6	AVSQGIPA	GTIQGDRV	AMEQGVSD	VQKQSASW	ALFQGPPK	AGFQGAYS	ATVQGPSL	ASEQGEIQ	AVSQGIPAGTIQGDRVAMEQGVSDVQKQSASWALFQGPPKAGFQGAYSATVQGPSLASEQGEIQ
ViPR	BAU68130.1		A0A140KFK3	Human coxsackievirus A6	AVSQGIPA	GTIQGDRV	AMEQGVSD	VQKQSASW	ALFQGPLK	AGFQGAYS	ATVQGPSL	ASEQGEIQ	AVSQGIPAGTIQGDRVAMEQGVSDVQKQSASWALFQGPLKAGFQGAYSATVQGPSLASEQGEIQ
ViPR	BAU68129.1		A0A140KFK2	Human coxsackievirus A6	AVSQGIPA	GTIQGDRV	AMEQGVSD	VQKQSASW	ALFQGPPK	AGFQGAYS	ATVQGPSL	ASEQGEIQ	AVSQGIPAGTIQGDRVAMEQGVSDVQKQSASWALFQGPPKAGFQGAYSATVQGPSLASEQGEIQ
ViPR	ALB72932.1		A0A0M4BQW5	Coxsackievirus A6	AVSQGIPA	GTIQGDRV	AMEQGVSD	VQKQSASW	ALFQGPPK	AGFQGAYS	ATVQGPSL	ASEQGEIQ	AVSQGIPAGTIQGDRVAMEQGVSDVQKQSASWALFQGPPKAGFQGAYSATVQGPSLASEQGEIQ
ViPR	ALB72933.1		A0A0M5IFT0	Coxsackievirus A6	AVSQGIPA	GSIQGDRV	AMEQGVSD	VQKQSASW	ALFQGPPK	AGFQGAYS	ATVQGPSL	ASEQGEIQ	AVSQGIPAGSIQGDRVAMEQGVSDVQKQSASWALFQGPPKAGFQGAYSATVQGPSLASEQGEIQ
ViPR	ALB72960.1		A0A0M4BXQ3	Coxsackievirus A6	AVSQGIPA	GTIQGDRV	AMEQGVSD	VQKQSASW	ALFQGPPK	AGFQGAYS	ATVQGPSL	ASEQGEIQ	AVSQGIPAGTIQGDRVAMEQGVSDVQKQSASWALFQGPPKAGFQGAYSATVQGPSLASEQGEIQ
ViPR	AIW62941.1		A0A0A0VAU7	Coxsackievirus A6	AVSQGIPA	GTIQGDRV	AMEQGVSD	VQKQSASW	ALFQGPPK	AGFQGAYS	ATVQGPSL	ASEQGEIQ	AVSQGIPAGTIQGDRVAMEQGVSDVQKQSASWALFQGPPKAGFQGAYSATVQGPSLASEQGEIQ
ViPR	AOS88560.1		A0A1D8DFX7	Human coxsackievirus A6	AVSQGIPA	GIIQGDRV	AMEQGVSD	VQKQSASW	ALFQGPPK	AGFQGAYS	ATVQGPSL	ASEQGEIQ	AVSQGIPAGIIQGDRVAMEQGVSDVQKQSASWALFQGPPKAGFQGAYSATVQGPSLASEQGEIQ
ViPR	ALB72943.1		A0A0M4BF90	Coxsackievirus A6	AVSQGIPA	GTIQGDRV	AMEQGVSD	VQKQSASW	ALFQGPPK	AGFQGAYS	ATVQGPSL	ASEQGEIQ	AVSQGIPAGTIQGDRVAMEQGVSDVQKQSASWALFQGPPKAGFQGAYSATVQGPSLASEQGEIQ
ViPR	ALB72945.1		A0A0M4BQX3	Coxsackievirus A6	AVSQGIPA	GTIQGDRV	AMEQGVSD	AERQSNGW	ALFQGPPK	AGFQGAYS	ATVQGPSL	ASEQGEIQ	AVSQGIPAGTIQGDRVAMEQGVSDAERQSNGWALFQGPPKAGFQGAYSATVQGPSLASEQGEIQ
ViPR	ALB72947.1		A0A0M4BXP7	Coxsackievirus A6	AVSQGIPA	GTIQGDRV	AMEQGVSD	AERQSNGW	ALFQGPPK	AGFQGAYS	ATVQGPSL	ASEQGEIQ	AVSQGIPAGTIQGDRVAMEQGVSDAERQSNGWALFQGPPKAGFQGAYSATVQGPSLASEQGEIQ
ViPR	ALB72944.1		A0A0M3PZA9	Coxsackievirus A6	AVSQGIPA	GTIQGDRV	AMEQGVSD	AERQSNGW	ALFQGPPK	AGFQGAYS	ATVQGPSL	ASEQGEIQ	AVSQGIPAGTIQGDRVAMEQGVSDAERQSNGWALFQGPPKAGFQGAYSATVQGPSLASEQGEIQ
ViPR	ALB72948.1		A0A0M3PZB0	Coxsackievirus A6	AVSQGIPA	GTIQGDRV	AMEQGVSD	AERQSNGW	ALFQGPPK	AGFQGAYS	ATVQGPSL	ASEQGEIQ	AVSQGIPAGTIQGDRVAMEQGVSDAERQSNGWALFQGPPKAGFQGAYSATVQGPSLASEQGEIQ
ViPR	AAR38844.1		Q6JKS2	Coxsackievirus A6	AVSQGLPT	GTIQGDRV	AMEQGVSD	VQKQSASW	ALFQGPPK	AGFQGAYS	ATVQGPSL	ASEQGEIQ	AVSQGLPTGTIQGDRVAMEQGVSDVQKQSASWALFQGPPKAGFQGAYSATVQGPSLASEQGEIQ
ViPR	AIE89768.1		A0A075FJJ1	Coxsackievirus A12	ATKQGFPT	GTIQGDRV	AMEQGVSD	AERQNNGW	ALFQGPPK	AGFQGAYS	ATVQGPSL	ASEQGEIQ	ATKQGFPTGTIQGDRVAMEQGVSDAERQNNGWALFQGPPKAGFQGAYSATVQGPSLASEQGEIQ
ViPR	AIE89767.1		A0A075FEP4	Coxsackievirus A12	ATSQGIPV	GTIQGDRV	AMEQGVSD	AERQNNGW	ALFQGPPK	AGFQGAYS	ATVQGPSL	ASEQGEIQ	ATSQGIPVGTIQGDRVAMEQGVSDAERQNNGWALFQGPPKAGFQGAYSATVQGPSLASEQGEIQ
ViPR	AAR38848.1		Q6JKR8	Coxsackievirus A12	ATSQGIPV	GTIQGDRV	AMEQGVSD	AERQNNGW	ALFQGPPK	AGFQGAYS	ATVQGPSL	ASEQGEIQ	ATSQGIPVGTIQGDRVAMEQGVSDAERQNNGWALFQGPPKAGFQGAYSATVQGPSLASEQGEIQ
ViPR	ALB72929.1		A0A0M4BMT2	Coxsackievirus A5	ATSQGIPV	GTIQGDRV	AMEQGVSD	AERQNNGW	ALFQGPPK	AGFQGAYS	ATVQGPSL	ASEQGEIQ	ATSQGIPVGTIQGDRVAMEQGVSDAERQNNGWALFQGPPKAGFQGAYSATVQGPSLASEQGEIQ
ViPR	ALB72930.1		A0A0M4BG43	Coxsackievirus A5	ATTQGIPV	GTIQGDRV	AMEQGVSD	AERQNNGW	ALFQGPPK	AGFQGAYS	ATVQGPSL	ASEQGEIQ	ATTQGIPVGTIQGDRVAMEQGVSDAERQNNGWALFQGPPKAGFQGAYSATVQGPSLASEQGEIQ
ViPR	ALB72931.1		A0A0M4BF84	Coxsackievirus A5	ATSQGIPV	GTIQGDRV	AMEQGVSD	AQKQSASW	ALFHGPPK	AGFQGAYS	ATVQGPSL	ASEQGEIQ	ATSQGIPVGTIQGDRVAMEQGVSDAQKQSASWALFHGPPKAGFQGAYSATVQGPSLASEQGEIQ
ViPR	AEJ54594.1		G0YPI1	Coxsackievirus A5	ATSQGIPV	GTIQGDRV	AMEQGVSD	AQKQSASW	ALFQGPPK	AGFQGAYS	ATVQGPSL	ASEQGEIQ	ATSQGIPVGTIQGDRVAMEQGVSDAQKQSASWALFQGPPKAGFQGAYSATVQGPSLASEQGEIQ
ViPR	AOR57086.1		A0A1C9UKE6	Human coxsackievirus A5	ATSQGIPV	GTIQGDRV	AMEQGVSD	VQKQSASW	ALFQGPPK	AGFQGAYS	ATVQGPSL	ASEQGEIQ	ATSQGIPVGTIQGDRVAMEQGVSDVQKQSASWALFQGPPKAGFQGAYSATVQGPSLASEQGEIQ
ViPR	AAR38843.1		Q6JKS3	Coxsackievirus A5	ATSQGIPV	GTIQGDRV	AMEQGVSD	VQKQSASW	ALFQGPPK	AGFQGAYS	ATVQGPSL	ASEQGEIQ	ATSQGIPVGTIQGDRVAMEQGVSDVQKQSASWALFQGPPKAGFQGAYSATVQGPSLASEQGEIQ
ViPR	AAR38849.1		Q6JKR7	Coxsackievirus A14	ATTQGIPV	GTIQGDRV	AMEQGVSD	VQKQSASW	ALFQGPPK	AGFQGAYS	ATVQGPSL	ASEQGEIQ	ATTQGIPVGTIQGDRVAMEQGVSDVQKQSASWALFQGPPKAGFQGAYSATVQGPSLASEQGEIQ
ViPR	AIZ97148.1		A0A0A7NWR3	Coxsackievirus A14	AVKQGVPV	GTIQGDRV	AMEQGVSD	VQKQSASW	ALFQGPPK	AGFQGAYS	ATVQGPSL	ASEQGEIQ	AVKQGVPVGTIQGDRVAMEQGVSDVQKQSASWALFQGPPKAGFQGAYSATVQGPSLASEQGEIQ
ViPR	AIZ97149.1		A0A0A7NV61	Coxsackievirus A14	AVKQGVPV	GTIQGDRV	AMEQGVSD	AQKQSASW	ALFQGPPK	AGFQGAYS	ATVQGPSL	ASEQGEIQ	AVKQGVPVGTIQGDRVAMEQGVSDAQKQSASWALFQGPPKAGFQGAYSATVQGPSLASEQGEIQ
ViPR	AVQ54967.1		Coxsackievirus A14	SEN-14-254	AVKQGVPV	GTIQGDRV	AMEQGVSD	AQKQSASW	ALFQGPPK	AGFQGAYS	ATVQGPSL	ASEQGEIQ	AVKQGVPVGTIQGDRVAMEQGVSDAQKQSASWALFQGPPKAGFQGAYSATVQGPSLASEQGEIQ
ViPR	AFD32987.1		H9BP13	Coxsackievirus A7	AVKQGVPV	GTIQGDRV	AMEQGVSD	AQKQSASW	ALFQGPPR	AGFQGAYS	ATVQGPSL	VSEQGEIQ	AVKQGVPVGTIQGDRVAMEQGVSDAQKQSASWALFQGPPRAGFQGAYSATVQGPSLVSEQGEIQ
ViPR	AAR38845.1		Q6JKS1	Coxsackievirus A7	AVKQGVPV	GTIQGDRV	AMEQGVSD	AQKQSASW	ALFQGPPK	AGFQGAYS	ATVQGPSL	VSEQGEIQ	AVKQGVPVGTIQGDRVAMEQGVSDAQKQSASWALFQGPPKAGFQGAYSATVQGPSLVSEQGEIQ
ViPR	CDQ47775.1		A0A060VG16	Enterovirus A120	AVKQGVPV	GTIQGDRV	AMEQGVSD	AQKQSASW	ALFQGPPK	AGFQGAYS	ATVQGPSL	ASEQGEIQ	AVKQGVPVGTIQGDRVAMEQGVSDAQKQSASWALFQGPPKAGFQGAYSATVQGPSLASEQGEIQ
ViPR	AKE33314.1		A0A0F6T734	Coxsackievirus A16	AVKQGVPV	GTIQGDRV	AMEQGVSD	AQKQSASW	ALFQGPPK	AGFQGAYS	ATVQGPSL	ASEQGEIQ	AVKQGVPVGTIQGDRVAMEQGVSDAQKQSASWALFQGPPKAGFQGAYSATVQGPSLASEQGEIQ
ViPR	AHV82106.1		A0A023MIT1	Coxsackievirus A16	AVKQGVPV	GTIQGDRV	AMEQGVSD	AQKQSASW	ALFQGPPK	AGFQGAYS	ATVQGPSL	ASEQGEIQ	AVKQGVPVGTIQGDRVAMEQGVSDAQKQSASWALFQGPPKAGFQGAYSATVQGPSLASEQGEIQ
ViPR	AHV82107.1		A0A023MIS8	Coxsackievirus A16	AVKQGVPV	GTIQGDRV	AMEQGVSD	AQKQSASW	ALFQGPPK	AGFQGAYS	ATVQGPSL	ASEQGEIQ	AVKQGVPVGTIQGDRVAMEQGVSDAQKQSASWALFQGPPKAGFQGAYSATVQGPSLASEQGEIQ
ViPR	AUF49627.1		Human coxsackievirus A16	NSW-V10-2008-CVA16	AVKQGVPV	GTIQGDRV	AMEQGVSD	AQKQSASW	ALFQGPPK	AGFQGAYS	ATVQGPSL	ASEQGEIR	AVKQGVPVGTIQGDRVAMEQGVSDAQKQSASWALFQGPPKAGFQGAYSATVQGPSLASEQGEIR
ViPR	AUF49641.1		Human coxsackievirus A16	NSW-V24-2008-CVA16	AVKQGIPV	GTIQGDRV	AMEQGVSD	AQKQSASW	ALFQGPPK	AGFQGAYS	ATVQGPSL	ASEQGEIQ	AVKQGIPVGTIQGDRVAMEQGVSDAQKQSASWALFQGPPKAGFQGAYSATVQGPSLASEQGEIQ
ViPR	AUF49660.1		Human coxsackievirus A16	NSW-V43-2006-CVA16	AVKQGVPV	GTIQGDRV	AMEQGVSD	AQKQSASW	ALFQGPPK	AGFQGAYS	ATVQGPSL	ASEQGEIQ	AVKQGVPVGTIQGDRVAMEQGVSDAQKQSASWALFQGPPKAGFQGAYSATVQGPSLASEQGEIQ
ViPR	AMN10105.1		A0A140GL81	Human coxsackievirus A16	AVKQGVPV	GTIQGDRV	AMEQGVSD	AQKQSASW	ALFQGPPK	AGFQGAYS	ATVQGPSL	ASEQGEIQ	AVKQGVPVGTIQGDRVAMEQGVSDAQKQSASWALFQGPPKAGFQGAYSATVQGPSLASEQGEIQ
ViPR	ADG57602.1		E0WWC5	Coxsackievirus A16	AVKQGVPV	GTIQGDRV	AMEQGVTD	AQKQSASW	ALFQGPPK	AGFQGAYS	ATVQGPSL	ASEQGEIQ	AVKQGVPVGTIQGDRVAMEQGVTDAQKQSASWALFQGPPKAGFQGAYSATVQGPSLASEQGEIQ
ViPR	AGO01894.1		R9WP25	Coxsackievirus A16	AVKQGVPV	GTIQGDRV	AMEQGVTD	VQKQSASW	ALFQGPPK	AGFQGAYS	ATVQGPSL	ASEQGEIQ	AVKQGVPVGTIQGDRVAMEQGVTDVQKQSASWALFQGPPKAGFQGAYSATVQGPSLASEQGEIQ
ViPR	AFK93187.1		I3W9E1	Coxsackievirus A16	AVKQGVPV	GTIQGDRV	AMEQGVSD	VQKQSASW	ALFQGPPK	AGFQGAYS	ATVQGPSL	ASEQGEIQ	AVKQGVPVGTIQGDRVAMEQGVSDVQKQSASWALFQGPPKAGFQGAYSATVQGPSLASEQGEIQ
ViPR	AGO01889.1		R9WP20	Coxsackievirus A16	AVKQGVPV	GTIQGDRV	AMEQGVSD	AERQNNGW	ALFQGPLK	AGFQGAYS	ATVQGPSL	ASEQGEIQ	AVKQGVPVGTIQGDRVAMEQGVSDAERQNNGWALFQGPLKAGFQGAYSATVQGPSLASEQGEIQ
ViPR	AGO01888.1		R9WQC5	Coxsackievirus A16	AVKQGVPV	GTIQGDRV	AMEQGVSD	AQKQSASW	ALFQGPPK	AGFQGAYS	ATVQGPSL	ASEQGEIQ	AVKQGVPVGTIQGDRVAMEQGVSDAQKQSASWALFQGPPKAGFQGAYSATVQGPSLASEQGEIQ
ViPR	AFN65694.1		I6YMY6	Coxsackievirus A16	AVKQGVPV	GTIQGDRV	AMEQGVSD	AQKQSASW	ALFQGPPK	AGFQGAYS	ATVQGPSL	ASEQGEIQ	AVKQGVPVGTIQGDRVAMEQGVSDAQKQSASWALFQGPPKAGFQGAYSATVQGPSLASEQGEIQ
ViPR	AFU67046.1		K4ID73	Coxsackievirus A16	AVKQGIPV	GTIQGDRV	AMEQGVSD	VQKQSASW	ALFQGPPK	AGFQGAYS	ATVQGPSL	ASEQGEIQ	AVKQGIPVGTIQGDRVAMEQGVSDVQKQSASWALFQGPPKAGFQGAYSATVQGPSLASEQGEIQ
ViPR	AGA37369.1		L0E312	Coxsackievirus A16	AIKQGLPV	GTIQGDRV	AMEQGVSD	AERQSDNW	ALFQGPPK	AGFQGAYS	ATVQGPSL	ASEQGEIQ	AIKQGLPVGTIQGDRVAMEQGVSDAERQSDNWALFQGPPKAGFQGAYSATVQGPSLASEQGEIQ
ViPR	AGA37375.1		A0A0U1VTQ3	Coxsackievirus A16	AVKQGIPV	GTIQGDRV	AMEQGVSD	AERQNNGW	ALFQGPPK	AGFQGAYS	ATVQGPSL	ASEQGEIQ	AVKQGIPVGTIQGDRVAMEQGVSDAERQNNGWALFQGPPKAGFQGAYSATVQGPSLASEQGEIQ
ViPR	AGA37372.1		A0A0U1UKI1	Coxsackievirus A16	AVKQGIPV	GTIQGDRV	AMEQGVSD	VQKQSASW	ALFQGPPK	AGFQGAYS	ATVQGPSL	ASEQGEIQ	AVKQGIPVGTIQGDRVAMEQGVSDVQKQSASWALFQGPPKAGFQGAYSATVQGPSLASEQGEIQ
ViPR	AGA37370.1		A0A0U1UKH0	Coxsackievirus A16	AVKQGIPV	GTIQGDRV	AMEQGVSD	VQKQSASW	ALFQGPPK	AGFQGAYS	ATVQGPSL	ASEQGEIQ	AVKQGIPVGTIQGDRVAMEQGVSDVQKQSASWALFQGPPKAGFQGAYSATVQGPSLASEQGEIQ
ViPR	AGA37374.1		L0E4H9	Coxsackievirus A16	AVKQGIPV	GTIQGDRV	AMEQGVSD	VQKQSASW	ALFQGPPK	AGFQGAYS	ATVQGPSL	ASEQGEIQ	AVKQGIPVGTIQGDRVAMEQGVSDVQKQSASWALFQGPPKAGFQGAYSATVQGPSLASEQGEIQ
ViPR	AGA37371.1		A0A0U1UKI3	Coxsackievirus A16	AVKQGIPV	GTIQGDRV	AMEQGVSD	VQKQSASW	ALFQGPPK	AGFQGAYS	ATVQGPSL	ASEQGEIQ	AVKQGIPVGTIQGDRVAMEQGVSDVQKQSASWALFQGPPKAGFQGAYSATVQGPSLASEQGEIQ
ViPR	AGA37373.1		A0A0U1VSR3	Coxsackievirus A16	AVKQGIPV	GTIQGDRV	AMEQGVSD	VQKQSASW	ALFQGPPK	AGFQGAYS	ATVQGPSL	ASEQGEIQ	AVKQGIPVGTIQGDRVAMEQGVSDVQKQSASWALFQGPPKAGFQGAYSATVQGPSLASEQGEIQ
ViPR	AGA37377.1		A0A0U1UKE8	Coxsackievirus A16	AVKQGIPV	GTIQGDRV	AMEQGVSD	VQKQSASW	ALFQGPPK	AGFQGAYS	ATVQGPSL	ASEQGEIQ	AVKQGIPVGTIQGDRVAMEQGVSDVQKQSASWALFQGPPKAGFQGAYSATVQGPSLASEQGEIQ
ViPR	AGA37378.1		A0A0U1VTH8	Coxsackievirus A16	AIKQGFPT	GTIQGDRV	AMEQGVSD	VQKQSASW	ALFQGPPK	AGFQGAYS	ATVQGPSL	ASEQGEIQ	AIKQGFPTGTIQGDRVAMEQGVSDVQKQSASWALFQGPPKAGFQGAYSATVQGPSLASEQGEIQ
ViPR	AGA37381.1		A0A0U1UKH4	Coxsackievirus A16	AIKQGFPT	GTIQGDRV	AMEQGVSD	VQKQSASW	ALFQGPPK	AGFQGAYS	ATVQGPSL	ASEQGEIQ	AIKQGFPTGTIQGDRVAMEQGVSDVQKQSASWALFQGPPKAGFQGAYSATVQGPSLASEQGEIQ
ViPR	AGA37382.1		A0A0U1UKI6	Coxsackievirus A16	AIKQGFPT	GTIQGDRV	AMEQGVSD	AERQNNGW	ALFQGPPK	AGFQGAYS	ATVQGPSL	ASEQGEIQ	AIKQGFPTGTIQGDRVAMEQGVSDAERQNNGWALFQGPPKAGFQGAYSATVQGPSLASEQGEIQ
ViPR	AGA37385.1		A0A0U1VSV3	Coxsackievirus A16	AIKQGFPT	GTIQGDRV	AMEQGVSD	AERQNNGW	ALFQGPPK	AGFQGAYS	ATVQGPSL	ASEQGEIQ	AIKQGFPTGTIQGDRVAMEQGVSDAERQNNGWALFQGPPKAGFQGAYSATVQGPSLASEQGEIQ
ViPR	AGA37383.1		A0A0U1UKI2	Coxsackievirus A16	AIKQGFPT	GTIQGDRV	AMEQGVSD	VIKQGDSW	ALFQGPPK	AGFQGAYS	ATVQGPSL	ASEQGEIQ	AIKQGFPTGTIQGDRVAMEQGVSDVIKQGDSWALFQGPPKAGFQGAYSATVQGPSLASEQGEIQ
ViPR	AGO01893.1		R9WQD0	Coxsackievirus A16	AIKQGFPT	GTIQGDRV	AMEQGVSD	VIRQGDSW	ALFQGPPK	AGFQGAYS	ATVQGPSL	ASEQGEIQ	AIKQGFPTGTIQGDRVAMEQGVSDVIRQGDSWALFQGPPKAGFQGAYSATVQGPSLASEQGEIQ
ViPR	AFN65692.1		I6ZGD8	Coxsackievirus A16	AIKQGFPT	GTIQGDRV	AMEQGVSD	VIRQGDSW	ALFQGPPK	AGFQGAYS	ATVQGPSL	ASEQGEIQ	AIKQGFPTGTIQGDRVAMEQGVSDVIRQGDSWALFQGPPKAGFQGAYSATVQGPSLASEQGEIQ
ViPR	AQX83079.1		A0A1S7BH14	Human coxsackievirus A16	AIKQGFPT	GTIQGDRV	AMEQGVSD	VIRQGDSW	ALFQGPPK	AGFQGAYS	ATVQGPSL	ASEQGEIQ	AIKQGFPTGTIQGDRVAMEQGVSDVIRQGDSWALFQGPPKAGFQGAYSATVQGPSLASEQGEIQ
ViPR	AEQ59482.1		G8E4W4	Coxsackievirus A16	AIKQGFPT	GTIQGDRV	AMEQGVTD	VIRQGDSW	ALFQGPPK	AGFQGAYS	ATVQGPSL	ASEQGEIQ	AIKQGFPTGTIQGDRVAMEQGVTDVIRQGDSWALFQGPPKAGFQGAYSATVQGPSLASEQGEIQ
ViPR	AEQ59481.1		G8E4W3	Coxsackievirus A16	AIKQGFPT	GTIQGDRV	AMEQGVSD	VIRQGDSW	ALFQGPPK	AGFQGAYS	ATVQGPSL	ASEQGEIQ	AIKQGFPTGTIQGDRVAMEQGVSDVIRQGDSWALFQGPPKAGFQGAYSATVQGPSLASEQGEIQ
ViPR	ALB72979.1		A0A0M4BMW5	Coxsackievirus A16	AIKQGFPT	GTIQGDRV	AMEQGVSD	VIHQGDSW	ALFQGPPK	AGFQGAYS	ATVQGPSL	ASEQGEIQ	AIKQGFPTGTIQGDRVAMEQGVSDVIHQGDSWALFQGPPKAGFQGAYSATVQGPSLASEQGEIQ
ViPR	ALB72980.1		A0A0M4BG71	Coxsackievirus A16	AIKQGFPT	GTIQGDRV	AMEQGVSD	VIRQGDSW	ALFQGPPK	AGFQGAYS	ATVQGPSL	ASEQGEIQ	AIKQGFPTGTIQGDRVAMEQGVSDVIRQGDSWALFQGPPKAGFQGAYSATVQGPSLASEQGEIQ
ViPR	AGO01891.1		R9WRK6	Coxsackievirus A16	AIKQGFPT	GTIQGDRV	AMEQGVSD	VIRQGDSW	ALFQGPPK	AGFQGAYS	ATVQGPSL	ASEQGEIQ	AIKQGFPTGTIQGDRVAMEQGVSDVIRQGDSWALFQGPPKAGFQGAYSATVQGPSLASEQGEIQ
ViPR	ARU09508.1		A0A1Y0EWZ5	Human coxsackievirus A16	AIKQGFPT	GTIQGDRV	AMEQGVSD	VIRQGDSW	ALFQGPPK	AGFQGAYS	ATVQGPSL	ASEQGEIQ	AIKQGFPTGTIQGDRVAMEQGVSDVIRQGDSWALFQGPPKAGFQGAYSATVQGPSLASEQGEIQ
ViPR	AGA37368.1		L0E179	Coxsackievirus A16	AIKQGFPT	GTIQGDRV	AMEQGVSD	VIRQGDSW	ALFQGPPK	AGFQGAYS	ATVQGPSL	ASEQGEIQ	AIKQGFPTGTIQGDRVAMEQGVSDVIRQGDSWALFQGPPKAGFQGAYSATVQGPSLASEQGEIQ
ViPR	AQX83084.1		A0A1S7BH08	Human coxsackievirus A16	AIKQGFPT	GTIQGDRV	AMEQGVSD	VIRQGDSW	ALFQGPLK	AGFQGAYS	ATVQGPSL	ASEQGEIQ	AIKQGFPTGTIQGDRVAMEQGVSDVIRQGDSWALFQGPLKAGFQGAYSATVQGPSLASEQGEIQ
ViPR	AGH70287.1		M4TAU2	Coxsackievirus A16	AIKQGFPT	GTIQGDRV	AMEQGVSD	VIRQGDSW	ALFQGPPK	AGFQGAYS	ATVQGPSL	ASEQGEIQ	AIKQGFPTGTIQGDRVAMEQGVSDVIRQGDSWALFQGPPKAGFQGAYSATVQGPSLASEQGEIQ
ViPR	ABX55895.1		A9LXZ4	Coxsackievirus A16	AIKQGFPT	GTIQGDRV	AMEQGVSD	VIRQGDSW	ALFQGPPK	AGFQGAYS	ATVQGPSL	ASEQGEIQ	AIKQGFPTGTIQGDRVAMEQGVSDVIRQGDSWALFQGPPKAGFQGAYSATVQGPSLASEQGEIQ
ViPR	AHK12886.1		W8FVV8	Coxsackievirus A16	AIKQGFPT	GTIQGDRV	AMEQGVSD	VIRQGDSW	ALFQGLPK	AGFQGAYS	ATVQGPSL	ASEQGEIQ	AIKQGFPTGTIQGDRVAMEQGVSDVIRQGDSWALFQGLPKAGFQGAYSATVQGPSLASEQGEIQ
ViPR	AEC13061.1		F5A829	Coxsackievirus A16	AIKQGFPT	GTIQGDRV	AMEQGVSD	VIRQGDSW	ALFQGLPK	AGFQGAYS	ATVQGPSL	ASEQGEIQ	AIKQGFPTGTIQGDRVAMEQGVSDVIRQGDSWALFQGLPKAGFQGAYSATVQGPSLASEQGEIQ
ViPR	AGA37376.1		A0A0U1VSV0	Coxsackievirus A16	AIKQGFPT	GTIQGDRV	AMEQGVSD	VIRQGDSW	ALFQGPPK	AGFQGAYS	ATVQGPSL	ASEQGEIQ	AIKQGFPTGTIQGDRVAMEQGVSDVIRQGDSWALFQGPPKAGFQGAYSATVQGPSLASEQGEIQ
ViPR	AGA37380.1		A0A0U1VSR9	Coxsackievirus A16	AIKQGFPT	GTIQGDRV	AMEQGVSD	VIRQGDSW	ALFQGPPK	AGFQGAYS	ATVQGPSL	ASEQGEIQ	AIKQGFPTGTIQGDRVAMEQGVSDVIRQGDSWALFQGPPKAGFQGAYSATVQGPSLASEQGEIQ
ViPR	AGA37384.1		A0A0U1VTQ7	Coxsackievirus A16	AIKQGFPT	GTIQGDRV	AMEQGVSD	VIRQGDSW	ALFQGPPK	AGFQGAYS	ATVQGPSL	ASEQGEIQ	AIKQGFPTGTIQGDRVAMEQGVSDVIRQGDSWALFQGPPKAGFQGAYSATVQGPSLASEQGEIQ
ViPR	AGA37386.1		A0A0U1VTI2	Coxsackievirus A16	AIKQGFPT	GTIQGDRV	AMEQGVSD	AERQNNGW	ALFQGPPK	AGFQGAYS	ATVQGPSL	ASEQGEIQ	AIKQGFPTGTIQGDRVAMEQGVSDAERQNNGWALFQGPPKAGFQGAYSATVQGPSLASEQGEIQ
ViPR	ACI25595.1		B6E2U4	Coxsackievirus A16	AIKQGFPT	GTIQGDRV	AMEQGVSD	AQKQSASW	ALFQGPPK	AGFQGAYS	ATVQGPSL	ASEQGEIQ	AIKQGFPTGTIQGDRVAMEQGVSDAQKQSASWALFQGPPKAGFQGAYSATVQGPSLASEQGEIQ
ViPR	ARB07870.1		A0A1V0E262	Human coxsackievirus A16	AIKQGFPT	GTIQGDRV	AMEQGVSD	AQKQSASW	ALFQGPPK	AGFQGAYS	ATVQGPSL	ASEQGEIQ	AIKQGFPTGTIQGDRVAMEQGVSDAQKQSASWALFQGPPKAGFQGAYSATVQGPSLASEQGEIQ
ViPR	AUD86053.1		Human coxsackievirus A16	USA/CT/2016-19518	AIKQGFPT	GTIQGDRV	AMEQGVSD	AQKQADSW	ALFQGPLK	AGFQGAYS	ATVQGPSL	ASEQGEIQ	AIKQGFPTGTIQGDRVAMEQGVSDAQKQADSWALFQGPLKAGFQGAYSATVQGPSLASEQGEIQ
ViPR	AGV98965.1		T2FH49	Coxsackievirus A16	AIKQGFPT	GTIQGDRV	AMEQGVSD	AERQNSGW	ALFQGTPK	AGFQGAYS	ATVQGPSL	ASEQGEIQ	AIKQGFPTGTIQGDRVAMEQGVSDAERQNSGWALFQGTPKAGFQGAYSATVQGPSLASEQGEIQ
ViPR	AEX92838.1		H2DEW8	Coxsackievirus A16	AIKQGFPT	GTIQGDRV	AMEQGVSD	AERQNNGW	ALFQGPPK	AGFQGAYS	ATVQGPSL	ASEQGEIQ	AIKQGFPTGTIQGDRVAMEQGVSDAERQNNGWALFQGPPKAGFQGAYSATVQGPSLASEQGEIQ
ViPR	ASM58485.1		Human coxsackievirus A16	K168/8	AIKQGFPT	GTIQGDRV	AMEQGVSD	AERQNNGW	ALFQGPPK	AGFQGAYS	ATVQGPSL	ASEQGEIQ	AIKQGFPTGTIQGDRVAMEQGVSDAERQNNGWALFQGPPKAGFQGAYSATVQGPSLASEQGEIQ
ViPR	AGV98958.1		T2FHV6	Coxsackievirus A16	AIKQGFPT	GTIQGDRV	AMEQGVSD	VMRQGDGW	ALFQGPPK	AGFQGAYS	ATVQGPSL	ASEQGEIQ	AIKQGFPTGTIQGDRVAMEQGVSDVMRQGDGWALFQGPPKAGFQGAYSATVQGPSLASEQGEIQ
ViPR	AGO01890.1		R9WMZ7	Coxsackievirus A16	AIKQGFPT	GTIQGDRV	AMEQGVSD	VQKQSASW	ALFQGPPK	AGFQGAYS	ATVQGPSL	ASEQGEIQ	AIKQGFPTGTIQGDRVAMEQGVSDVQKQSASWALFQGPPKAGFQGAYSATVQGPSLASEQGEIQ
ViPR	AFN65695.1		I6ZKG0	Coxsackievirus A16	AIKQGFPT	GTIQGDRV	AMEQGVSD	VQKQSASW	ALFQGPPK	AGFQGAYS	ATVQGPSL	ASEQGEIQ	AIKQGFPTGTIQGDRVAMEQGVSDVQKQSASWALFQGPPKAGFQGAYSATVQGPSLASEQGEIQ
ViPR	ANI24963.1		A0A173H394	Human coxsackievirus A16	AIKQGFPT	GTIQGDRV	AMEQGVSD	VQKQSASW	ALFQGPPK	AGFQGAYS	ATVQGPSL	ASEQGEIQ	AIKQGFPTGTIQGDRVAMEQGVSDVQKQSASWALFQGPPKAGFQGAYSATVQGPSLASEQGEIQ
ViPR	AGV98953.1		T2FHV1	Coxsackievirus A16	AIKQGFPT	GTIQGDRV	AMEQGVSD	VQKQSASW	ALFQGPPK	AGFQGAYS	ATVQGPSL	ASEQGEIQ	AIKQGFPTGTIQGDRVAMEQGVSDVQKQSASWALFQGPPKAGFQGAYSATVQGPSLASEQGEIQ
ViPR	ASJ77390.1		Human coxsackievirus A16	393	AIKQGFPT	GTIQGDRV	AMEQGVSD	VQKQSASW	ALFQGPPK	AGFQGAYS	ATVQGPSL	ASEQGEIQ	AIKQGFPTGTIQGDRVAMEQGVSDVQKQSASWALFQGPPKAGFQGAYSATVQGPSLASEQGEIQ
ViPR	AFN65696.1		I6YCH5	Coxsackievirus A16	AIKQGFPT	GTIQGDRV	AMEQGVSD	VQKQSASW	ALFQGPPK	AGFQGAYS	ATVQGPSL	ASEQGEIQ	AIKQGFPTGTIQGDRVAMEQGVSDVQKQSASWALFQGPPKAGFQGAYSATVQGPSLASEQGEIQ
ViPR	AFN65693.1		I6Z7W7	Coxsackievirus A16	AIKQGFPT	GTIQGDRV	AMEQGVSD	VQKQSASW	ALFQGPPK	AGFQGAYS	ATVQGPSL	ASEQGEIQ	AIKQGFPTGTIQGDRVAMEQGVSDVQKQSASWALFQGPPKAGFQGAYSATVQGPSLASEQGEIQ
ViPR	AHV82108.1		X4Y6L3	Coxsackievirus A16	AIKQGFPT	GTIQGDRV	AMEQGVSD	VQKQSASW	ALFQGPPK	AGFQGAYS	ATVQGPSL	ASEQGEIQ	AIKQGFPTGTIQGDRVAMEQGVSDVQKQSASWALFQGPPKAGFQGAYSATVQGPSLASEQGEIQ
ViPR	ADG57605.1		E0WWC8	Coxsackievirus A16	AIKQGFPT	GTIQGDRV	AMEQGVSD	VQKQSASW	ALFQGPPK	AGFQGAYS	ATVQGPSL	ASEQGEIQ	AIKQGFPTGTIQGDRVAMEQGVSDVQKQSASWALFQGPPKAGFQGAYSATVQGPSLASEQGEIQ
ViPR	AEA36683.1		F2WZ46	Coxsackievirus A16	AIKQGFPT	GTIQGDRV	AMEQGVSD	VQKQSASW	ALFQGPPK	AGFQGAYS	ATVQGPSL	ASEQGEIQ	AIKQGFPTGTIQGDRVAMEQGVSDVQKQSASWALFQGPPKAGFQGAYSATVQGPSLASEQGEIQ
ViPR	AFN65691.1		I6YCH1	Coxsackievirus A16	AIKQGFPT	GTIQGDRV	AMEQGVSD	VQKQSASW	ALFQGPPK	AGFQGAYS	ATVQGPSL	ASEQGEIQ	AIKQGFPTGTIQGDRVAMEQGVSDVQKQSASWALFQGPPKAGFQGAYSATVQGPSLASEQGEIQ
ViPR	AQX83081.1		A0A1S7BH24	Human coxsackievirus A16	AITQGFPT	GTIQGDRV	AMEQGVSD	VQKQSASW	ALFQGPPK	AGFQGAYS	ATVQGPSL	ASEQGEIQ	AITQGFPTGTIQGDRVAMEQGVSDVQKQSASWALFQGPPKAGFQGAYSATVQGPSLASEQGEIQ
ViPR	AHV82109.1		X4YD24	Coxsackievirus A16	AIKQGFPT	GTIQGDRV	AMEQGVSD	VQKQSASW	ALFQGPPK	AGFQGAYS	ATVQGPSL	ASEQGEIQ	AIKQGFPTGTIQGDRVAMEQGVSDVQKQSASWALFQGPPKAGFQGAYSATVQGPSLASEQGEIQ
ViPR	AHV82110.1		X4YTD7	Coxsackievirus A16	AIKQGFPT	GTIQGDRV	AMEQGVSD	AQKQSASW	ALFQGPPK	AGFQGAYS	ATVQGPSL	ASEQGEIQ	AIKQGFPTGTIQGDRVAMEQGVSDAQKQSASWALFQGPPKAGFQGAYSATVQGPSLASEQGEIQ
ViPR	AHV82111.1		X4YFK8	Coxsackievirus A16	AIKQGFPT	GTIQGDRV	AMEQGVSD	AQKQSASW	ALFQGPPK	AGFQGAYS	ATVQGPSL	ASEQGEIQ	AIKQGFPTGTIQGDRVAMEQGVSDAQKQSASWALFQGPPKAGFQGAYSATVQGPSLASEQGEIQ
ViPR	AHV82105.1		A0A023MIS9	Coxsackievirus A16	AIKQGFPT	GTIQGDRV	AMEQGVSD	AQKQSASW	ALFQGPPK	AGFQGAYS	ATVQGPSL	ASEQGEIQ	AIKQGFPTGTIQGDRVAMEQGVSDAQKQSASWALFQGPPKAGFQGAYSATVQGPSLASEQGEIQ
ViPR	ALB72981.1		A0A0M4BFB3	Coxsackievirus A16	AIKQGFPT	GTIQGDRV	AMEQGVSD	AQKQSASW	ALFQGPPK	AGFQGAYS	ATVQGPSL	ASEQGEIQ	AIKQGFPTGTIQGDRVAMEQGVSDAQKQSASWALFQGPPKAGFQGAYSATVQGPSLASEQGEIQ
ViPR	AGO01892.1		R9WNU3	Coxsackievirus A16	AIKQGFPT	GTIQGDRV	AMEQGVSD	AQKQSASW	ALFQGPPK	AGFQGAYS	ATVQGPSL	ASEQGEIQ	AIKQGFPTGTIQGDRVAMEQGVSDAQKQSASWALFQGPPKAGFQGAYSATVQGPSLASEQGEIQ
ViPR	AGO01887.1		R9WNT8	Coxsackievirus A16	AIKQGFPT	GTIQGDRV	VMEQGVSD	AQKQSASW	ALFQGPPK	AGFQGAYS	ATVQGPSL	ASEQGEIQ	AIKQGFPTGTIQGDRVVMEQGVSDAQKQSASWALFQGPPKAGFQGAYSATVQGPSLASEQGEIQ
ViPR	AIG13041.1		A0A075Q328	Human coxsackievirus A16	AIKQGFPT	GTIQGDRV	AMEQGVSD	AQKQSASW	ALFQGPPK	AGFQGAYS	ATVQGPSL	ASEQGEIQ	AIKQGFPTGTIQGDRVAMEQGVSDAQKQSASWALFQGPPKAGFQGAYSATVQGPSLASEQGEIQ
ViPR	AVT50794.1		Coxsackievirus A16 (strain CVA16-GZ)	CVA16-GZ	AIKQGFPT	GIIQGDRV	AMEQGVSD	AQKQSASW	ALFQGPPK	AGFQGAYS	ATVQGPSL	ASEQGEIQ	AIKQGFPTGIIQGDRVAMEQGVSDAQKQSASWALFQGPPKAGFQGAYSATVQGPSLASEQGEIQ
ViPR	ARU09512.1		A0A1Y0EX07	Human coxsackievirus A16	AIKQGFPT	GTIQGDRV	AMEQGVSD	VIKQGDSW	ALFQGPPK	AGFQGAYS	ATVQGPSL	ASEQGEIQ	AIKQGFPTGTIQGDRVAMEQGVSDVIKQGDSWALFQGPPKAGFQGAYSATVQGPSLASEQGEIQ
ViPR	AGC82917.1		L7WPP9	Coxsackievirus A16	AIKQGFPT	GTIQGDRV	AMEQGVSD	VIKQGDSW	ALFQGPPK	AGFQGAYS	ATVQGPSL	ASEQGEIQ	AIKQGFPTGTIQGDRVAMEQGVSDVIKQGDSWALFQGPPKAGFQGAYSATVQGPSLASEQGEIQ
ViPR	AEZ49610.1		H6UPN0	Coxsackievirus A16	AIKQGFPT	GTIQGDRV	AMEQGVSD	VIKQGDSW	ALFQGPPK	AGFQGAYS	ATVQGPSL	ASEQGEIQ	AIKQGFPTGTIQGDRVAMEQGVSDVIKQGDSWALFQGPPKAGFQGAYSATVQGPSLASEQGEIQ
ViPR	ALB72978.1		A0A0M3PZB6	Coxsackievirus A16	AIKQGFPT	GTIQGDRV	AMEQGVSD	AQKQSASW	ALFQGPPK	AGFQGAYS	ATVQGPSL	ASEQGEIQ	AIKQGFPTGTIQGDRVAMEQGVSDAQKQSASWALFQGPPKAGFQGAYSATVQGPSLASEQGEIQ
ViPR	ALB72983.1		A0A0M5IKL2	Coxsackievirus A16	AIKQGFPT	GTIQGDRV	AMEQGVSD	VCKQGDSW	ALFQGPPK	AGFQGAYS	ATVQGPSL	ASEQGEIQ	AIKQGFPTGTIQGDRVAMEQGVSDVCKQGDSWALFQGPPKAGFQGAYSATVQGPSLASEQGEIQ
ViPR	APM86434.1		A0A1L5IZD3	Human coxsackievirus A16	AIKQGFPT	GTIQGDRV	AMEQGVSD	VCKQGDSW	ALFQGPPK	AGFQGAYS	ATVQGPSL	ASEQGEIQ	AIKQGFPTGTIQGDRVAMEQGVSDVCKQGDSWALFQGPPKAGFQGAYSATVQGPSLASEQGEIQ
ViPR	ARU09509.1		A0A1Y0EWZ2	Human coxsackievirus A16	AIKQGFPT	GTIQGDRV	AMEQGVSD	AQKQSASW	ALFQGPPK	AGFQGAYS	ATVQGPSL	ASEQGEIQ	AIKQGFPTGTIQGDRVAMEQGVSDAQKQSASWALFQGPPKAGFQGAYSATVQGPSLASEQGEIQ
ViPR	APM86435.1		A0A1L5IZD7	Human coxsackievirus A16	AIKQGFPT	GTIQGDRV	AMEQGVSD	AQKQSASW	ALFQGPPK	AGFQGAYS	ATVQGPSL	ASEQGEIQ	AIKQGFPTGTIQGDRVAMEQGVSDAQKQSASWALFQGPPKAGFQGAYSATVQGPSLASEQGEIQ
ViPR	AGV98961.1		T2FG62	Coxsackievirus A16	AIKQGFPT	GTIQGDRV	AMEQGVSD	AQKQSASW	ALFQGPPK	AGFQGAYS	ATVQGPSL	ASEQGEIQ	AIKQGFPTGTIQGDRVAMEQGVSDAQKQSASWALFQGPPKAGFQGAYSATVQGPSLASEQGEIQ
ViPR	AHJ78647.1		W8E621	Coxsackievirus A16	AIKQGFPT	GTIQGDRV	AMEQGVSD	VMRQGDSW	ALFQGPLK	AGFQGAYS	ATVQGPSL	ASEQGEIQ	AIKQGFPTGTIQGDRVAMEQGVSDVMRQGDSWALFQGPLKAGFQGAYSATVQGPSLASEQGEIQ
ViPR	AIY27444.1		A0A0A1EEZ6	Enterovirus A	AIKQGFPT	GTIQGDRV	AMEQGVSD	AQKQSASW	ALFQGPPK	AGFQGAYS	ATVQGPSL	ASEQGEIQ	AIKQGFPTGTIQGDRVAMEQGVSDAQKQSASWALFQGPPKAGFQGAYSATVQGPSLASEQGEIQ
ViPR	AIY27445.1		A0A0A1E9P8	Enterovirus A	AIKQGFPT	GTIQGDRV	AMEQGVSD	PSKQGDSW	ALFQGPPK	AGFQGAYS	ATVQGPSL	ASEQGEIQ	AIKQGFPTGTIQGDRVAMEQGVSDPSKQGDSWALFQGPPKAGFQGAYSATVQGPSLASEQGEIQ
ViPR	ARU09510.1		A0A1Y0EWZ1	Human coxsackievirus A16	AIKQGFPT	GTIQGDRV	AMEQGVSD	AQKQSASW	ALFQGPPK	AGFQGAYS	ATVQGPSL	ASEQGEIQ	AIKQGFPTGTIQGDRVAMEQGVSDAQKQSASWALFQGPPKAGFQGAYSATVQGPSLASEQGEIQ
ViPR	ALB72982.1		A0A0M4BR01	Coxsackievirus A16	AIKQGFPT	GTIQGDRV	AMEQGVSD	AERQNNGW	ALFQGPPK	AGFQGAYS	ATVQGPSL	ASEQGEIQ	AIKQGFPTGTIQGDRVAMEQGVSDAERQNNGWALFQGPPKAGFQGAYSATVQGPSLASEQGEIQ
ViPR	AGV98959.1		T2FGR4	Coxsackievirus A16	AIKQGFPT	GTIQGDRV	AMEQGVSD	AIKQGDSW	ALFQGTPK	AGFQGAYS	ATVQGPSL	ASEQGEIQ	AIKQGFPTGTIQGDRVAMEQGVSDAIKQGDSWALFQGTPKAGFQGAYSATVQGPSLASEQGEIQ
ViPR	ARU09511.1		A0A1Y0EWZ7	Human coxsackievirus A16	AIKQGFPT	GTIQGDRV	VMEQGVSD	VLKQGDSW	ALFQGPPK	AGFQGAYS	ATVQGPSL	ASEQGEIQ	AIKQGFPTGTIQGDRVVMEQGVSDVLKQGDSWALFQGPPKAGFQGAYSATVQGPSLASEQGEIQ
ViPR	AOP13014.1		A0A1C9J7B9	Human coxsackievirus A16	AIKQGFPT	GTIQGDRV	AMEQGVSD	AERQSDNW	ALFQGPPK	AGFQGAYS	ATVQGPSL	ASEQGVIQ	AIKQGFPTGTIQGDRVAMEQGVSDAERQSDNWALFQGPPKAGFQGAYSATVQGPSLASEQGVIQ
ViPR	AVK40358.1		Human coxsackievirus A16	HF146/SD/CHN/2008	AIKQGLPT	GTIQGDRV	AMEQGVSD	AERQNNGW	ALFQGPPK	AGFQGAYS	ATVQGPSL	ASEQGEIQ	AIKQGLPTGTIQGDRVAMEQGVSDAERQNNGWALFQGPPKAGFQGAYSATVQGPSLASEQGEIQ
ViPR	AFN65690.1		I6ZKF5	Coxsackievirus A16	AIKQGLPT	GTIQGDRV	AMEQGVSD	AERQNNSW	ALFQGPPK	AGFQGAYS	ATVQGPSL	ASEQGEIQ	AIKQGLPTGTIQGDRVAMEQGVSDAERQNNSWALFQGPPKAGFQGAYSATVQGPSLASEQGEIQ
ViPR	AIU44172.1		A0A097PAB4	Coxsackievirus A16	AIKQGLPT	GTIQGDRV	AMEQGVSD	VQKQSASW	ALFQGPPK	AGFQGAYS	ATVQGPSL	ASEQGEIQ	AIKQGLPTGTIQGDRVAMEQGVSDVQKQSASWALFQGPPKAGFQGAYSATVQGPSLASEQGEIQ
ViPR	AGC82916.1		L7WS61	Coxsackievirus A16	AIKQGLPT	GTIQGDRV	AMEQGVSD	AERQNNGW	ALFQGPPK	AGFQGAYS	ATVQGPSL	ASEQGEIQ	AIKQGLPTGTIQGDRVAMEQGVSDAERQNNGWALFQGPPKAGFQGAYSATVQGPSLASEQGEIQ
ViPR	AGC23343.1		L7SVC4	Coxsackievirus A16	AIKQGLPT	GTIQGDRV	AMEQGVSD	AQKQSASW	ALFQGPPK	AGFQGAYS	ATVQGPSL	ASEQGEIQ	AIKQGLPTGTIQGDRVAMEQGVSDAQKQSASWALFQGPPKAGFQGAYSATVQGPSLASEQGEIQ
ViPR	AGC60011.1		L7V0I2	Coxsackievirus A16	AIKQGLPT	GTIQGDRV	AMEQGVSD	AQKQSASW	ALFQGPPK	AGFQGAYS	ATVQGPSL	ASEQGEIQ	AIKQGLPTGTIQGDRVAMEQGVSDAQKQSASWALFQGPPKAGFQGAYSATVQGPSLASEQGEIQ
ViPR	AGV98960.1		T2FH45	Coxsackievirus A16	AIKQGLPT	GTIQGDRV	AMEQGVSD	VHKQSDSW	ALFQGPPK	AGFQGAYS	ATVQGPSL	ASEQGEIQ	AIKQGLPTGTIQGDRVAMEQGVSDVHKQSDSWALFQGPPKAGFQGAYSATVQGPSLASEQGEIQ
ViPR	AGC60010.1		L7V3N2	Coxsackievirus A16	AIKQGFPT	GTIQGDRV	AMEQGVSD	AKRQGDSW	ALFQGPPK	AGFQGAYS	ATVQGPSL	ASEQGEIQ	AIKQGFPTGTIQGDRVAMEQGVSDAKRQGDSWALFQGPPKAGFQGAYSATVQGPSLASEQGEIQ
ViPR	AGK85257.1		R4JCM3	Coxsackievirus A16	AIKQGFPT	GTIQGDRV	AMEQGVSD	PKKQGDSW	ALFQGTPK	AGFQGAYS	ATVQGPSL	ASEQGEIQ	AIKQGFPTGTIQGDRVAMEQGVSDPKKQGDSWALFQGTPKAGFQGAYSATVQGPSLASEQGEIQ
ViPR	AGV98955.1		T2FH41	Coxsackievirus A16	AIKQGFPT	GTIQGDRV	AMEQGVSD	AERQNNGW	ALFQGPPK	AGFQGAYS	ATVQGPSL	ASEQGEIQ	AIKQGFPTGTIQGDRVAMEQGVSDAERQNNGWALFQGPPKAGFQGAYSATVQGPSLASEQGEIQ
ViPR	AKN89892.1		A0A0U2D988	Coxsackievirus A16	AIKQGFPT	GTIQGDRV	AMEQGVSD	AERQNNGW	ALFQGPPK	AGFQGAYS	ATVQGPSL	TSEQGEIQ	AIKQGFPTGTIQGDRVAMEQGVSDAERQNNGWALFQGPPKAGFQGAYSATVQGPSLTSEQGEIQ
ViPR	AFS89622.1		K0BUI3	Coxsackievirus A16	AIKQGFPT	GTIQGDRV	AMEQGVSD	AERQNNGW	ALFQGPPK	AGFQGAYS	ATVQGPSL	ASEQGEIQ	AIKQGFPTGTIQGDRVAMEQGVSDAERQNNGWALFQGPPKAGFQGAYSATVQGPSLASEQGEIQ
ViPR	AGV98956.1		T2FG58	Coxsackievirus A16	AIKQGFPT	GTIQGDRV	AMEQGVSD	AERQNNGW	ALFQGPPK	AGFQGAYS	ATVQGPSL	ASEQGEIQ	AIKQGFPTGTIQGDRVAMEQGVSDAERQNNGWALFQGPPKAGFQGAYSATVQGPSLASEQGEIQ
ViPR	AGV98954.1		T2FGR0	Coxsackievirus A16	AIKQGFPT	GTIQGDRV	AMEQGVSD	AQKQSASW	ALFQGPPK	AGFQGAYS	ATVQGPSL	ASEQGEIQ	AIKQGFPTGTIQGDRVAMEQGVSDAQKQSASWALFQGPPKAGFQGAYSATVQGPSLASEQGEIQ
ViPR	AGV98964.1		T2FGR7	Coxsackievirus A16	AIKQGFPT	GTIQGDRV	AMEQGVSD	AQKQSASW	ALFQGPPK	AGFQGAYS	ATVQGPSL	ASEQGEIQ	AIKQGFPTGTIQGDRVAMEQGVSDAQKQSASWALFQGPPKAGFQGAYSATVQGPSLASEQGEIQ
ViPR	AGI15205.1		M4WGR1	Coxsackievirus A16	AIKQGFPT	GTIQGDRV	AMEQGVSD	AQKQSASW	ALFQGPLK	AGFQGAYS	ATVQGPSL	ASEQGEIQ	AIKQGFPTGTIQGDRVAMEQGVSDAQKQSASWALFQGPLKAGFQGAYSATVQGPSLASEQGEIQ
ViPR	AGV98957.1		T2FGX1	Coxsackievirus A16	AIKQGFPT	GTIQGDRV	AMEQGVSD	AQKQSASW	ALFQGPPK	AGFQGAYS	ATVQGPSL	ASEQGEIQ	AIKQGFPTGTIQGDRVAMEQGVSDAQKQSASWALFQGPPKAGFQGAYSATVQGPSLASEQGEIQ
ViPR	AGV98963.1		T2FHW1	Coxsackievirus A16	AIKQGFPT	GIIQGDRV	AMEQGVSD	AQKQSASW	ALFQGPPK	AGFQGAYS	ATVQGPSL	ASEQGEIQ	AIKQGFPTGIIQGDRVAMEQGVSDAQKQSASWALFQGPPKAGFQGAYSATVQGPSLASEQGEIQ
ViPR	AAV54187.1		Q5S1P0	Coxsackievirus A16	AIKQGFPT	GTIQGDRV	AMEQGVSD	AQKQSASW	ALFQGPLK	AGFQGAYS	ATVQGPSL	ASEQGEIQ	AIKQGFPTGTIQGDRVAMEQGVSDAQKQSASWALFQGPLKAGFQGAYSATVQGPSLASEQGEIQ
ViPR	AUN27633.1		Human coxsackievirus A16	CV-A16-A01-BLR-IN	AIKQGFPT	GTIQGDRV	AMEQGVSD	AQKQSASW	ALFQGPHK	AGFQGAYS	ATVQGPSL	ASEQGEIQ	AIKQGFPTGTIQGDRVAMEQGVSDAQKQSASWALFQGPHKAGFQGAYSATVQGPSLASEQGEIQ
ViPR	AUN27635.1		Human coxsackievirus A16	CV-A16-A06-BLR-IN	AIKQGFPT	GTIQGDRV	AMEQGVSD	AQKQSASW	ALFQGPHK	AGFQGAYS	ATVQGPSL	ASEQGEIQ	AIKQGFPTGTIQGDRVAMEQGVSDAQKQSASWALFQGPHKAGFQGAYSATVQGPSLASEQGEIQ
ViPR	AUN27636.1		Human coxsackievirus A16	CV-A16-A10-BLR-IN	AIKQGFPT	GTIQGDRV	AMEQGVSD	AQKQSASW	ALFQGPHK	AGFQGAYS	ATVQGPSL	ASEQGEIQ	AIKQGFPTGTIQGDRVAMEQGVSDAQKQSASWALFQGPHKAGFQGAYSATVQGPSLASEQGEIQ
ViPR	AUN27638.1		Human coxsackievirus A16	CV-A16-A122-BLR-IN	AIKQGFPT	GTIQGDRV	AMEQGVSD	AQKQSASW	ALFQGPHK	AGFQGAYS	ATVQGPSL	ASEQGEIQ	AIKQGFPTGTIQGDRVAMEQGVSDAQKQSASWALFQGPHKAGFQGAYSATVQGPSLASEQGEIQ
ViPR	AUN27634.1		Human coxsackievirus A16	CV-A16-A02-BLR-IN	AIKQGFPT	GTIQGDRV	AMEQGVSD	AQKQSASW	ALFQRPHK	AGFQGAYS	ATVQGPSL	ASEQGEIQ	AIKQGFPTGTIQGDRVAMEQGVSDAQKQSASWALFQRPHKAGFQGAYSATVQGPSLASEQGEIQ
ViPR	AUN27639.1		Human coxsackievirus A16	CV-A16-A128-BLR-IN	AIKQGFPT	GSIQGDRV	AMEQGVSD	AQKQSASW	ALFQRPHK	AGFQGAYS	ATVQGPSL	ASEQGEIQ	AIKQGFPTGSIQGDRVAMEQGVSDAQKQSASWALFQRPHKAGFQGAYSATVQGPSLASEQGEIQ
ViPR	AUN27637.1		Human coxsackievirus A16	CV-A16-A13-BLR-IN	AIKQGFPT	GSIQGDRV	AMEQGVSD	VQKQSASW	ALFQGPHK	AGFQGAYS	ATVQGPSL	ASEQGEIQ	AIKQGFPTGSIQGDRVAMEQGVSDVQKQSASWALFQGPHKAGFQGAYSATVQGPSLASEQGEIQ
ViPR	AUN27641.1		Human coxsackievirus A16	CV-A16-M69-BLR-IN	AIKQGFPT	GTIQGDRV	AMEQGVSD	VQKQSASW	ALFQGPHK	AGFQGAYS	ATVQGPSL	ASEQGEIQ	AIKQGFPTGTIQGDRVAMEQGVSDVQKQSASWALFQGPHKAGFQGAYSATVQGPSLASEQGEIQ
ViPR	AUN27640.1		Human coxsackievirus A16	CV-A16-M02-BLR-IN	AIKQGFPT	GTIQGDRV	AMEQGVSD	VQKQSASW	ALFQGPHK	DGFQGASS	ATVQGPSL	ASEQGEIQ	AIKQGFPTGTIQGDRVAMEQGVSDVQKQSASWALFQGPHKDGFQGASSATVQGPSLASEQGEIQ
ViPR	AGV98962.1		T2FGX6	Coxsackievirus A16	AIKQGFPT	GTIQGDRV	AMEQGVSD	VQKQSASW	ALFQGPPK	AGFQGAYS	ATVQGPSL	AGEQGEIQ	AIKQGFPTGTIQGDRVAMEQGVSDVQKQSASWALFQGPPKAGFQGAYSATVQGPSLAGEQGEIQ
ViPR	AGA37367.1		A0A0U1VSM5	Coxsackievirus A16	AIKQGFPT	GTIQGDRV	AMEQGVSD	VQKQSASW	ALFQGPPK	AGFQGAYS	ATVQGPSL	ASEQGEIQ	AIKQGFPTGTIQGDRVAMEQGVSDVQKQSASWALFQGPPKAGFQGAYSATVQGPSLASEQGEIQ
ViPR	ACF21979.1		B3VTP2	Coxsackievirus A16	AIKQGFPT	GTIQGDRV	AMEQGVSD	VQKQSASW	ALFQGPPK	AGFQGAYS	ATVQGPSL	ASEQGEIQ	AIKQGFPTGTIQGDRVAMEQGVSDVQKQSASWALFQGPPKAGFQGAYSATVQGPSLASEQGEIQ
ViPR	AAA50478.1		Q65900	Coxsackievirus A16	AIKQGFPT	GTIQGDRV	AMEQGVSD	VQKQSASW	ALFQGPPK	AGFQGAYS	ATVQGPSL	ASEQGEIQ	AIKQGFPTGTIQGDRVAMEQGVSDVQKQSASWALFQGPPKAGFQGAYSATVQGPSLASEQGEIQ
RefSeq	NP_042242			Enterovirus A	AIKQGFPT	GTIQGDRV	AMEQGVSD	AQKQSASW	ALFQGPPK	AGFQGAYS	ATVQGPSL	ASEQGEIQ	AIKQGFPTGTIQGDRVAMEQGVSDAQKQSASWALFQGPPKAGFQGAYSATVQGPSLASEQGEIQ
ViPR	ANB50105.1		A0A167QVP6	Human coxsackievirus A16	AIKQGFPT	GTIQGDRV	AMEQGVSD	AQKQSASW	ALFQGPPK	AGFQGAYS	ATVQGPSL	ASEQGEIQ	AIKQGFPTGTIQGDRVAMEQGVSDAQKQSASWALFQGPPKAGFQGAYSATVQGPSLASEQGEIQ
ViPR	AAK30618.1		Q98Y36	Enterovirus 5666/sin/002209	AIKQGFPT	GTIQGDRV	AMEQGVSD	AQKQSASW	ALFQGPPK	AGFQGAYS	ATVQGPSL	ASMQGEIQ	AIKQGFPTGTIQGDRVAMEQGVSDAQKQSASWALFQGPPKAGFQGAYSATVQGPSLASMQGEIQ
ViPR	AAK13008.1		Q993S1	Enterovirus 5865/sin/000009	AIKQGFPT	GTIQGDRV	AMEQGVSD	AQKQSASW	ALFQGPPK	AGFQGAYS	ATVQGPSL	ASMQGEIQ	AIKQGFPTGTIQGDRVAMEQGVSDAQKQSASWALFQGPPKAGFQGAYSATVQGPSLASMQGEIQ
ViPR	ABC69259.1		A9X4B9	Enterovirus A71	AIKQGFPT	GTIQGDRV	AMEQGVSD	AQKQSASW	ALFQGPPK	AGFQGAYS	ATVQGPSL	ASMQGEIQ	AIKQGFPTGTIQGDRVAMEQGVSDAQKQSASWALFQGPPKAGFQGAYSATVQGPSLASMQGEIQ
ViPR	ABQ58081.1		A9XG42	Enterovirus A71	AIKQGFPT	GTIQGDRV	AMEQGVSD	AQKQSASW	ALFQGPPK	AGFQGAYS	ATVQGPSL	ASVQGEIQ	AIKQGFPTGTIQGDRVAMEQGVSDAQKQSASWALFQGPPKAGFQGAYSATVQGPSLASVQGEIQ
ViPR	ABC69258.1		A9X4B8	Enterovirus A71	AIKQGFPT	GTIQGDRV	AMEQGVSD	AQKQSASW	ALFQGPPK	AGFQGAYS	ATVQGPSL	ASVQGEIQ	AIKQGFPTGTIQGDRVAMEQGVSDAQKQSASWALFQGPPKAGFQGAYSATVQGPSLASVQGEIQ
ViPR	ABC69257.1		A9X4B7	Enterovirus A71	AIKQGLPT	GTIQGDRV	AMEQGVSD	AQKQSASW	ALFQGPPK	AGFQGAYS	ATVQGPSL	ASVQGEIQ	AIKQGLPTGTIQGDRVAMEQGVSDAQKQSASWALFQGPPKAGFQGAYSATVQGPSLASVQGEIQ
ViPR	BBD18130.1		Human enterovirus 71	Strain Name:2716-Yamagata-03	AIKQGFPT	GTIQGDRV	VMEQGVSD	AQKQSASW	ALFQGPPK	AGFQGAYS	ATVQGPSL	ASVQGEIQ	AIKQGFPTGTIQGDRVVMEQGVSDAQKQSASWALFQGPPKAGFQGAYSATVQGPSLASVQGEIQ
ViPR	BAJ49825.1		E5RPG5	Enterovirus A71	AIKQGFPT	GTIQGDRV	AMEQGVSD	AQKQSASW	ALFQGPPK	AGFQGAYS	ATVQGPSL	ASVQGEIQ	AIKQGFPTGTIQGDRVAMEQGVSDAQKQSASWALFQGPPKAGFQGAYSATVQGPSLASVQGEIQ
ViPR	BAJ49824.1		E5RPG4	Enterovirus A71	AIKQGFPT	GTIQGDRV	AMEQGVSD	AQKQSASW	ALFQGPPK	AGFQGAYS	ATVQGPSL	ASVQGEIQ	AIKQGFPTGTIQGDRVAMEQGVSDAQKQSASWALFQGPPKAGFQGAYSATVQGPSLASVQGEIQ
ViPR	BBD18129.1		Human enterovirus 71	Strain Name:C7/Osaka/Japan/97	AIKQGFPT	GTIQGDRV	AMEQGVSD	AQKQSASW	ALFQGPPK	AGFQGAYS	ATVQGPSL	ASVQGEIQ	AIKQGFPTGTIQGDRVAMEQGVSDAQKQSASWALFQGPPKAGFQGAYSATVQGPSLASVQGEIQ
ViPR	ABC69260.1		A9X4C0	Enterovirus A71	AIKQGFPT	GTIQGDRV	AMEQGVSD	AQKQSASW	ALFQGPPK	AGFQGAYS	ATVQGPSL	ASVQGEIQ	AIKQGFPTGTIQGDRVAMEQGVSDAQKQSASWALFQGPPKAGFQGAYSATVQGPSLASVQGEIQ
ViPR	ABC69256.1		A9X4B6	Enterovirus A71	AIKQGFPT	GTIQGDRV	AMEQGVSD	AQKQSASW	ALFQGPPK	AGFQGAYS	ATVQGPSL	ASVQGEIQ	AIKQGFPTGTIQGDRVAMEQGVSDAQKQSASWALFQGPPKAGFQGAYSATVQGPSLASVQGEIQ
ViPR	AHN91977.1		X2KY48	Enterovirus A71	AIKQGFPT	GTIQGDRV	AMEQGVSD	AQKQSASW	ALFQGPPK	AGFQGAYS	ATVQGPSL	ASVQGEIQ	AIKQGFPTGTIQGDRVAMEQGVSDAQKQSASWALFQGPPKAGFQGAYSATVQGPSLASVQGEIQ
ViPR	ALC04480.1		A0A0M4CMD3	Human enterovirus 71	AIKQGFPT	GTIQGDRV	AMEQGVSD	AQKQSASW	ALFQGPPK	AGFQGAYS	ATVQGPSL	ASAQGEIQ	AIKQGFPTGTIQGDRVAMEQGVSDAQKQSASWALFQGPPKAGFQGAYSATVQGPSLASAQGEIQ
ViPR	ALC04479.1		A0A0M3Q8S9	Human enterovirus 71	AIKQGFPT	GTIQGDRV	AMEQGVSD	AQKQSASW	ALFQGPPK	AGFQGAYS	ATVQGPSL	ASAQGEIQ	AIKQGFPTGTIQGDRVAMEQGVSDAQKQSASWALFQGPPKAGFQGAYSATVQGPSLASAQGEIQ
ViPR	ALC04478.1		A0A0M4CBS9	Human enterovirus 71	AIKQGFPT	GTIQGDRV	AMEQGVSD	AQKQSASW	ALFQGPPK	AGFQGAYS	ATVQGPSL	ASAQGEIQ	AIKQGFPTGTIQGDRVAMEQGVSDAQKQSASWALFQGPPKAGFQGAYSATVQGPSLASAQGEIQ
ViPR	ALC04476.1		A0A0M4CH80	Human enterovirus 71	AIKQGFPT	GTIQGDRV	AMEQGVSD	AQKQSASW	ALFQGPPK	AGFQGAYS	ATVQGPSL	ASAQGEIQ	AIKQGFPTGTIQGDRVAMEQGVSDAQKQSASWALFQGPPKAGFQGAYSATVQGPSLASAQGEIQ
ViPR	ALC04477.1		A0A0M4CDM5	Human enterovirus 71	AIKQGFPT	GTIQGDRV	AMEQGVSD	AQKQSASW	ALFQGPPK	AGFQGAYS	ATVQGPSL	ASAQGEIQ	AIKQGFPTGTIQGDRVAMEQGVSDAQKQSASWALFQGPPKAGFQGAYSATVQGPSLASAQGEIQ
ViPR	AFD03545.1		H9BBE1	Enterovirus A71	AIKQGFPT	GTIQGDRV	AMEQGVSD	AQKQSASW	ALFQGPPK	AGFQGAYS	ATVQGPSL	ASVQGEIQ	AIKQGFPTGTIQGDRVAMEQGVSDAQKQSASWALFQGPPKAGFQGAYSATVQGPSLASVQGEIQ
ViPR	AFD03543.1		H9BBD9	Enterovirus A71	AIKQGFPT	GTIQGDRV	AMEQGVSD	AQKQSASW	ALFQGPPK	AGFQGAYS	ATVQGPSL	ASVQGEIQ	AIKQGFPTGTIQGDRVAMEQGVSDAQKQSASWALFQGPPKAGFQGAYSATVQGPSLASVQGEIQ
ViPR	AFJ20679.1		I1ZAQ2	Enterovirus A71	AIKQGFPT	GTIQGDRV	AMEQGVSD	AQKQSASW	ALFQGPPK	AGFQGAYS	ATVQGPSL	ASVQGEIQ	AIKQGFPTGTIQGDRVAMEQGVSDAQKQSASWALFQGPPKAGFQGAYSATVQGPSLASVQGEIQ
ViPR	AJQ21578.1		A0A0D3QR36	Enterovirus A71	AIKQGFPT	GTIQGDRV	AMEQGVSD	AQKQSASW	ALFQGPPK	AGFQGAYS	ATVQGPSL	ASTQGEIQ	AIKQGFPTGTIQGDRVAMEQGVSDAQKQSASWALFQGPPKAGFQGAYSATVQGPSLASTQGEIQ
ViPR	AJQ21574.1		A0A0D3QQY9	Enterovirus A71	AIKQGFPT	GTIQGDRV	AMEQGVSD	AQKQSASW	ALFQGPPK	AGFQGAYS	ATVQGPSL	ASTQGEIQ	AIKQGFPTGTIQGDRVAMEQGVSDAQKQSASWALFQGPPKAGFQGAYSATVQGPSLASTQGEIQ
ViPR	AHX57689.1		A0A023R9P4	Enterovirus A71	AIKQGLPT	GTIQGDRV	AMEQGVSD	AQKQSASW	ALFQGPPK	AGFQGAYS	ATVQGPSL	ASTQGEIQ	AIKQGLPTGTIQGDRVAMEQGVSDAQKQSASWALFQGPPKAGFQGAYSATVQGPSLASTQGEIQ
ViPR	AJQ21581.1		A0A0D3QR51	Enterovirus A71	AIKQGFPT	GTIQGDRV	AMEQGVSD	AQKQSASW	ALFQGPPK	AGFQGAYS	ATVQGPSL	ASTQGEIQ	AIKQGFPTGTIQGDRVAMEQGVSDAQKQSASWALFQGPPKAGFQGAYSATVQGPSLASTQGEIQ
ViPR	AGW28582.1		V5KAE2	Enterovirus A71	AIKQGFPT	GTIQGDRV	AMEQGVSD	AQKQSASW	ALFQGPPK	AGFQGAYS	ATVQGPSL	ASTQGEIQ	AIKQGFPTGTIQGDRVAMEQGVSDAQKQSASWALFQGPPKAGFQGAYSATVQGPSLASTQGEIQ
ViPR	AGW28583.1		V5KAN3	Enterovirus A71	AIKQGFPT	GTIQGDRV	AMEQGVSD	AQKQSASW	ALFQGPPK	AGFQGAYS	ATVQGPSL	ASTQGEIQ	AIKQGFPTGTIQGDRVAMEQGVSDAQKQSASWALFQGPPKAGFQGAYSATVQGPSLASTQGEIQ
ViPR	AHX57651.1		A0A023RBF3	Enterovirus A71	AIKQGFPT	GTIQGDRV	AMEQGVSD	AQKQSASW	ALFQGPPK	AGFQGAYS	ATVQGPSL	ASIQGEIQ	AIKQGFPTGTIQGDRVAMEQGVSDAQKQSASWALFQGPPKAGFQGAYSATVQGPSLASIQGEIQ
ViPR	AHC99295.1		V9VL82	Enterovirus A71	AIKQGFPT	GTIQGDRV	AMEQGVSD	AQKQSASW	ALFQGPPK	AGFQGAYS	ATVQGPSL	ASTQGEIQ	AIKQGFPTGTIQGDRVAMEQGVSDAQKQSASWALFQGPPKAGFQGAYSATVQGPSLASTQGEIQ
ViPR	AJQ21585.1		A0A0D3QR13	Enterovirus A71	AIKQGFPT	GTIQGDRV	AMEQGVSD	AQKQSASW	ALFQGPPK	AGFQGAYS	ATVQGPSL	ASMQGEIQ	AIKQGFPTGTIQGDRVAMEQGVSDAQKQSASWALFQGPPKAGFQGAYSATVQGPSLASMQGEIQ
ViPR	AJQ21568.1		A0A0D3QR33	Enterovirus A71	AIKQGFPT	GTIQGDRV	AMEQGVSD	AQKQSASW	ALFQGPPK	AGFQGAYS	ATVQGPSL	ASMQGEIQ	AIKQGFPTGTIQGDRVAMEQGVSDAQKQSASWALFQGPPKAGFQGAYSATVQGPSLASMQGEIQ
ViPR	AJQ21569.1		A0A0D3QQY6	Enterovirus A71	AIKQGFPT	GTIQGDRV	AMEQGVSD	AQKQSASW	ALFQGPPK	AGFQGAYS	ATVQGPSL	ASMQGEIQ	AIKQGFPTGTIQGDRVAMEQGVSDAQKQSASWALFQGPPKAGFQGAYSATVQGPSLASMQGEIQ
ViPR	AHX57735.1		A0A023RBJ3	Enterovirus A71	AIKQGFPT	GTIQGDRV	AMEQGVSD	AQKQSASW	ALFQGPPK	AGFQGAYS	ATVQGPSL	ASMQGEIQ	AIKQGFPTGTIQGDRVAMEQGVSDAQKQSASWALFQGPPKAGFQGAYSATVQGPSLASMQGEIQ
ViPR	AJQ21582.1		A0A0D3QR25	Enterovirus A71	AIKQGFPT	GTIQGDRV	AMEQGVSD	AQKQSASW	ALFQGPPK	AGFQGAYS	ATVQGPSL	ASMQGEIQ	AIKQGFPTGTIQGDRVAMEQGVSDAQKQSASWALFQGPPKAGFQGAYSATVQGPSLASMQGEIQ
ViPR	AHX57738.1		A0A023R9C9	Enterovirus A71	AIKQGLPT	GTIQGDRV	AMEQGVSD	AQKQSASW	ALFQGPPK	AGFQGAYS	ATVQGPSL	ASMQGEIQ	AIKQGLPTGTIQGDRVAMEQGVSDAQKQSASWALFQGPPKAGFQGAYSATVQGPSLASMQGEIQ
ViPR	AHX57810.1		A0A023RBU3	Enterovirus A71	AVQQGVPM	GTIQGDRV	AMEQGVSD	AQKQSASW	ALFQGPPK	AGFQGAYS	ATVQGPSL	ASMQGEIQ	AVQQGVPMGTIQGDRVAMEQGVSDAQKQSASWALFQGPPKAGFQGAYSATVQGPSLASMQGEIQ
ViPR	AHX57816.1		A0A023RC19	Enterovirus A71	AVQQGVPM	GTIQGDRV	AMEQGVSD	AQKQSASW	ALFQGPPK	AGFQGAYS	ATVQGPSL	ASMQGEIQ	AVQQGVPMGTIQGDRVAMEQGVSDAQKQSASWALFQGPPKAGFQGAYSATVQGPSLASMQGEIQ
ViPR	AHX57791.1		A0A023RBY0	Enterovirus A71	AVLQGIPM	GTIQGDRV	AMEQGVSD	AQKQSASW	ALFQGPPK	AGFQGAYS	ATVQGPSL	ASMQGEIQ	AVLQGIPMGTIQGDRVAMEQGVSDAQKQSASWALFQGPPKAGFQGAYSATVQGPSLASMQGEIQ
ViPR	AHX57784.1		A0A023RA34	Enterovirus A71	AVSQGLPV	GTIQGDRV	AMEQGVSD	AQKQSASW	ALFQGPPK	AGFQGAYS	ATVQGPSL	ASMQGEIQ	AVSQGLPVGTIQGDRVAMEQGVSDAQKQSASWALFQGPPKAGFQGAYSATVQGPSLASMQGEIQ
ViPR	AHX57778.1		A0A023R9I9	Enterovirus A71	AVSQGLPV	GTIQGDRV	AMEQGVSD	AQKQSASW	ALFQGPPK	AGFQGAYS	ATVQGPSL	ASMQGEIQ	AVSQGLPVGTIQGDRVAMEQGVSDAQKQSASWALFQGPPKAGFQGAYSATVQGPSLASMQGEIQ
ViPR	AJQ21564.1		A0A0D3QQY4	Enterovirus A71	AVSQGLPV	GTIQGDRV	AMEQGVSD	AQKQSASW	ALFQGPPK	AGFQGAYS	ATVQGPSL	ASMQGEIQ	AVSQGLPVGTIQGDRVAMEQGVSDAQKQSASWALFQGPPKAGFQGAYSATVQGPSLASMQGEIQ
ViPR	AJQ21572.1		A0A0D3QR21	Enterovirus A71	AVSQGLPV	GTIQGDRV	AMEQGVSD	AQKQSASW	ALFQGPPK	AGFQGAYS	ATVQGPXL	ASMQGEIQ	AVSQGLPVGTIQGDRVAMEQGVSDAQKQSASWALFQGPPKAGFQGAYSATVQGPXLASMQGEIQ
ViPR	AJQ21570.1		A0A0D3QR08	Enterovirus A71	AVSQGLPV	GTIQGDRV	AMEQGVSD	AQKQSASW	ALFQGPPK	AGFQGAYS	ATVQGPSL	ASMQGEIQ	AVSQGLPVGTIQGDRVAMEQGVSDAQKQSASWALFQGPPKAGFQGAYSATVQGPSLASMQGEIQ
ViPR	AHX57724.1		A0A023R9U4	Enterovirus A71	AVSQGLPV	GTIQGDRV	AMEQGVSD	AQKQSASW	ALFQGPPK	AGFQGAYS	ATVQGPSL	ASMQGEIQ	AVSQGLPVGTIQGDRVAMEQGVSDAQKQSASWALFQGPPKAGFQGAYSATVQGPSLASMQGEIQ
ViPR	AJQ21566.1		A0A0D3QR48	Enterovirus A71	AVQQGIPA	GTIQGDRV	AMEQGVSD	AQKQSASW	ALFQGPPK	AGFQGAYS	ATVQGPSL	ASMQGEIQ	AVQQGIPAGTIQGDRVAMEQGVSDAQKQSASWALFQGPPKAGFQGAYSATVQGPSLASMQGEIQ
ViPR	AJQ21579.1		A0A0D3QQZ2	Enterovirus A71	AVQQGIPA	GTIQGDRV	AMEQGVSD	AQKQSASW	ALFQGPPK	AGFQGAYS	ATVQGPSL	ASMQGEIQ	AVQQGIPAGTIQGDRVAMEQGVSDAQKQSASWALFQGPPKAGFQGAYSATVQGPSLASMQGEIQ
ViPR	AJQ21575.1		A0A0D3QR10	Enterovirus A71	AVQQGIPA	GTIQGDRV	AMEQGVSD	AQKQSASW	ALFQGPPK	AGFQGAYS	ATVQGPSL	ASMQGEIQ	AVQQGIPAGTIQGDRVAMEQGVSDAQKQSASWALFQGPPKAGFQGAYSATVQGPSLASMQGEIQ
ViPR	AJQ21580.1		A0A0D3QR12	Enterovirus A71	AVQQGIPA	GTIQGDRV	AMEQGVSD	AQKQSASW	ALFQGPPK	AGFQGAYS	ATVQGPSL	ASMQGEIQ	AVQQGIPAGTIQGDRVAMEQGVSDAQKQSASWALFQGPPKAGFQGAYSATVQGPSLASMQGEIQ
ViPR	AJD77371.1		A0A0B4ZQ46	Enterovirus A71	AVTQGLPM	GTIQGDRV	AMEQGVSD	AQKQSASW	ALFQGPPK	AGFQGAYS	ATVQGPSL	ASMQGEIQ	AVTQGLPMGTIQGDRVAMEQGVSDAQKQSASWALFQGPPKAGFQGAYSATVQGPSLASMQGEIQ
ViPR	AHX57747.1		A0A023RAR3	Enterovirus A71	AVTQGLPM	GTIQGDRV	AMEQGVSD	AQKQSASW	ALFQGPPK	AGFQGAYS	ATVQGPSL	ASMQGEIQ	AVTQGLPMGTIQGDRVAMEQGVSDAQKQSASWALFQGPPKAGFQGAYSATVQGPSLASMQGEIQ
ViPR	AJQ21567.1		A0A0D3QR19	Enterovirus A71	AVKQGFPV	GTIQGDRV	AMEQGVSD	AQKQSASW	ALFQGPPK	AGFQGAYS	ATVQGPSL	ASTQGEIQ	AVKQGFPVGTIQGDRVAMEQGVSDAQKQSASWALFQGPPKAGFQGAYSATVQGPSLASTQGEIQ
ViPR	AJQ21584.1		A0A0D3QQZ5	Enterovirus A71	AVKQGIPT	GTIQGDRV	AMEQGVSD	AQKQSASW	ALFQGPPK	AGFQGAYS	ATVQGPSL	ASMQGEIQ	AVKQGIPTGTIQGDRVAMEQGVSDAQKQSASWALFQGPPKAGFQGAYSATVQGPSLASMQGEIQ
ViPR	AJQ21571.1		A0A0D3QR49	Enterovirus A71	AVKQGIPT	GTIQGDRV	AMEQGVSD	AQKQSASW	ALFQGPPK	AGFQGAYS	ATVQGPSL	ASMQGEIQ	AVKQGIPTGTIQGDRVAMEQGVSDAQKQSASWALFQGPPKAGFQGAYSATVQGPSLASMQGEIQ
ViPR	AHX57654.1		A0A023R9L1	Enterovirus A71	AVKQGIPT	GTIQGDRV	AMEQGVSD	AQKQSASW	ALFQGPPK	AGFQGAYS	ATVQGPSL	ASMQGEIQ	AVKQGIPTGTIQGDRVAMEQGVSDAQKQSASWALFQGPPKAGFQGAYSATVQGPSLASMQGEIQ
ViPR	AHX57641.1		A0A023RBE1	Enterovirus A71	AVKQGIPT	GTIQGDRV	AMEQGVSD	AQKQSASW	ALFQGPPK	AGFQGAYS	ATVQGPSL	ASMQGEIQ	AVKQGIPTGTIQGDRVAMEQGVSDAQKQSASWALFQGPPKAGFQGAYSATVQGPSLASMQGEIQ
ViPR	AJQ21583.1		A0A0D3QR38	Enterovirus A71	AVKQGIPT	GTIQGDRV	AMEQGVSD	AQKQSASW	ALFQGPPK	AGFQGAYS	ATVQGPSL	ASMQGEIQ	AVKQGIPTGTIQGDRVAMEQGVSDAQKQSASWALFQGPPKAGFQGAYSATVQGPSLASMQGEIQ
ViPR	AHX57811.1		A0A023RC11	Enterovirus A71	AVKQGIPT	GTIQGDRV	AMEQGVSD	AQKQSASW	ALFQGPPK	AGFQGAYS	ATVQGPSL	ASMQGEIQ	AVKQGIPTGTIQGDRVAMEQGVSDAQKQSASWALFQGPPKAGFQGAYSATVQGPSLASMQGEIQ
ViPR	AJQ21576.1		A0A0D3QR50	Enterovirus A71	AVKQGIPT	GTIQGDRV	AMEQGVSD	AQKQSASW	ALFQGPPK	AGFQGAYS	ATVQGPSL	ASMQGEIQ	AVKQGIPTGTIQGDRVAMEQGVSDAQKQSASWALFQGPPKAGFQGAYSATVQGPSLASMQGEIQ
ViPR	AQX83059.1		A0A1S7BGZ9	Human enterovirus 71	AIKQGIPT	GTIQGDRV	AMEQGVSD	AQKQSASW	ALFQGPPK	AGFQGAYS	ATVQGPSL	ASMQGEIQ	AIKQGIPTGTIQGDRVAMEQGVSDAQKQSASWALFQGPPKAGFQGAYSATVQGPSLASMQGEIQ
ViPR	AQX83068.1		A0A1S7BGY2	Human enterovirus 71	AIKQGIPT	GTIQGDRV	AMEQGVSD	AQKQSASW	ALFQGPPK	AGFQGAYS	ATVQGPSL	ASMQGEIQ	AIKQGIPTGTIQGDRVAMEQGVSDAQKQSASWALFQGPPKAGFQGAYSATVQGPSLASMQGEIQ
ViPR	AQX83060.1		A0A1S7BGW9	Human enterovirus 71	AVKQGIPT	GTIQGDRV	AMEQGVSD	AQKQSASW	ALFQGPPK	AGFQGAYS	ATVQGPSL	ASMQGEIQ	AVKQGIPTGTIQGDRVAMEQGVSDAQKQSASWALFQGPPKAGFQGAYSATVQGPSLASMQGEIQ
ViPR	AQX83061.1		A0A1S7BGZ5	Human enterovirus 71	AVKQGIPT	GTIQGDRV	AMEQGVSD	AQKQSASW	ALFQGPPK	AGFQGAYS	ATVQGPSL	ASMQGEIQ	AVKQGIPTGTIQGDRVAMEQGVSDAQKQSASWALFQGPPKAGFQGAYSATVQGPSLASMQGEIQ
ViPR	AQX83072.1		A0A1S7BH99	Human enterovirus 71	AVKQGIPT	GTIQGDRV	AMEQGVSD	AQKQSASW	ALFQGPPK	AGFQGAYS	ATVQGPSL	ASMQGEIQ	AVKQGIPTGTIQGDRVAMEQGVSDAQKQSASWALFQGPPKAGFQGAYSATVQGPSLASMQGEIQ
ViPR	AQX83076.1		A0A1S7BH21	Human enterovirus 71	AVKQGIPT	GTIQGDRV	AMEQGVSD	AQKQSASW	ALFQGPPK	AGFQGAYS	ATVQGPSL	ASMQGEIQ	AVKQGIPTGTIQGDRVAMEQGVSDAQKQSASWALFQGPPKAGFQGAYSATVQGPSLASMQGEIQ
ViPR	AQX83074.1		A0A1S7BH03	Human enterovirus 71	AVKQGIPT	GTIQGDRV	AMEQGVSD	AQKQSASW	ALFQGPPK	AGFQGAYS	ATVQGPSL	ASMQGEIQ	AVKQGIPTGTIQGDRVAMEQGVSDAQKQSASWALFQGPPKAGFQGAYSATVQGPSLASMQGEIQ
ViPR	AHX57705.1		A0A023RBF6	Enterovirus A71	AVKQGIPT	GTIQGDRV	AMEQGVSD	AQKQSASW	ALFQGPPK	AGFQGAYS	ATVQGPSL	ASMQGEIQ	AVKQGIPTGTIQGDRVAMEQGVSDAQKQSASWALFQGPPKAGFQGAYSATVQGPSLASMQGEIQ
ViPR	AJQ21565.1		A0A0D3QR06	Enterovirus A71	AVKQGIPT	AILQGDPV	AMEQGVSD	AQKQSASW	ALFQGPPK	AGFQGAYS	ATVQGPSL	ASMQGEIQ	AVKQGIPTAILQGDPVAMEQGVSDAQKQSASWALFQGPPKAGFQGAYSATVQGPSLASMQGEIQ
ViPR	AQX83065.1		A0A1S7BH16	Human enterovirus 71	AVKQGIPT	AILQGDPV	AMEQGVSD	AQKQSASW	ALFQGPPK	AGFQGAYS	ATVQGPSL	ASMQGEIQ	AVKQGIPTAILQGDPVAMEQGVSDAQKQSASWALFQGPPKAGFQGAYSATVQGPSLASMQGEIQ
ViPR	AQX83066.1		A0A1S7BH10	Human enterovirus 71	AVKQGIPT	AILQGDPM	AMEQGVSD	AQKQSASW	ALFQGPPK	AGFQGAYS	ATVQGPSL	ASMQGEIQ	AVKQGIPTAILQGDPMAMEQGVSDAQKQSASWALFQGPPKAGFQGAYSATVQGPSLASMQGEIQ
ViPR	AJQ21573.1		A0A0D3QR34	Enterovirus A71	AVKQGIPT	AILQGDPM	AMEQGVSD	AQKQSASW	ALFQGPPK	AGFQGAYS	ATVQGPSL	ASMQGEIQ	AVKQGIPTAILQGDPMAMEQGVSDAQKQSASWALFQGPPKAGFQGAYSATVQGPSLASMQGEIQ
ViPR	AJQ21577.1		A0A0D3QR23	Enterovirus A71	AVKQGIPT	AILQGDPV	AMEQGVSD	AQKQSASW	ALFQGPPK	AGFQGAYS	ATVQGPSL	ASMQGEIQ	AVKQGIPTAILQGDPVAMEQGVSDAQKQSASWALFQGPPKAGFQGAYSATVQGPSLASMQGEIQ
ViPR	ADE80707.1		F8QM90	Enterovirus A71	AVKQGIPT	AILQGDPV	AMEQGVSD	AQKQSASW	ALFQGPPK	AGFQGAYS	ATVQGPSL	ASMQGEIQ	AVKQGIPTAILQGDPVAMEQGVSDAQKQSASWALFQGPPKAGFQGAYSATVQGPSLASMQGEIQ
ViPR	ADE80717.1		F8QMA0	Enterovirus A71	AVKQGIPT	AILQGDPV	AMEQGVSD	AQKQSASW	ALFQGPPK	AGFQGAYS	ATVQGPSL	ASMQGEIQ	AVKQGIPTAILQGDPVAMEQGVSDAQKQSASWALFQGPPKAGFQGAYSATVQGPSLASMQGEIQ
ViPR	ADE80725.1		F8QMA8	Enterovirus A71	AVKQGIPT	AILQGDPI	AMEQGVSD	AQKQSASW	ALFQGPPK	AGFQGAYS	ATVQGPSL	ASMQGEIQ	AVKQGIPTAILQGDPIAMEQGVSDAQKQSASWALFQGPPKAGFQGAYSATVQGPSLASMQGEIQ
ViPR	ALC04475.1		A0A023ZRY6	Human enterovirus 71	AVKQGIPT	AILQGDPI	AMEQGVSD	AQKQSASW	ALFQGPPK	AGFQGAYS	ATVQGPSL	ASMQGEIQ	AVKQGIPTAILQGDPIAMEQGVSDAQKQSASWALFQGPPKAGFQGAYSATVQGPSLASMQGEIQ
ViPR	ALC04472.1		A0A0M4CJF3	Human enterovirus 71	AVKQGIPT	AILQGDPI	AMEQGVSD	AQKQSASW	ALFQGPPK	AGFQGAYS	ATVQGPSL	ASMQGEIQ	AVKQGIPTAILQGDPIAMEQGVSDAQKQSASWALFQGPPKAGFQGAYSATVQGPSLASMQGEIQ
ViPR	ALC04471.1		A0A0M4CG90	Human enterovirus 71	AVKQGIPT	AILQGDSI	AMEQGVSD	AQKQSASW	ALFQGPPK	AGFQGAYS	ATVQGPSL	ASMQGEIQ	AVKQGIPTAILQGDSIAMEQGVSDAQKQSASWALFQGPPKAGFQGAYSATVQGPSLASMQGEIQ
ViPR	ALC04473.1		A0A0M3Q8U7	Human enterovirus 71	AVKQGIPT	AIFQGDKL	AMEQGVSD	AQKQSASW	ALFQGPPK	AGFQGAYS	ATVQGPSL	ASMQGEIQ	AVKQGIPTAIFQGDKLAMEQGVSDAQKQSASWALFQGPPKAGFQGAYSATVQGPSLASMQGEIQ
ViPR	ALC04474.1		A0A0M5IQJ1	Human enterovirus 71	AIKQGIPT	SVLQGDPV	AMEQGVSD	AQKQSASW	ALFQGPPK	AGFQGAYS	ATVQGPSL	ASMQGEIQ	AIKQGIPTSVLQGDPVAMEQGVSDAQKQSASWALFQGPPKAGFQGAYSATVQGPSLASMQGEIQ
ViPR	ADE80724.1		F8QMA7	Enterovirus A71	AVKQGIPT	PIEQNPVE	AMEQGVSD	AQKQSASW	ALFQGPPK	AGFQGAYS	ATVQGPSL	ASMQGEIQ	AVKQGIPTPIEQNPVEAMEQGVSDAQKQSASWALFQGPPKAGFQGAYSATVQGPSLASMQGEIQ
ViPR	ADE80723.1		F8QMA6	Enterovirus A71	AVKQGIPT	PIEQNPVE	AMEQGVSD	AQKQSASW	ALFQGPPK	AGFQGAYS	ATVQGPSL	ASMQGEIQ	AVKQGIPTPIEQNPVEAMEQGVSDAQKQSASWALFQGPPKAGFQGAYSATVQGPSLASMQGEIQ
ViPR	ADE80716.1		F8QM99	Enterovirus A71	AVKQGIPT	PIEQNPVE	AMEQGVSD	AQKQSASW	ALFQGPPK	AGFQGAYS	ATVQGPSL	ASMQGEIQ	AVKQGIPTPIEQNPVEAMEQGVSDAQKQSASWALFQGPPKAGFQGAYSATVQGPSLASMQGEIQ
ViPR	ADE80718.1		F8QMA1	Enterovirus A71	AVKQGIPT	PIEQNPVE	AMEQGVSD	AQKQSASW	ALFQGPPK	AGFQGAYS	ATVQGPSL	ASMQGEIQ	AVKQGIPTPIEQNPVEAMEQGVSDAQKQSASWALFQGPPKAGFQGAYSATVQGPSLASMQGEIQ
ViPR	AML83911.1		A0A1B0UW79	Human enterovirus 71	AVKQGIPT	PIEQNPVE	AMEQGVSD	AQKQSASW	ALFQGPPK	AGFQGAYS	ATVQGPSL	ASMQGEIQ	AVKQGIPTPIEQNPVEAMEQGVSDAQKQSASWALFQGPPKAGFQGAYSATVQGPSLASMQGEIQ
ViPR	AFC75700.1		H9AZS4	Enterovirus A71	AVKQGIPT	PITQNPVE	AMEQGVSD	AQKQSASW	ALFQGPPK	AGFQGAYS	ATVQGPSL	ASMQGEIQ	AVKQGIPTPITQNPVEAMEQGVSDAQKQSASWALFQGPPKAGFQGAYSATVQGPSLASMQGEIQ
ViPR	AKB94077.1		A0A0E3SXU7	Enterovirus A71	AVKQGIPT	PITQNPVE	AMEQGVSD	AQKQSASW	ALFQGPPK	AGFQGAYS	ATVQGPSL	ASVQGEIQ	AVKQGIPTPITQNPVEAMEQGVSDAQKQSASWALFQGPPKAGFQGAYSATVQGPSLASVQGEIQ
ViPR	AJD77347.1		A0A0B4ZRH6	Enterovirus A71	AVKQGIPT	PIEQNPVE	AMEQGVSD	AQKQSASW	ALFQGPPK	AGFQGAYS	ATVQGPSL	ASVQGEIQ	AVKQGIPTPIEQNPVEAMEQGVSDAQKQSASWALFQGPPKAGFQGAYSATVQGPSLASVQGEIQ
ViPR	AUI41040.1		Human enterovirus 71	Strain Name:SiICRC 13/TH/2011	AVKQGIPT	PIEQNPVE	AMEQGVSD	AQKQSASW	ALFQGPPK	AGFQGAYS	ATVQGPSL	ASVQGEIQ	AVKQGIPTPIEQNPVEAMEQGVSDAQKQSASWALFQGPPKAGFQGAYSATVQGPSLASVQGEIQ
ViPR	AQX83058.1		A0A1S7BGX4	Human enterovirus 71	AVKQGIPT	AITQNPVE	AMEQGVSD	AQKQSASW	ALFQGPPK	AGFQGAYS	ATVQGPSL	ASVQGEIQ	AVKQGIPTAITQNPVEAMEQGVSDAQKQSASWALFQGPPKAGFQGAYSATVQGPSLASVQGEIQ
ViPR	AQX83056.1		A0A1S7BH01	Human enterovirus 71	AVKQGIPT	AIQQNPVE	AMEQGVSD	AQKQSASW	ALFQGPPK	AGFQGAYS	ATVQGPSL	ASVQGEIQ	AVKQGIPTAIQQNPVEAMEQGVSDAQKQSASWALFQGPPKAGFQGAYSATVQGPSLASVQGEIQ
ViPR	AQX83057.1		A0A1S7BH09	Human enterovirus 71	AVKQGIPT	PITQNPVE	AMEQGVSD	AQKQSASW	ALFQGPPK	AGFQGAYS	ATVQGPSL	ASVQGEIQ	AVKQGIPTPITQNPVEAMEQGVSDAQKQSASWALFQGPPKAGFQGAYSATVQGPSLASVQGEIQ
ViPR	AQX83055.1		A0A1S7BH05	Human enterovirus 71	AVKQGIPT	PITQNPVE	AMEQGVSD	AQKQSASW	ALFQGPPK	AGFQGAYS	ATVQGPSL	ASVQGEIQ	AVKQGIPTPITQNPVEAMEQGVSDAQKQSASWALFQGPPKAGFQGAYSATVQGPSLASVQGEIQ
ViPR	ACK37353.1		B8Y0Q5	Enterovirus A71	AVKQGIPT	PITQNPVE	AMEQGVSD	AQKQSASW	ALFQGPPK	AGFQGAYS	ATVQGPSL	ASVQGEIQ	AVKQGIPTPITQNPVEAMEQGVSDAQKQSASWALFQGPPKAGFQGAYSATVQGPSLASVQGEIQ
ViPR	AEQ59479.1		G8E4W1	Enterovirus A71	AVKQGIPT	PITQNPVE	AMEQGVSD	AQKQSASW	ALFQGPPK	AGFQGAYS	ATVQGPSL	ASVQGEIQ	AVKQGIPTPITQNPVEAMEQGVSDAQKQSASWALFQGPPKAGFQGAYSATVQGPSLASVQGEIQ
ViPR	AQX83062.1		A0A1S7BH90	Human enterovirus 71	AVKQGIPT	PITQNPVE	AMEQGVSD	AQKQSASW	ALFQGPPK	AGFQGAYS	ATVQGPSL	ASAQGEIQ	AVKQGIPTPITQNPVEAMEQGVSDAQKQSASWALFQGPPKAGFQGAYSATVQGPSLASAQGEIQ
ViPR	AQX83063.1		A0A1S7BH15	Human enterovirus 71	AVKQGIPT	PITQNPVE	AMEQGVSD	AQKQSASW	ALFQGPPK	AGFQGAYS	ATVQGPSL	ASAQGEIQ	AVKQGIPTPITQNPVEAMEQGVSDAQKQSASWALFQGPPKAGFQGAYSATVQGPSLASAQGEIQ
ViPR	AQX83064.1		A0A1S7BGZ6	Human enterovirus 71	AVKQGIPT	PITQNPVE	AMEQGVSD	AQKQSASW	ALFQGPPK	AGFQGAYS	ATVQGPSL	ASAQGEIQ	AVKQGIPTPITQNPVEAMEQGVSDAQKQSASWALFQGPPKAGFQGAYSATVQGPSLASAQGEIQ
ViPR	AKN20221.1		A0A0N7CRK5	Enterovirus A71	AVKQGIPT	PITQNPVE	AMEQGVSD	AQKQSASW	ALFQGPPK	AGFQGAYS	ATVQGPSL	ASVQGEIQ	AVKQGIPTPITQNPVEAMEQGVSDAQKQSASWALFQGPPKAGFQGAYSATVQGPSLASVQGEIQ
ViPR	AHN91979.1		X2KX71	Enterovirus A71	AVKQGIPT	PIEQNPVE	AMEQGVSD	AQKQSASW	ALFQGPPK	AGFQGAYS	ATVQGPSL	ASVQGEIQ	AVKQGIPTPIEQNPVEAMEQGVSDAQKQSASWALFQGPPKAGFQGAYSATVQGPSLASVQGEIQ
ViPR	AHN91978.1		X2KU43	Enterovirus A71	AVKQGIPT	PIEQNPVE	AMEQGVSD	AQKQSASW	ALFQGPPK	AGFQGAYS	ATVQGPSL	ASVQGEIQ	AVKQGIPTPIEQNPVEAMEQGVSDAQKQSASWALFQGPPKAGFQGAYSATVQGPSLASVQGEIQ
ViPR	AQX83067.1		A0A1S7BH22	Human enterovirus 71	AVKQGIPT	PIEQNPVE	AMEQGVSD	AQKQSASW	ALFQGPPK	AGFQGAYS	ATVQGPSL	ASEQGEIQ	AVKQGIPTPIEQNPVEAMEQGVSDAQKQSASWALFQGPPKAGFQGAYSATVQGPSLASEQGEIQ
ViPR	ADO85560.1		E3VRC6	Enterovirus A71	AVKQGIPT	PIEQNPVE	AMEQGVSD	AQKQSASW	ALFQGPPK	AGFQGAYS	ATVQGPSL	ASEQGEIQ	AVKQGIPTPIEQNPVEAMEQGVSDAQKQSASWALFQGPPKAGFQGAYSATVQGPSLASEQGEIQ
ViPR	BAH23269.1		B9X1R3	Enterovirus A71	AVKQGIPT	AITQNPVE	AMEQGVSD	AQKQSASW	ALFQGPPK	AGFQGAYS	ATVQGPSL	ASEQGEIQ	AVKQGIPTAITQNPVEAMEQGVSDAQKQSASWALFQGPPKAGFQGAYSATVQGPSLASEQGEIQ
ViPR	AVD69557.1		Human enterovirus 71	Strain Name:MS/7423/87	AVKQGIPT	AITQNPVE	AMEQGVSD	AQKQSASW	ALFQGPPK	AGFQGAYS	ATVQGPSL	ASEQGEIQ	AVKQGIPTAITQNPVEAMEQGVSDAQKQSASWALFQGPPKAGFQGAYSATVQGPSLASEQGEIQ
ViPR	ACO89621.1		D0PWF4	Enterovirus A71	AVKQGIPT	AIEQNPIE	AMEQGVSD	AQKQSASW	ALFQGPPK	AGFQGAYS	ATVQGPSL	ASEQGEIQ	AVKQGIPTAIEQNPIEAMEQGVSDAQKQSASWALFQGPPKAGFQGAYSATVQGPSLASEQGEIQ
ViPR	ACB12926.1		B3FRR0	Enterovirus A71	AVKQGIPT	AIEQNPIE	AMEQGVSD	AQKQSASW	ALFQGPPK	AGFQGAYS	ATVQGPSL	ASEQGEIQ	AVKQGIPTAIEQNPIEAMEQGVSDAQKQSASWALFQGPPKAGFQGAYSATVQGPSLASEQGEIQ
ViPR	ACA61275.1		B3FQT6	Enterovirus A71	AVKQGIPT	IITQNPVE	AMEQGVSD	AQKQSASW	ALFQGPPK	AGFQGAYS	ATVQGPSL	ASEQGEIQ	AVKQGIPTIITQNPVEAMEQGVSDAQKQSASWALFQGPPKAGFQGAYSATVQGPSLASEQGEIQ
ViPR	ACB12927.1		B3FRR1	Enterovirus A71	AVKQGIPT	IITQNPVE	AMEQGVSD	AQKQSASW	ALFQGPPK	AGFQGAYS	ATVQGPSL	ASEQGEIQ	AVKQGIPTIITQNPVEAMEQGVSDAQKQSASWALFQGPPKAGFQGAYSATVQGPSLASEQGEIQ
ViPR	ABC69261.1		A9X4C1	Enterovirus A71	AVKQGIPT	AITQNPVE	AMEQGVSD	AQKQSASW	ALFQGPPK	AGFQGAYS	ATVQGPSL	ASEQGEIQ	AVKQGIPTAITQNPVEAMEQGVSDAQKQSASWALFQGPPKAGFQGAYSATVQGPSLASEQGEIQ
ViPR	AFJ40582.1		I6PZX3	Enterovirus A71	AVKQGIPT	AITQNPVE	AMEQGVSD	AQKQSASW	ALFQGPPK	AGFQGAYS	ATVQGPSL	ASEQGEIQ	AVKQGIPTAITQNPVEAMEQGVSDAQKQSASWALFQGPPKAGFQGAYSATVQGPSLASEQGEIQ
ViPR	ABC69248.1		A9X4A8	Enterovirus A71	AVKQGIPT	AIEQNPIE	AMEQGVSD	AQKQSASW	ALFQGPPK	AGFQGAYS	ATVQGPSL	ASEQGEIQ	AVKQGIPTAIEQNPIEAMEQGVSDAQKQSASWALFQGPPKAGFQGAYSATVQGPSLASEQGEIQ
ViPR	ABC69262.1		A9X4C2	Enterovirus A71	AVKQGIPT	AIEQNPVE	AMEQGVSD	AQKQSASW	ALFQGPPK	AGFQGAYS	ATVQGPSL	ASEQGEIQ	AVKQGIPTAIEQNPVEAMEQGVSDAQKQSASWALFQGPPKAGFQGAYSATVQGPSLASEQGEIQ
ViPR	BAG82822.1		B6F2F5	Enterovirus A71	AVKQGIPT	AIAQNPVE	AMEQGVSD	AQKQSASW	ALFQGPPK	AGFQGAYS	ATVQGPSL	ASEQGEIQ	AVKQGIPTAIAQNPVEAMEQGVSDAQKQSASWALFQGPPKAGFQGAYSATVQGPSLASEQGEIQ
ViPR	BAJ49823.1		E5RPG3	Enterovirus A71	AVKQGIPT	PIEQNPVE	AMEQGVSD	AQKQSASW	ALFQGPPK	AGFQGAYS	ATVQGPSL	ASEQGEIQ	AVKQGIPTPIEQNPVEAMEQGVSDAQKQSASWALFQGPPKAGFQGAYSATVQGPSLASEQGEIQ
ViPR	BAJ49822.1		E5RPG2	Enterovirus A71	AVKQGIPT	IITQNPVE	AMEQGVSD	AQKQSASW	ALFQGPPK	AGFQGAYS	ATVQGPSL	ASEQGEIQ	AVKQGIPTIITQNPVEAMEQGVSDAQKQSASWALFQGPPKAGFQGAYSATVQGPSLASEQGEIQ
ViPR	BAG82821.1		B6F2F4	Enterovirus A71	AVKQGIPT	PITQNPVE	AMEQGVSD	AQKQSASW	ALFQGPPK	AGFQGAYS	ATVQGPSL	ASEQGEIQ	AVKQGIPTPITQNPVEAMEQGVSDAQKQSASWALFQGPPKAGFQGAYSATVQGPSLASEQGEIQ
ViPR	BAD89965.1		Q5DW45	Enterovirus A71	AVKQGIPT	PITQNPVE	AMEQGVSD	AQKQSASW	ALFQGPPK	AGFQGAYS	ATVQGPSL	ASEQGEIQ	AVKQGIPTPITQNPVEAMEQGVSDAQKQSASWALFQGPPKAGFQGAYSATVQGPSLASEQGEIQ
ViPR	BAD89964.1		Q5DW46	Enterovirus A71	AVKQGIPT	TIEQNPVE	AMEQGVSD	AQKQSASW	ALFQGPPK	AGFQGAYS	ATVQGPSL	ASEQGEIQ	AVKQGIPTTIEQNPVEAMEQGVSDAQKQSASWALFQGPPKAGFQGAYSATVQGPSLASEQGEIQ
ViPR	AHA61370.1		V5M0D4	Enterovirus A71	AVKQGIPT	PIEQNPVE	AMEQGVSD	AQKQSASW	ALFQGPPK	AGFQGAYS	ATVQGPSL	ASEQGEIQ	AVKQGIPTPIEQNPVEAMEQGVSDAQKQSASWALFQGPPKAGFQGAYSATVQGPSLASEQGEIQ
ViPR	ADD84781.1		D4NXM4	Enterovirus A71	AVKQGIPT	PIEQNPVE	AMEQGVSD	AQKQSASW	ALFQGPPK	AGFQGAYS	ATVQGPSL	ASEQGEIQ	AVKQGIPTPIEQNPVEAMEQGVSDAQKQSASWALFQGPPKAGFQGAYSATVQGPSLASEQGEIQ
ViPR	AVQ55056.1		Human enterovirus 71	Strain Name:15-355	AVKQGIPT	PIEQNPVE	AMEQGVSD	AERQKNGW	ALFQGPLK	AGFQGAYS	ATVQGPSL	ASEQGEIQ	AVKQGIPTPIEQNPVEAMEQGVSDAERQKNGWALFQGPLKAGFQGAYSATVQGPSLASEQGEIQ
ViPR	AVQ54966.1		Human enterovirus 71	Strain Name:MRT-14-250	AVKQGIPT	NIEQNPVE	AMEQGVSD	AERQNNGW	ALFQGPPK	AGFQGAYS	ATVQGPSL	ASEQGEIQ	AVKQGIPTNIEQNPVEAMEQGVSDAERQNNGWALFQGPPKAGFQGAYSATVQGPSLASEQGEIQ
ViPR	AVQ54965.1		Human enterovirus 71	Strain Name:SEN-14-157	AVKQGIPT	PITQNPVE	AMEQGVSD	AQKQSASW	ALFQGPPK	AGFQGAYS	ATVQGPSL	ASEQGEIQ	AVKQGIPTPITQNPVEAMEQGVSDAQKQSASWALFQGPPKAGFQGAYSATVQGPSLASEQGEIQ
ViPR	AVQ54964.1		Human enterovirus 71	Strain Name:GIN-13-365	AVKQGIPT	TITQNPVE	AMEQGVSD	VIRQGDSW	ALFQGPPK	AGFQGAYS	ATVQGPSL	ASEQGEIQ	AVKQGIPTTITQNPVEAMEQGVSDVIRQGDSWALFQGPPKAGFQGAYSATVQGPSLASEQGEIQ
ViPR	AVQ54963.1		Human enterovirus 71	Strain Name:NER-13-194	AVKQGIPT	PITQNPVE	AMEQGVSD	VIRQGDSW	ALFQGPPK	AGFQGAYS	ATVQGPSL	ASEQGEIQ	AVKQGIPTPITQNPVEAMEQGVSDVIRQGDSWALFQGPPKAGFQGAYSATVQGPSLASEQGEIQ
ViPR	AFH66790.1		I0BWJ2	Enterovirus A71	AVKQGIPT	PITQNPVE	AMEQGVTD	VIRQGDSW	ALFQGPLK	AGFQGAYS	ATVQGPSL	ATEQGEIQ	AVKQGIPTPITQNPVEAMEQGVTDVIRQGDSWALFQGPLKAGFQGAYSATVQGPSLATEQGEIQ
ViPR	AEC47481.1		F5AU52	Enterovirus A	AVKQGIPT	PITQNPVE	AMEQGVSD	VIRQGDSW	ALFQGPPK	AGFQGAYS	ATVQGPSL	ASEQGEIQ	AVKQGIPTPITQNPVEAMEQGVSDVIRQGDSWALFQGPPKAGFQGAYSATVQGPSLASEQGEIQ
ViPR	ACM62757.1		B9VUU1	Enterovirus A71	AVKQGIPT	PITQNPVE	AMEQGVSD	VIRQGDSW	ALFQGPPK	AGFQGAYS	ATVQGPSL	ASEQGEIQ	AVKQGIPTPITQNPVEAMEQGVSDVIRQGDSWALFQGPPKAGFQGAYSATVQGPSLASEQGEIQ
ViPR	ACY00664.1		D0UZU8	Enterovirus A71	AVKQGIPT	PITQNPVE	AMEQGVSD	VEKQGDDW	ALFQGPPK	AGFQGAYS	ATVQGPSL	ASEQGEIQ	AVKQGIPTPITQNPVEAMEQGVSDVEKQGDDWALFQGPPKAGFQGAYSATVQGPSLASEQGEIQ
ViPR	ACI03061.1		B5U2C8	Enterovirus A71	AVKQGIPT	PITQNPVE	AMEQGVSD	AIKQGDSW	ALFQGPPK	AGFQGAYS	ATVQGPSL	ASEQGEIQ	AVKQGIPTPITQNPVEAMEQGVSDAIKQGDSWALFQGPPKAGFQGAYSATVQGPSLASEQGEIQ
ViPR	ACD63039.1		B2ZUN0	Enterovirus A71	AVKQGIPT	PITQNPVE	AMEQGVSD	AIKQGDSW	ALFQGPPK	AGFQGAYS	ATVQGPSL	ASEQGEIQ	AVKQGIPTPITQNPVEAMEQGVSDAIKQGDSWALFQGPPKAGFQGAYSATVQGPSLASEQGEIQ
ViPR	AHN13894.1		X2G0K8	Enterovirus A71	AVKQGIPT	PITQNPVE	AMEQGVSD	AIKQGDSW	ALFQGPPK	AGFQGAYS	ATVQGPSL	ASEQGEIQ	AVKQGIPTPITQNPVEAMEQGVSDAIKQGDSWALFQGPPKAGFQGAYSATVQGPSLASEQGEIQ
ViPR	AER26647.1		G8FPZ3	Enterovirus A71	AVKQGIPT	PITQNPVE	AMEQGVSD	AIKQGDSW	ALFQGPPK	AGFQGAYS	ATVQGPSL	ASEQGEIQ	AVKQGIPTPITQNPVEAMEQGVSDAIKQGDSWALFQGPPKAGFQGAYSATVQGPSLASEQGEIQ
ViPR	AER24548.1		G8FVC5	Enterovirus A71	AVKQGIPT	NITQNPVE	AMEQGVSD	AIKQGDSW	ALFQGPPK	AGFQGAYS	ATVQGPSL	ASEQGEIQ	AVKQGIPTNITQNPVEAMEQGVSDAIKQGDSWALFQGPPKAGFQGAYSATVQGPSLASEQGEIQ
ViPR	AGH30723.1		M4QPE2	Enterovirus A71	AVKQGIPT	NITQNPVE	AMEQGVSD	AQKQSASW	ALFQGPPK	AGFQGAYS	ATVQGPSL	ASEQGEIQ	AVKQGIPTNITQNPVEAMEQGVSDAQKQSASWALFQGPPKAGFQGAYSATVQGPSLASEQGEIQ
ViPR	AEC47477.1		F5AU48	Enterovirus A	AVKQGIPT	PITQNPVE	AMEQGVSD	VTKQGDSW	ALFQGPPK	AGFQGAYS	ATVQGPSL	ASEQGEIQ	AVKQGIPTPITQNPVEAMEQGVSDVTKQGDSWALFQGPPKAGFQGAYSATVQGPSLASEQGEIQ
ViPR	AGH30718.1		M4QPD7	Enterovirus A71	AVKQGIPT	PITQNPVE	AMEQGVSD	VTKQGDSW	ALFQGPPK	AGFQGAYS	ATVQGPSL	ASEQGEIQ	AVKQGIPTPITQNPVEAMEQGVSDVTKQGDSWALFQGPPKAGFQGAYSATVQGPSLASEQGEIQ
ViPR	ASK51767.1		Human enterovirus 71	Strain Name:HP	AVKQGIPT	PITQNPVE	AMEQGVSD	VTKQGDSW	ALFQGPPK	AGFQGAYS	ATVQGPSL	ASEQGEIQ	AVKQGIPTPITQNPVEAMEQGVSDVTKQGDSWALFQGPPKAGFQGAYSATVQGPSLASEQGEIQ
ViPR	ADN65641.1		G3CGC7	Enterovirus A71	AVKQGIPT	PITQNPVE	AMEQGVSD	VTKQGDSW	ALFQGPPK	AGFQGAYS	ATVQGPSL	ASEQGEIQ	AVKQGIPTPITQNPVEAMEQGVSDVTKQGDSWALFQGPPKAGFQGAYSATVQGPSLASEQGEIQ
ViPR	ADQ54215.1		G8Z7J3	Enterovirus A71	AVKQGIPT	PITQNPVE	AMEQGVSD	VTKQGDSW	ALFQGPPK	AGFQGAYS	ATVQGPSL	ASEQGEIQ	AVKQGIPTPITQNPVEAMEQGVSDVTKQGDSWALFQGPPKAGFQGAYSATVQGPSLASEQGEIQ
ViPR	AGH30717.1		M4QZ65	Enterovirus A71	AVKQGIPT	AITQNPVE	AMEQGVSD	VTKQGDSW	ALFQGPPK	AGFQGAYS	ATVQGPSL	ASEQGEIQ	AVKQGIPTAITQNPVEAMEQGVSDVTKQGDSWALFQGPPKAGFQGAYSATVQGPSLASEQGEIQ
ViPR	AEP27862.1		G4XMV8	Enterovirus A71	AVKQGIPT	AITQNPVE	AMEQGVSD	VTKQGDSW	ALFQGPPK	AGFQGAYS	ATVQGPSL	ASEQGEIQ	AVKQGIPTAITQNPVEAMEQGVSDVTKQGDSWALFQGPPKAGFQGAYSATVQGPSLASEQGEIQ
ViPR	ACD63040.1		B2ZUN1	Enterovirus A71	AVKQGIPT	IITQNPVE	AMEQGVSD	VTKQGDSW	ALFQGPPK	AGFQGAYS	ATVQGPSL	ASEQGEIQ	AVKQGIPTIITQNPVEAMEQGVSDVTKQGDSWALFQGPPKAGFQGAYSATVQGPSLASEQGEIQ
ViPR	AEK98534.1		G0Z430	Enterovirus A71	AVKQGIPT	TITQNPVE	AMEQGVSD	VTKQGDSW	ALFQGPPK	AGFQGAYS	ATVQGPSL	ASEQGEIQ	AVKQGIPTTITQNPVEAMEQGVSDVTKQGDSWALFQGPPKAGFQGAYSATVQGPSLASEQGEIQ
ViPR	AEI91790.1		F8T7G8	Enterovirus A71	AVKQGIPT	AITQNPVE	AMEQGVSD	VTKQGDSW	ALFQGPPK	AGFQGAYS	ATVQGPSL	ASEQGEIQ	AVKQGIPTAITQNPVEAMEQGVSDVTKQGDSWALFQGPPKAGFQGAYSATVQGPSLASEQGEIQ
ViPR	AEI99578.1		F8SVS9	Enterovirus A71	AVKQGIPT	AITQNPVE	AMEQGVSD	VTKQGDSW	ALFQGPPK	AGFQGAYS	ATVQGPSL	ASEQGEIQ	AVKQGIPTAITQNPVEAMEQGVSDVTKQGDSWALFQGPPKAGFQGAYSATVQGPSLASEQGEIQ
ViPR	ACI03062.1		B5U2C9	Enterovirus A71	AVKQGIPT	AITQNPVE	AMEQGVSD	VTKQGDSW	ALFQGPPK	AGFQGAYS	ATVQGPSL	ASEQGEIQ	AVKQGIPTAITQNPVEAMEQGVSDVTKQGDSWALFQGPPKAGFQGAYSATVQGPSLASEQGEIQ
ViPR	AEI99576.1		F8SVS7	Enterovirus A71	AVKQGIPT	AITQNPVE	AMEQGVSD	VTKQGDSW	ALFQGPPK	AGFQGAYS	ATVQGPSL	ASEQGEIQ	AVKQGIPTAITQNPVEAMEQGVSDVTKQGDSWALFQGPPKAGFQGAYSATVQGPSLASEQGEIQ
ViPR	AFI82001.1		I1XC82	Enterovirus A71	AVKQGIPT	AITQNPVE	AMEQGVSD	VTKQGDSW	ALFQGPPK	AGFQGAYS	ATVQGPSL	ASEQGEIQ	AVKQGIPTAITQNPVEAMEQGVSDVTKQGDSWALFQGPPKAGFQGAYSATVQGPSLASEQGEIQ
ViPR	AEF80026.1		F6N7H9	Enterovirus A71	AVKQGIPT	AITQNPVE	AMEQGVSD	VTKQGDSW	ALFQGPPK	AGFQGAYS	AIVQGPSL	ASEQGEIQ	AVKQGIPTAITQNPVEAMEQGVSDVTKQGDSWALFQGPPKAGFQGAYSAIVQGPSLASEQGEIQ
ViPR	APT69936.1		A0A1L7B999	Human enterovirus 71	AVKQGIPT	AITQNPVE	AMEQGVSD	VTKQGDSW	ALFQGPPK	AGFQGAYS	ATVQGPSL	ASEQGEIQ	AVKQGIPTAITQNPVEAMEQGVSDVTKQGDSWALFQGPPKAGFQGAYSATVQGPSLASEQGEIQ
ViPR	AEC47480.1		F5AU51	Enterovirus A	AVKQGIPT	PITQNPVE	AMEQGVSD	VTKQGDSW	ALFQGPPK	AGFQGAYS	ATVQGPSL	ASEQGEIQ	AVKQGIPTPITQNPVEAMEQGVSDVTKQGDSWALFQGPPKAGFQGAYSATVQGPSLASEQGEIQ
ViPR	ACJ70062.1		B8XTS2	Enterovirus A71	AIKQGIPT	PITQNPVE	AMEQGVSD	VTKQGDSW	ALFQGPPK	AGFQGAYS	ATVQGPSL	ASEQGEIQ	AIKQGIPTPITQNPVEAMEQGVSDVTKQGDSWALFQGPPKAGFQGAYSATVQGPSLASEQGEIQ
ViPR	ACM62758.1		B9VUU2	Enterovirus A71	AVKQGIPT	PITQNPVE	AMEQGVSD	VTKQGDSW	ALFQGPPK	AGFQGAYS	ATVQGPSL	VSEQGEIQ	AVKQGIPTPITQNPVEAMEQGVSDVTKQGDSWALFQGPPKAGFQGAYSATVQGPSLVSEQGEIQ
ViPR	AEC47479.1		F5AU50	Enterovirus A	AVKQGIPT	AIVQNPVE	AMEQGVSD	VTKQGDSW	ALFQGPPK	AGFQGAYS	ATVQGPSL	ASEQGEIQ	AVKQGIPTAIVQNPVEAMEQGVSDVTKQGDSWALFQGPPKAGFQGAYSATVQGPSLASEQGEIQ
ViPR	APT69931.1		A0A1L7B986	Human enterovirus 71	AVKQGIPT	VIEQNPVE	AMEQGVSD	VTKQGDSW	ALFQGPPK	AGFQGAYS	ATVQGPSL	ASEQGEIQ	AVKQGIPTVIEQNPVEAMEQGVSDVTKQGDSWALFQGPPKAGFQGAYSATVQGPSLASEQGEIQ
ViPR	AFG25593.1		H9TUB1	Enterovirus A71	AVKQGIPT	VIAQNPVE	AMEQGVSD	VTKQGDSW	ALFQGPPK	AGFQGAYS	ATVQGPSL	ASEQGEIQ	AVKQGIPTVIAQNPVEAMEQGVSDVTKQGDSWALFQGPPKAGFQGAYSATVQGPSLASEQGEIQ
ViPR	AEB71507.1		F5A4L9	Human enterovirus 71 HZ08/Hangzhou/2008	AVKQGIPT	VIAQNPVE	AMEQGVSD	VTKQGDSW	ALFQGPPK	AGFQGAYS	ATVQGPSL	ASEQGEIQ	AVKQGIPTVIAQNPVEAMEQGVSDVTKQGDSWALFQGPPKAGFQGAYSATVQGPSLASEQGEIQ
ViPR	AJR21495.1		A0A0D3QYT2	Enterovirus A71	AVKQGIPT	VIAQNPVE	AMEQGVSD	VTKQGDSW	ALFQGPPK	AGFQGAYS	ATVQGPSL	ASEQGEIQ	AVKQGIPTVIAQNPVEAMEQGVSDVTKQGDSWALFQGPPKAGFQGAYSATVQGPSLASEQGEIQ
ViPR	AIG59230.1		A0A075TM48	Enterovirus A71	AVKQGIPT	VIEQNPVE	AMEQGVSD	VTKQGDSW	ALFQGPPK	AGFQGAYS	ATVQGPSL	ASEQGEIQ	AVKQGIPTVIEQNPVEAMEQGVSDVTKQGDSWALFQGPPKAGFQGAYSATVQGPSLASEQGEIQ
ViPR	AKB94074.1		A0A0E3X4N8	Enterovirus A71	AVKQGIPT	PIEQNPVE	AMEQGVSD	VTKQGDSW	ALFQGPPK	AGFQGAYS	ATVQGPSL	ASEQGEIQ	AVKQGIPTPIEQNPVEAMEQGVSDVTKQGDSWALFQGPPKAGFQGAYSATVQGPSLASEQGEIQ
ViPR	AIV43938.1		A0A0A0RBV8	Enterovirus A71	AVKQGIPT	PIEQNPVE	AMEQGVSD	VTKQGDSW	ALFQGPPK	AGFQGAYS	ATVQGPSL	ASEQGEIQ	AVKQGIPTPIEQNPVEAMEQGVSDVTKQGDSWALFQGPPKAGFQGAYSATVQGPSLASEQGEIQ
ViPR	AGH30724.1		M4QQZ0	Enterovirus A71	AVKQGIPT	PIAQNPVE	AMEQGVSD	VTKQGDSW	ALFQGPLK	AGFQGAYS	ATVQGPSL	ASEQGEIQ	AVKQGIPTPIAQNPVEAMEQGVSDVTKQGDSWALFQGPLKAGFQGAYSATVQGPSLASEQGEIQ
ViPR	AGW50777.1		A0A059QBK6	Enterovirus A71	AVKQGIPT	IIAQNPIE	AMEQGVSD	VTKQGDSW	ALFQGPPK	AGFQGAYS	ATVQGPSL	VSEQGEIQ	AVKQGIPTIIAQNPIEAMEQGVSDVTKQGDSWALFQGPPKAGFQGAYSATVQGPSLVSEQGEIQ
ViPR	AHN13893.1		X2G5R3	Enterovirus A71	AVKQGIPT	VIEQNPVE	AMEQGVSD	VTKQGDSW	ALFQGPPK	AGFQGAYS	ATVQGPSL	TSEQGEIQ	AVKQGIPTVIEQNPVEAMEQGVSDVTKQGDSWALFQGPPKAGFQGAYSATVQGPSLTSEQGEIQ
ViPR	ADI49642.1		D9HNS2	Enterovirus A71	AVKQSIPT	VIEQNPVE	AMEQGVSD	VTKQGDSW	ALFQGPPK	AGFQGAYS	ATVQGPSL	ASEQGEIQ	AVKQSIPTVIEQNPVEAMEQGVSDVTKQGDSWALFQGPPKAGFQGAYSATVQGPSLASEQGEIQ
ViPR	ADQ54217.1		G8Z7J5	Enterovirus A71	AVKQGIPT	PIEQNPVE	AMEQGVSD	VTKQGDSW	ALFQGPPK	AGFQGAYS	ATVQGPSL	ASEQGEIQ	AVKQGIPTPIEQNPVEAMEQGVSDVTKQGDSWALFQGPPKAGFQGAYSATVQGPSLASEQGEIQ
ViPR	AGC60009.1		L7V0I6	Enterovirus A71	AVKQGIPT	PIEQNPVE	AMEQGVSD	VTKQGDSW	ALFQGPPK	AGFQGAYS	ATVQGPSL	ASEQGEIQ	AVKQGIPTPIEQNPVEAMEQGVSDVTKQGDSWALFQGPPKAGFQGAYSATVQGPSLASEQGEIQ
ViPR	AFR23505.1		A0A0N6X491	Enterovirus A71	AVKQGIPT	VIEQNPVE	AMEQGVSD	VTKQGDSW	ALFQGPPK	AGFQGAYS	ARVQGPSL	ASEQGEIQ	AVKQGIPTVIEQNPVEAMEQGVSDVTKQGDSWALFQGPPKAGFQGAYSARVQGPSLASEQGEIQ
ViPR	AHZ46505.1		A0A059U0U1	Enterovirus A71	AVKQSIPT	VLTQNPVE	AMEQGVSD	VTKQGDSW	ALFQGPPK	AGFQGAYS	ATVQGPSL	ASEQGEIQ	AVKQSIPTVLTQNPVEAMEQGVSDVTKQGDSWALFQGPPKAGFQGAYSATVQGPSLASEQGEIQ
ViPR	AUS83531.1		Human enterovirus 71	Strain Name:EV71-NJ2017iso2	AVKQGILT	VLTQNPVE	AMEQGVSD	VTKQGDSW	ALFQGPPK	AGFQGAYS	ATVQGPSL	ASEQGEIQ	AVKQGILTVLTQNPVEAMEQGVSDVTKQGDSWALFQGPPKAGFQGAYSATVQGPSLASEQGEIQ
ViPR	APT69932.1		A0A1L7B985	Human enterovirus 71	AIKQGIPT	VLTQNPVE	AMEQGVSD	VTKQGDSW	ALFQGPPK	AGFQGAYS	ATVQGPSL	ASEQGEIQ	AIKQGIPTVLTQNPVEAMEQGVSDVTKQGDSWALFQGPPKAGFQGAYSATVQGPSLASEQGEIQ
ViPR	AKE33313.1		A0A0F6QQK8	Enterovirus A71	AIKQGIPT	VLTQNPVE	AMEQGVSD	VTKQGDSW	ALFQGPPK	AGFQGAYS	ATVQGPSL	ASEQGEIQ	AIKQGIPTVLTQNPVEAMEQGVSDVTKQGDSWALFQGPPKAGFQGAYSATVQGPSLASEQGEIQ
ViPR	AFQ91919.1		J7K928	Enterovirus A71	AIKQGIPT	VLTQNPVE	AMEQGVSD	VTKQSDSW	ALFQGPPK	AGFQGAYS	ATVQGPSL	ASEQGEIQ	AIKQGIPTVLTQNPVEAMEQGVSDVTKQSDSWALFQGPPKAGFQGAYSATVQGPSLASEQGEIQ
ViPR	AFQ91921.1		J7K3W5	Enterovirus A71	AIKQGIPT	VLTQNPVE	AMEQGVSD	VTKQGDSW	ALFQGPPK	AGFQGAYS	ATVQGPSL	ASEQGEIQ	AIKQGIPTVLTQNPVEAMEQGVSDVTKQGDSWALFQGPPKAGFQGAYSATVQGPSLASEQGEIQ
ViPR	AFR23504.1		A0A0N6X4E3	Enterovirus A71	AVTQGFPT	VLTQNPVE	AMEQGVSD	AIKQGDSW	ALFQGPPK	AGFQGAYS	ATVQGPSL	ASEQGEIQ	AVTQGFPTVLTQNPVEAMEQGVSDAIKQGDSWALFQGPPKAGFQGAYSATVQGPSLASEQGEIQ
ViPR	AFD54862.1		H9D2D1	Enterovirus A71	AVTQGFPT	VLTQNPVE	AMEQGVSD	AIKQGDSW	ALFQGPPK	AGFQGAYS	ATVQGPSL	ASEQGEIQ	AVTQGFPTVLTQNPVEAMEQGVSDAIKQGDSWALFQGPPKAGFQGAYSATVQGPSLASEQGEIQ
ViPR	AHN13895.1		X2G2D6	Enterovirus A71	AVTQGFPT	VLEQNPVE	AMEQGVSD	AIKQGDSW	ALFQGPPK	AGFQGAYS	ATVQGPSL	ASEQGEIQ	AVTQGFPTVLEQNPVEAMEQGVSDAIKQGDSWALFQGPPKAGFQGAYSATVQGPSLASEQGEIQ
ViPR	AFD53622.1		H9BV33	Enterovirus A71	AVTQGFPT	VLEQNPVE	AMEQGVSD	AIKQGDSW	ALFQGPPK	AGFQGAYS	ATVQGPSL	ASEQGEIQ	AVTQGFPTVLEQNPVEAMEQGVSDAIKQGDSWALFQGPPKAGFQGAYSATVQGPSLASEQGEIQ
ViPR	APT69926.1		A0A1L7B988	Human enterovirus 71	AVTQGFPT	VLTQNPVE	AMEQGVSD	AIKQGDSW	ALFQGPPK	AGFQGAYS	ATVQGPSL	ASEQGEIQ	AVTQGFPTVLTQNPVEAMEQGVSDAIKQGDSWALFQGPPKAGFQGAYSATVQGPSLASEQGEIQ
ViPR	APT69933.1		A0A1L7B983	Human enterovirus 71	AVTQGFPT	NITQNPVE	AMEQGVSD	AIKQGDSW	ALFQGPPK	AGFQGAYS	ATVQGPSL	ASEQGEIQ	AVTQGFPTNITQNPVEAMEQGVSDAIKQGDSWALFQGPPKAGFQGAYSATVQGPSLASEQGEIQ
ViPR	AHN13890.1		X2G2C9	Enterovirus A71	AVTQGFPT	NITQNPVE	AMEQGVSD	AIKQGDSW	ALFQGPPK	AGFQGAYS	ATVQGPSL	ASEQGEIQ	AVTQGFPTNITQNPVEAMEQGVSDAIKQGDSWALFQGPPKAGFQGAYSATVQGPSLASEQGEIQ
ViPR	ADQ54216.1		G8Z7J4	Enterovirus A71	AVTQGFPT	NITQNPVE	AMEQGVSD	AIKQGDSW	ALFQGPPK	AGFQGAYS	ATVQGPSL	ASEQGEIQ	AVTQGFPTNITQNPVEAMEQGVSDAIKQGDSWALFQGPPKAGFQGAYSATVQGPSLASEQGEIQ
ViPR	AFR23508.1		A0A0N6X4F9	Enterovirus A71	AVTQGFPT	NITQNPVE	AMEQGVSD	AIKQGDSW	ALFQGPPK	AGFQGAYS	ATVQGPSL	ASEQGEIQ	AVTQGFPTNITQNPVEAMEQGVSDAIKQGDSWALFQGPPKAGFQGAYSATVQGPSLASEQGEIQ
ViPR	AFD53620.1		H9BV31	Enterovirus A71	AVTQGFPT	NITQNPVE	AMEQGVSD	AIKQGDSW	ALFQGPPK	AGFQGAYS	ATVQGPSL	ASEQGEIQ	AVTQGFPTNITQNPVEAMEQGVSDAIKQGDSWALFQGPPKAGFQGAYSATVQGPSLASEQGEIQ
ViPR	AFD53621.1		H9BV32	Enterovirus A71	AVTQGFPT	NITQNPVE	AMEQGVSD	AIKQGDSW	ALFQGPPK	AGFQGAYS	ATVQGPSL	ASEQGEIQ	AVTQGFPTNITQNPVEAMEQGVSDAIKQGDSWALFQGPPKAGFQGAYSATVQGPSLASEQGEIQ
ViPR	AHA38102.1		U6BN58	Enterovirus A71	AVTQGFPT	NITQNPVE	AMEQGVSD	AIKQGDSW	ALFQGPPK	AGFQGAYS	ATVQGPSL	ASEQGEIQ	AVTQGFPTNITQNPVEAMEQGVSDAIKQGDSWALFQGPPKAGFQGAYSATVQGPSLASEQGEIQ
ViPR	AFO42821.1		I7BQ88	Enterovirus A71	AVTQGFPT	NITQNPVE	AMEQGVSD	AIKQGDSW	ALFQGPPK	AGFQGAYS	ATVQGPSL	ASEQGEIQ	AVTQGFPTNITQNPVEAMEQGVSDAIKQGDSWALFQGPPKAGFQGAYSATVQGPSLASEQGEIQ
ViPR	ALX18070.1		A0A0U3U4X4	Human enterovirus 71	AVTQGFPT	NITQNPIE	AMEQGVSD	AIKQGDSW	ALFQGPPK	AGFQGAYS	ATVQGPSL	ASEQGEIQ	AVTQGFPTNITQNPIEAMEQGVSDAIKQGDSWALFQGPPKAGFQGAYSATVQGPSLASEQGEIQ
ViPR	APM86432.1		A0A1L5IZD2	Human enterovirus 71	AVTQGFPT	NIEQNPVE	AMEQGVSD	AIKQGDSW	ALFQGPPK	AGFQGAYS	ATVQGPSL	ASEQGEIQ	AVTQGFPTNIEQNPVEAMEQGVSDAIKQGDSWALFQGPPKAGFQGAYSATVQGPSLASEQGEIQ
ViPR	APM86433.1		A0A1L5IZD4	Human enterovirus 71	AVTQGFPT	VMEQNPVE	AMEQGVSD	VIRQGDSW	ALFQGPPK	AGFQGAYS	ATVQGPSL	ASEQGEIQ	AVTQGFPTVMEQNPVEAMEQGVSDVIRQGDSWALFQGPPKAGFQGAYSATVQGPSLASEQGEIQ
ViPR	AKA60615.1		A0A0E3M0M9	Enterovirus A71	AVTQGFPT	VMEQNPVE	AMEQGVSD	VIRQGDSW	ALFQGPPK	AGFQGAYS	ATVQGPSL	ASEQGEIQ	AVTQGFPTVMEQNPVEAMEQGVSDVIRQGDSWALFQGPPKAGFQGAYSATVQGPSLASEQGEIQ
ViPR	ADI49646.1		D9HNS6	Enterovirus A71	AVTQGFPT	VIEQNPVE	AMEQGVSD	VIRQGDSW	ALFQGPPK	AGFQGAYS	ATVQGPSL	ASEQGEIQ	AVTQGFPTVIEQNPVEAMEQGVSDVIRQGDSWALFQGPPKAGFQGAYSATVQGPSLASEQGEIQ
ViPR	AFR23503.1		A0A0N6X4J2	Enterovirus A71	AVTQGFPT	VIEQNPVE	AMEQGVSD	VIRQGDSW	ALFQGPPK	AGFQGAYS	ATVQGPSL	ASEQGEIQ	AVTQGFPTVIEQNPVEAMEQGVSDVIRQGDSWALFQGPPKAGFQGAYSATVQGPSLASEQGEIQ
ViPR	AGH30721.1		M4QLY4	Enterovirus A71	AVTQGFPT	AITQNPVE	AIEQGVSD	VIRQGDSW	ALFQGPPK	AGFQGAYS	ATVQGPSL	ASEQGEIQ	AVTQGFPTAITQNPVEAIEQGVSDVIRQGDSWALFQGPPKAGFQGAYSATVQGPSLASEQGEIQ
ViPR	AGH30720.1		M4QM74	Enterovirus A71	AVTQGFPT	AITQNPVE	AMEQGVSD	VIRQGDSW	ALFQGPPK	AGFQGAYS	ATVQGPSL	ASEQGEIQ	AVTQGFPTAITQNPVEAMEQGVSDVIRQGDSWALFQGPPKAGFQGAYSATVQGPSLASEQGEIQ
ViPR	AJD77317.1		A0A0B4ZQ30	Enterovirus A71	AVTQGFPT	AITQNPVE	AMEQGVSD	VIRQGDSW	ALFQGPPK	AGFQGAYS	ATVQGPSL	ASEQGEIQ	AVTQGFPTAITQNPVEAMEQGVSDVIRQGDSWALFQGPPKAGFQGAYSATVQGPSLASEQGEIQ
ViPR	AJD77332.1		A0A0B4ZRF7	Enterovirus A71	AVTQGFPT	PITQNPVE	AMEQGVSD	VIRQGDSW	ALFQGPPK	AGFQGAYS	ATVQGPSL	ASEQGEIQ	AVTQGFPTPITQNPVEAMEQGVSDVIRQGDSWALFQGPPKAGFQGAYSATVQGPSLASEQGEIQ
ViPR	AJD77358.1		A0A0B4ZUJ9	Enterovirus A71	AVTQGFPT	PITQNPVE	AMEQGVSD	VIRQGDSW	ALFQGPPK	AGFQGAYS	ATVQGPSL	ASEQGEIQ	AVTQGFPTPITQNPVEAMEQGVSDVIRQGDSWALFQGPPKAGFQGAYSATVQGPSLASEQGEIQ
ViPR	AJD77324.1		A0A0B4ZUD7	Enterovirus A71	AVTQGFPT	PITQNPVE	AMEQGVSD	VIRQGDSW	ALFQGPPK	AGFQGAYS	ATVQGPSL	ASEQGEIQ	AVTQGFPTPITQNPVEAMEQGVSDVIRQGDSWALFQGPPKAGFQGAYSATVQGPSLASEQGEIQ
ViPR	AJD77338.1		A0A0B4ZU11	Enterovirus A71	AVTQGFPT	PITQNPVE	AMEQGVSD	VIRQGDSW	ALFQGPPK	AGFQGAYS	ATVQGPSL	ASEQGEIQ	AVTQGFPTPITQNPVEAMEQGVSDVIRQGDSWALFQGPPKAGFQGAYSATVQGPSLASEQGEIQ
ViPR	AJD77357.1		A0A0B4ZRJ1	Enterovirus A71	AVTQGFPT	PITQNPVE	AMEQGVSD	VIRQGDSW	ALFQGPPK	AGFQGAYS	ATVQGPSL	ASEQGEIQ	AVTQGFPTPITQNPVEAMEQGVSDVIRQGDSWALFQGPPKAGFQGAYSATVQGPSLASEQGEIQ
ViPR	AJD77348.1		A0A0B4ZU27	Enterovirus A71	AVTQGFPT	AIEQNPVE	AMEQGVSD	VIRQGDSW	ALFQGPPK	AGFQGAYS	ATVQGPSL	ASEQGEIQ	AVTQGFPTAIEQNPVEAMEQGVSDVIRQGDSWALFQGPPKAGFQGAYSATVQGPSLASEQGEIQ
ViPR	AJD77353.1		A0A0B4ZU36	Enterovirus A71	AVTQGFPT	AITQNPIE	AMEQGVSD	VIRQGDSW	ALFQGPPK	AGFQGAYS	ATVQGPSL	ASEQGEIQ	AVTQGFPTAITQNPIEAMEQGVSDVIRQGDSWALFQGPPKAGFQGAYSATVQGPSLASEQGEIQ
ViPR	AJD77356.1		A0A0B4ZQ35	Enterovirus A71	AVTQGFPT	AITQNPIE	AMEQGVSD	VIRQGDSW	ALFQGPPK	AGFQGAYS	ATVQGPSL	ASEQGEIQ	AVTQGFPTAITQNPIEAMEQGVSDVIRQGDSWALFQGPPKAGFQGAYSATVQGPSLASEQGEIQ
ViPR	AOS85283.1		A0A1D8D438	Human enterovirus 71	AVTQGFPT	DLLQNPVE	AMEQGVSD	VIRQGDSW	ALFQGPPK	AGFQGAYS	ATVQGPSL	ASEQGEIQ	AVTQGFPTDLLQNPVEAMEQGVSDVIRQGDSWALFQGPPKAGFQGAYSATVQGPSLASEQGEIQ
ViPR	AJD77349.1		A0A0B4ZUI2	Enterovirus A71	AVTQGFPT	NTLQNPVE	AMEQGVSD	VIRQGDSW	ALFQGPPK	AGFQGAYS	ATVQGPSL	ASEQGEIQ	AVTQGFPTNTLQNPVEAMEQGVSDVIRQGDSWALFQGPPKAGFQGAYSATVQGPSLASEQGEIQ
ViPR	AHX57766.1		A0A023RBT9	Enterovirus A71	AVTQGFPT	NTLQNPVE	AMEQGVSD	VIRQGDSW	ALFQGPPK	AGFQGAYS	ATVQGPSL	ASEQGEIQ	AVTQGFPTNTLQNPVEAMEQGVSDVIRQGDSWALFQGPPKAGFQGAYSATVQGPSLASEQGEIQ
ViPR	AJD77335.1		A0A0B4ZW69	Enterovirus A71	AVTQGFPT	NTLQNPVE	AMEQGVSD	VIRQGDSW	ALFQGPPK	AGFQGAYS	ATVQGPSL	ASEQGEIQ	AVTQGFPTNTLQNPVEAMEQGVSDVIRQGDSWALFQGPPKAGFQGAYSATVQGPSLASEQGEIQ
ViPR	AJD77318.1		A0A0B4ZTZ0	Enterovirus A71	AVTQGFPT	DIQQNPVE	AMEQGVSD	VIRQGDSW	ALFQGPPK	AGFQGAYS	ATVQGPSL	ASEQGEIQ	AVTQGFPTDIQQNPVEAMEQGVSDVIRQGDSWALFQGPPKAGFQGAYSATVQGPSLASEQGEIQ
ViPR	AJD77369.1		A0A0B4ZUL5	Enterovirus A71	AVTQGFPT	STLQNPVE	AMEQGVSD	VIRQGDSW	ALFQGPPK	AGFQGAYS	ATVQGPSL	ASEQGEIQ	AVTQGFPTSTLQNPVEAMEQGVSDVIRQGDSWALFQGPPKAGFQGAYSATVQGPSLASEQGEIQ
ViPR	AJD77354.1		A0A0B4ZUJ0	Enterovirus A71	AVTQGFPT	STLQNPVE	AMEQGVSD	VIRQGDSW	ALFQGPPK	AGFQGAYS	ATVQGPSL	VSEQGEIQ	AVTQGFPTSTLQNPVEAMEQGVSDVIRQGDSWALFQGPPKAGFQGAYSATVQGPSLVSEQGEIQ
ViPR	AJD77339.1		A0A0B4ZUG3	Enterovirus A71	AVTQGFPT	STLQNPVE	AMEQGVSD	VIRQGDSW	ALFQGPPK	AGFQGAYS	ATVQGPSL	ASEQGEIQ	AVTQGFPTSTLQNPVEAMEQGVSDVIRQGDSWALFQGPPKAGFQGAYSATVQGPSLASEQGEIQ
ViPR	AJD77319.1		A0A0B4ZUC8	Enterovirus A71	AVTQGFPT	SALQNPVE	AMEQGVSD	VIRQGDSW	ALFQGPPK	AGFQGAYS	ATVQGPSL	ASEQGEIQ	AVTQGFPTSALQNPVEAMEQGVSDVIRQGDSWALFQGPPKAGFQGAYSATVQGPSLASEQGEIQ
ViPR	AHX57672.1		A0A023RAG1	Enterovirus A71	AVTQGFPT	STLQNPVE	AMEQGVSD	VIRQGDSW	ALFQGPPK	AGFQGAYS	ATVQGPSL	ASEQGEIQ	AVTQGFPTSTLQNPVEAMEQGVSDVIRQGDSWALFQGPPKAGFQGAYSATVQGPSLASEQGEIQ
ViPR	AHX57807.1		A0A023R9S7	Enterovirus A71	AVTQGFPT	NITQNPVE	AMEQGVSD	VIRQGDSW	ALFQGPPK	AGFQGAYS	ATVQGPSL	ASEQGEIQ	AVTQGFPTNITQNPVEAMEQGVSDVIRQGDSWALFQGPPKAGFQGAYSATVQGPSLASEQGEIQ
ViPR	AHX57767.1		A0A023RAT8	Enterovirus A71	AVTQGFPT	NKLQNPVE	AMEQGVSD	AQKQSASW	ALFQGPPK	AGFQGAYS	ATVQGPSL	ASEQGEIQ	AVTQGFPTNKLQNPVEAMEQGVSDAQKQSASWALFQGPPKAGFQGAYSATVQGPSLASEQGEIQ
ViPR	AHX57655.1		A0A023RB90	Enterovirus A71	AVTQGFPT	NKLQNPVE	AMEQGVSD	AQKQSASW	ALFQGPPK	AGFQGAYS	ATVQGPSL	ASEQGEIQ	AVTQGFPTNKLQNPVEAMEQGVSDAQKQSASWALFQGPPKAGFQGAYSATVQGPSLASEQGEIQ
ViPR	AHX57818.1		A0A023R9P0	Enterovirus A71	AVTQGFPT	NNIQNPVD	AMEQGVSD	VQKQSASW	ALFQGPPK	AGFQGAYS	ATVQGPSL	ASEQGEIQ	AVTQGFPTNNIQNPVDAMEQGVSDVQKQSASWALFQGPPKAGFQGAYSATVQGPSLASEQGEIQ
ViPR	AHX57720.1		A0A023RBH5	Enterovirus A71	AVTQGFPT	NNIQNPVD	AMEQGVSD	AQKQSASW	ALFQGPPK	AGFQGAYS	ATVQGPSL	ASEQGEIQ	AVTQGFPTNNIQNPVDAMEQGVSDAQKQSASWALFQGPPKAGFQGAYSATVQGPSLASEQGEIQ
ViPR	AHX57726.1		A0A023RBX1	Enterovirus A71	AVTQGFPT	NNIQNPVD	AMEQGVSD	AQKQSASW	ALFQGPPK	AGFQGAYS	ATVQGPSL	ASEQGEIQ	AVTQGFPTNNIQNPVDAMEQGVSDAQKQSASWALFQGPPKAGFQGAYSATVQGPSLASEQGEIQ
ViPR	AHX57792.1		A0A023RAW8	Enterovirus A71	AVTQGFPT	DLTQNPVE	AMEQGVSD	AQKQSASW	ALFQGPPK	AGFQGAYS	ATVQGPSL	ASEQGEIQ	AVTQGFPTDLTQNPVEAMEQGVSDAQKQSASWALFQGPPKAGFQGAYSATVQGPSLASEQGEIQ
ViPR	AHX57667.1		A0A023RAF5	Enterovirus A71	AVTQGFPT	DLTQNPVE	AMEQGVSD	AQKQSASW	ALFQGPPK	AGFQGAYS	ATVQGPSL	ASEQGEIQ	AVTQGFPTDLTQNPVEAMEQGVSDAQKQSASWALFQGPPKAGFQGAYSATVQGPSLASEQGEIQ
ViPR	AHX57751.1		A0A023RBR3	Enterovirus A71	AVTQGFPT	NITQNPVE	AMEQGVSD	AERQNNGW	ALFQGPPK	AGFQGAYS	ATVQGPSL	ASEQGEIQ	AVTQGFPTNITQNPVEAMEQGVSDAERQNNGWALFQGPPKAGFQGAYSATVQGPSLASEQGEIQ
ViPR	AHX57744.1		A0A023R9X7	Enterovirus A71	AVTQGFPT	DITQNPVE	AMEQGVSD	AQKQSASW	ALFQGPPK	AGFQGAYS	ATVQGPSL	ASEQGEIQ	AVTQGFPTDITQNPVEAMEQGVSDAQKQSASWALFQGPPKAGFQGAYSATVQGPSLASEQGEIQ
ViPR	AHX57741.1		A0A023RBP7	Enterovirus A71	AVTQGFPT	DITQNPVE	AMEQGVSD	AQKQSASW	ALFQGPPK	AGFQGAYS	ATVQGPSL	ASEQGEIQ	AVTQGFPTDITQNPVEAMEQGVSDAQKQSASWALFQGPPKAGFQGAYSATVQGPSLASEQGEIQ
ViPR	AHX57772.1		A0A023RAU5	Enterovirus A71	AVTQGFPT	DITQNPVE	AMEQGVSD	AQKQSASW	ALFQGPPK	AGFQGAYS	ATVQGPSL	ASEQGEIQ	AVTQGFPTDITQNPVEAMEQGVSDAQKQSASWALFQGPPKAGFQGAYSATVQGPSLASEQGEIQ
ViPR	AHX57770.1		A0A023RBN2	Enterovirus A71	AVTQGFPT	DITQNPVE	AMEQGVSD	AQKQSASW	ALFQGPPK	AGFQGAYS	ATVQGPSL	ASEQGEIQ	AVTQGFPTDITQNPVEAMEQGVSDAQKQSASWALFQGPPKAGFQGAYSATVQGPSLASEQGEIQ
ViPR	AHX57769.1		A0A023RA11	Enterovirus A71	AVTQGFPT	DIAQNPVE	AMEQGVSD	AERQNNGW	ALFQGPPK	AGFQGAYS	ATVQGPSL	ASEQGEIQ	AVTQGFPTDIAQNPVEAMEQGVSDAERQNNGWALFQGPPKAGFQGAYSATVQGPSLASEQGEIQ
ViPR	AHX57754.1		A0A023RAI3	Enterovirus A71	AVTQGFPT	DIVQNPVE	AMEQGVSD	AERQNNGW	ALFQGPPK	AGFQGAYS	ATVQGPSL	ASEQGEIQ	AVTQGFPTDIVQNPVEAMEQGVSDAERQNNGWALFQGPPKAGFQGAYSATVQGPSLASEQGEIQ
ViPR	AHX57736.1		A0A023RBP2	Enterovirus A71	AVTQGFPT	DITQNPVE	AMEQGVSD	AQKQSASW	ALFQGPPK	AGFQGAYS	ATVQGPSL	ASEQGEIQ	AVTQGFPTDITQNPVEAMEQGVSDAQKQSASWALFQGPPKAGFQGAYSATVQGPSLASEQGEIQ
ViPR	AHX57685.1		A0A023RBD2	Enterovirus A71	AVTQGFPT	NIQQNPVE	AMEQGVSD	VMRQGDSW	ALFQGPPK	AGFQGAYS	ATVQGPSL	ASEQGEIQ	AVTQGFPTNIQQNPVEAMEQGVSDVMRQGDSWALFQGPPKAGFQGAYSATVQGPSLASEQGEIQ
ViPR	AHX57708.1		A0A023R984	Enterovirus A71	AVTQGFPT	AALQNDPG	AMEQGVSD	VMRQGDSW	ALFQGPPK	AGFQGAYS	ATVQGPSL	ASEQGEIQ	AVTQGFPTAALQNDPGAMEQGVSDVMRQGDSWALFQGPPKAGFQGAYSATVQGPSLASEQGEIQ
ViPR	AHX57690.1		A0A023RBD6	Enterovirus A71	AVTQGFPT	AALQNDPG	AMEQGVSD	VMRQGDSW	ALFQGPPK	AGFQGAYS	ATVQGPSL	ASEQGEIQ	AVTQGFPTAALQNDPGAMEQGVSDVMRQGDSWALFQGPPKAGFQGAYSATVQGPSLASEQGEIQ
ViPR	AHX57803.1		A0A023R9M2	Enterovirus A71	AVTQGFPT	AALQNDPG	AMEQGVSD	VMRQGDSW	ALFQGPPK	AGFQGAYS	ATVQGPSL	ASEQGEIQ	AVTQGFPTAALQNDPGAMEQGVSDVMRQGDSWALFQGPPKAGFQGAYSATVQGPSLASEQGEIQ
ViPR	AHX57755.1		A0A023RBL5	Enterovirus A71	AVTQGFPT	AVLQNDPG	AMEQGVSD	AERQNNGW	ALFQGPPK	AGFQGAYS	ATVQGPSL	ASEQGEIQ	AVTQGFPTAVLQNDPGAMEQGVSDAERQNNGWALFQGPPKAGFQGAYSATVQGPSLASEQGEIQ
ViPR	AHX57789.1		A0A023RA42	Enterovirus A71	AVTQGFPT	AVLQNDPG	AMEQGVSD	AERQNNGW	ALFQGPPK	AGFQGAYS	ATVQGPSL	ASEQGEIQ	AVTQGFPTAVLQNDPGAMEQGVSDAERQNNGWALFQGPPKAGFQGAYSATVQGPSLASEQGEIQ
ViPR	AHX57680.1		A0A023RBC5	Enterovirus A71	AVTQGFPT	AILQNDPG	AMEQGVSD	VCKQGDSW	ALFQGPPK	AGFQGAYS	ATVQGPSL	ASEQGEIQ	AVTQGFPTAILQNDPGAMEQGVSDVCKQGDSWALFQGPPKAGFQGAYSATVQGPSLASEQGEIQ
ViPR	AHX57779.1		A0A023RA25	Enterovirus A71	AVTQGFPT	AILQNDPG	AMEQGVSD	VCKQGDSW	ALFQGPPK	AGFQGAYS	ATVQGPSL	ASEQGEIQ	AVTQGFPTAILQNDPGAMEQGVSDVCKQGDSWALFQGPPKAGFQGAYSATVQGPSLASEQGEIQ
ViPR	AHX57800.1		A0A023RBS6	Enterovirus A71	AVTQGFPT	AILQNDPG	AMEQGVSD	AIKQGDSW	ALFQGPPK	AGFQGAYS	ATVQGPSL	ASEQGEIQ	AVTQGFPTAILQNDPGAMEQGVSDAIKQGDSWALFQGPPKAGFQGAYSATVQGPSLASEQGEIQ
ViPR	AHX57718.1		A0A023RBR7	Enterovirus A71	AVTQGFPT	AALQNDPG	AMEQGVSD	AQKQSASW	ALFQGPPK	AGFQGAYS	ATVQGPSL	ASEQGEIQ	AVTQGFPTAALQNDPGAMEQGVSDAQKQSASWALFQGPPKAGFQGAYSATVQGPSLASEQGEIQ
ViPR	AHX57796.1		A0A023RBY8	Enterovirus A71	AVTQGFPT	AALQGETG	AMEQGVSD	AQKQSASW	ALFQGPPK	AGFQGAYS	ATVQGPSL	ASEQGEIQ	AVTQGFPTAALQGETGAMEQGVSDAQKQSASWALFQGPPKAGFQGAYSATVQGPSLASEQGEIQ
ViPR	AHX57790.1		A0A023RBQ9	Enterovirus A71	AVTQGFPT	AALQGETG	AMEQGVSD	VQKQSASW	ALFQGPPK	AGFQGAYS	ATVQGPSL	ASEQGEIQ	AVTQGFPTAALQGETGAMEQGVSDVQKQSASWALFQGPPKAGFQGAYSATVQGPSLASEQGEIQ
ViPR	AHX57653.1		A0A023R914	Enterovirus A71	AVTQGFPT	AALQGETG	AMEQGVSD	AQKQSASW	ALFQGPPK	AGFQGAYS	ATVQGPSL	ASEQGEIQ	AVTQGFPTAALQGETGAMEQGVSDAQKQSASWALFQGPPKAGFQGAYSATVQGPSLASEQGEIQ
ViPR	AHX57662.1		A0A023RAE8	Enterovirus A71	AVTQGFPT	AALQGETG	AMEQGVSD	AQKQGASW	ALFQGPPK	AGFQGAYS	ATVQGPSL	ASEQGEIQ	AVTQGFPTAALQGETGAMEQGVSDAQKQGASWALFQGPPKAGFQGAYSATVQGPSLASEQGEIQ
ViPR	AHX57686.1		A0A023RBI9	Enterovirus A71	AVTQGFPT	AALQGETG	AMEQGVSD	VQKQGASW	ALFQGPPK	AGFQGAYS	ATVQGPSL	ASEQGEIQ	AVTQGFPTAALQGETGAMEQGVSDVQKQGASWALFQGPPKAGFQGAYSATVQGPSLASEQGEIQ
ViPR	AGW52034.1		V5KDY8	Enterovirus A71	AVTQGFPT	AALQGETG	AMEQGVSD	VQKQGASW	ALFQGPPK	AGFQGAYS	ATVQGPSL	ASEQGEIQ	AVTQGFPTAALQGETGAMEQGVSDVQKQGASWALFQGPPKAGFQGAYSATVQGPSLASEQGEIQ
ViPR	AHX57746.1		A0A023RBQ6	Enterovirus A71	AVTQGFPT	AALQGDVK	AMEQGVSD	AQKQSASW	ALFQGPPK	AGFQGAYS	ATVQGPSL	ASEQGEIQ	AVTQGFPTAALQGDVKAMEQGVSDAQKQSASWALFQGPPKAGFQGAYSATVQGPSLASEQGEIQ
ViPR	AHX57804.1		A0A023RA69	Enterovirus A71	AVTQGFPT	AALQGDVK	AMEQGVSD	AERQNNGW	ALFQGPPK	AGFQGAYS	ATVQGPSL	ASEQGEIQ	AVTQGFPTAALQGDVKAMEQGVSDAERQNNGWALFQGPPKAGFQGAYSATVQGPSLASEQGEIQ
ViPR	AHX57815.1		A0A023RBV1	Enterovirus A71	AVTQGFPT	GALQGETG	AMEQGVSD	AERQNNGW	ALFQGPPK	AGFQGAYS	ATVQGPSL	ASEQGEIQ	AVTQGFPTGALQGETGAMEQGVSDAERQNNGWALFQGPPKAGFQGAYSATVQGPSLASEQGEIQ
ViPR	AHX57802.1		A0A023RBW0	Enterovirus A71	AVTQGFPT	GALQGETG	AMEQGVSD	AERQNNGW	ALFQGPPK	AGFQGAYS	ATVQGPSL	ASEQGEIQ	AVTQGFPTGALQGETGAMEQGVSDAERQNNGWALFQGPPKAGFQGAYSATVQGPSLASEQGEIQ
ViPR	AHX57733.1		A0A023R9C1	Enterovirus A71	AVTQGFPT	AALQGETG	AMEQGVSD	AERQNNGW	ALFQGPPK	AGFQGAYS	ATVQGPSL	ASEQGEIQ	AVTQGFPTAALQGETGAMEQGVSDAERQNNGWALFQGPPKAGFQGAYSATVQGPSLASEQGEIQ
ViPR	AHX57660.1		A0A023RB95	Enterovirus A71	AVTQGFPT	AALQGETG	AMEQGVSD	AQKQSASW	ALFQGPPK	AGFQGAYS	ATVQGPSL	ASEQGEIQ	AVTQGFPTAALQGETGAMEQGVSDAQKQSASWALFQGPPKAGFQGAYSATVQGPSLASEQGEIQ
ViPR	AHX57645.1		A0A023RA88	Enterovirus A71	AVTQGFPT	AALQGETG	AMEQGVSD	AQKQSASW	ALFQGPPK	AGFQGAYS	ATVQGPSL	ASEQGEIQ	AVTQGFPTAALQGETGAMEQGVSDAQKQSASWALFQGPPKAGFQGAYSATVQGPSLASEQGEIQ
ViPR	AHX57749.1		A0A023RAP4	Enterovirus A71	AVTQGFPT	AALQNPVE	AMEQGVSD	AERQNNGW	ALFQGPPK	AGFQGAYS	ATVQGPSL	ASEQGEIQ	AVTQGFPTAALQNPVEAMEQGVSDAERQNNGWALFQGPPKAGFQGAYSATVQGPSLASEQGEIQ
ViPR	AHX57715.1		A0A023RBG8	Enterovirus A71	AVTQGFPT	AALQAPPD	AMEQGVSD	AQKQADSW	ALFQGPPK	AGFQGAYS	ATVQGPSL	ASEQGEIQ	AVTQGFPTAALQAPPDAMEQGVSDAQKQADSWALFQGPPKAGFQGAYSATVQGPSLASEQGEIQ
ViPR	AHX57642.1		A0A023RAC4	Enterovirus A71	AVTQGFPT	AALQAPVE	AMEQGVSD	AQKQSASW	ALFQGPPK	AGFQGAYS	ATVQGPSL	ASEQGEIQ	AVTQGFPTAALQAPVEAMEQGVSDAQKQSASWALFQGPPKAGFQGAYSATVQGPSLASEQGEIQ
ViPR	AJD77325.1		A0A0B4ZW55	Enterovirus A71	AVTQGFPT	AALQAPVE	AMEQGVSD	AQKQSASW	ALFQGPPK	AGFQGAYS	ATVQGPSL	ASEQGEIQ	AVTQGFPTAALQAPVEAMEQGVSDAQKQSASWALFQGPPKAGFQGAYSATVQGPSLASEQGEIQ
ViPR	AJD77360.1		A0A0B4ZWA9	Enterovirus A71	AVTQGFPT	ARLEAPIQ	AMEQGVSD	AQKQSASW	ALFQGPPK	AGFQGAYS	ATVQGPSL	ASEQGEIQ	AVTQGFPTARLEAPIQAMEQGVSDAQKQSASWALFQGPPKAGFQGAYSATVQGPSLASEQGEIQ
ViPR	AHX57713.1		A0A023R988	Enterovirus A71	AVTQGFPT	AALQAPVE	AMEQGVSD	AQKQSASW	ALFQGPPK	AGFQGAYS	ATVQGPSL	ASEQGEIQ	AVTQGFPTAALQAPVEAMEQGVSDAQKQSASWALFQGPPKAGFQGAYSATVQGPSLASEQGEIQ
ViPR	AHX57801.1		A0A023RBZ5	Enterovirus A71	AVTQGFPT	AALQAPVE	AMEQGVSD	AQKQSASW	ALFQGPPK	AGFQGAYS	ATVQGPSL	ASEQGEIQ	AVTQGFPTAALQAPVEAMEQGVSDAQKQSASWALFQGPPKAGFQGAYSATVQGPSLASEQGEIQ
ViPR	AHX57675.1		A0A023RBB6	Enterovirus A71	AVTQGFPT	AALQAPVE	AMEQGVSD	AQKQSASW	ALFQGPPK	AGFQGAYS	ATVQGPSL	ASEQGEIQ	AVTQGFPTAALQAPVEAMEQGVSDAQKQSASWALFQGPPKAGFQGAYSATVQGPSLASEQGEIQ
ViPR	AHX57727.1		A0A023RAN6	Enterovirus A71	AVTQGFPT	AALQAPVE	AMEQGVSD	AERQNNGW	ALFQGPPK	AGFQGAYS	ATVQGPSL	ASEQGEIQ	AVTQGFPTAALQAPVEAMEQGVSDAERQNNGWALFQGPPKAGFQGAYSATVQGPSLASEQGEIQ
ViPR	AHX57670.1		A0A023RBA9	Enterovirus A71	AVTQGFPT	AVVQGLGD	AMEQGVSD	AQKQSASW	ALFQGPPK	AGFQGAYS	ATVQGPSL	ASEQGEIQ	AVTQGFPTAVVQGLGDAMEQGVSDAQKQSASWALFQGPPKAGFQGAYSATVQGPSLASEQGEIQ
ViPR	AHX57681.1		A0A023RBI4	Enterovirus A71	AVTQGFPT	AVVQGLGD	AMEQGVSD	AQKQSASW	ALFQGPPK	AGFQGAYS	ATVQGPSL	ASEQGEIQ	AVTQGFPTAVVQGLGDAMEQGVSDAQKQSASWALFQGPPKAGFQGAYSATVQGPSLASEQGEIQ
ViPR	AHX57666.1		A0A023R9V1	Enterovirus A71	AVTQGFPT	AVAQGLGD	AMEQGVSD	AQKQSASW	ALFQGPPK	AGFQGAYS	ATVQGPSL	ASEQGEIQ	AVTQGFPTAVAQGLGDAMEQGVSDAQKQSASWALFQGPPKAGFQGAYSATVQGPSLASEQGEIQ
ViPR	AHX57719.1		A0A023R9T5	Enterovirus A71	AVTQGFPT	NKLQGDVE	AMEQGVSD	AQKQSASW	ALFQGPPK	AGFQGAYS	ATVQGPSL	ASEQGEIQ	AVTQGFPTNKLQGDVEAMEQGVSDAQKQSASWALFQGPPKAGFQGAYSATVQGPSLASEQGEIQ
ViPR	AHX57711.1		A0A023RBL6	Enterovirus A71	AVTQGFPT	NKLQGDVE	AMEQGVSD	AQKQSASW	ALFQGPPK	AGFQGAYS	ATVQGPSL	ASEQGEIQ	AVTQGFPTNKLQGDVEAMEQGVSDAQKQSASWALFQGPPKAGFQGAYSATVQGPSLASEQGEIQ
ViPR	AHX57809.1		A0A023RA78	Enterovirus A71	AVTQGFPT	NKLQGDVE	AMEQGVSD	AQKQSASW	ALFQGPPK	AGFQGAYS	ATVQGPSL	ASEQGEIQ	AVTQGFPTNKLQGDVEAMEQGVSDAQKQSASWALFQGPPKAGFQGAYSATVQGPSLASEQGEIQ
ViPR	AHX57717.1		A0A023RAM2	Enterovirus A71	AVTQGFPT	NKLQGDVE	AMEQGVSD	AQKQSASW	ALFQGPPK	AGFQGAYS	ATVQGPSL	ASEQGEIQ	AVTQGFPTNKLQGDVEAMEQGVSDAQKQSASWALFQGPPKAGFQGAYSATVQGPSLASEQGEIQ
ViPR	AHX57674.1		A0A023R9M9	Enterovirus A71	AVTQGFPT	TKLQGDVE	AMEQGVSD	AQKQSASW	ALFQGPPK	AGFQGAYS	ATVQGPSL	ASEQGEIQ	AVTQGFPTTKLQGDVEAMEQGVSDAQKQSASWALFQGPPKAGFQGAYSATVQGPSLASEQGEIQ
ViPR	AHX57665.1		A0A023RBA2	Enterovirus A71	AVTQGFPT	NKLQGDVE	AMEQGVSD	AQKQSASW	ALFQGPPK	AGFQGAYS	ATVQGPSL	ASEQGEIQ	AVTQGFPTNKLQGDVEAMEQGVSDAQKQSASWALFQGPPKAGFQGAYSATVQGPSLASEQGEIQ
ViPR	AHX57673.1		A0A023R940	Enterovirus A71	AVTQGFPT	NKLQGDVE	AMEQGVSD	AQKQSASW	ALFQGPPK	AGFQGAYS	ATVQGPSL	ASEQGEIQ	AVTQGFPTNKLQGDVEAMEQGVSDAQKQSASWALFQGPPKAGFQGAYSATVQGPSLASEQGEIQ
ViPR	AHE37949.1		A0A075D262	Enterovirus A71	AVTQGFPT	NKLQGDVE	AMEQGVSD	AQKQSASW	ALFQGPPK	AGFQGAYS	ATVQGPSL	ASEQGEIQ	AVTQGFPTNKLQGDVEAMEQGVSDAQKQSASWALFQGPPKAGFQGAYSATVQGPSLASEQGEIQ
ViPR	AHX57785.1		A0A023RBQ2	Enterovirus A71	AVTQGFPT	NKLQGDVE	AMEQGVSD	AQKQSASW	ALFQGPPK	AGFQGAYS	ATVQGPSL	ASEQGEIQ	AVTQGFPTNKLQGDVEAMEQGVSDAQKQSASWALFQGPPKAGFQGAYSATVQGPSLASEQGEIQ
ViPR	AHX57640.1		A0A023RB69	Enterovirus A71	AVTQGFPT	NKLQGDVE	AMEQGVSD	AQKQSASW	ALFQGPPK	AGFQGAYS	ATVQGPSL	ASEQGEIQ	AVTQGFPTNKLQGDVEAMEQGVSDAQKQSASWALFQGPPKAGFQGAYSATVQGPSLASEQGEIQ
ViPR	AHX57813.1		A0A023R9N3	Enterovirus A71	AVTQGFPT	NKLQGDVE	AMEQGVSD	AQKQSASW	ALFQGPPK	AGFQGAYS	ATVQGPSL	ASEQGEIQ	AVTQGFPTNKLQGDVEAMEQGVSDAQKQSASWALFQGPPKAGFQGAYSATVQGPSLASEQGEIQ
ViPR	AHX57646.1		A0A023RBE7	Enterovirus A71	AVTQGFPT	NKLQGDVE	AMEQGVSD	AQKQSASW	ALFQGPPK	AGFQGAYS	ATVQGPSL	ASEQGEIQ	AVTQGFPTNKLQGDVEAMEQGVSDAQKQSASWALFQGPPKAGFQGAYSATVQGPSLASEQGEIQ
ViPR	AHX57771.1		A0A023RBU7	Enterovirus A71	AVTQGFPT	NKLQGDVE	AMEQGVSD	AQKQSASW	ALFQGPLK	AGFQGAYS	ATVQGPSL	ASEQGEIQ	AVTQGFPTNKLQGDVEAMEQGVSDAQKQSASWALFQGPLKAGFQGAYSATVQGPSLASEQGEIQ
ViPR	AHX57740.1		A0A023RBJ9	Enterovirus A71	AVTQGFPT	AILQGDVE	AMEQGVSD	AQKQSASW	ALFQGPLK	AGFQGAYS	ATVQGPSL	ASEQGEIQ	AVTQGFPTAILQGDVEAMEQGVSDAQKQSASWALFQGPLKAGFQGAYSATVQGPSLASEQGEIQ
ViPR	AHX57716.1		A0A023RBM0	Enterovirus A71	AVTQGFPT	ALLQGDVV	AMEQGVSD	AQKQSASW	ALFQGPLK	AGFQGAYS	ATVQGPSL	ASEQGEIQ	AVTQGFPTALLQGDVVAMEQGVSDAQKQSASWALFQGPLKAGFQGAYSATVQGPSLASEQGEIQ
ViPR	AHX57676.1		A0A023RBH9	Enterovirus A71	AVTQGFPT	AILQGDVV	AMEQGVSD	AQKQSASW	ALFQGPPK	AGFQGAYS	ATVQGPSL	ASEQGEIQ	AVTQGFPTAILQGDVVAMEQGVSDAQKQSASWALFQGPPKAGFQGAYSATVQGPSLASEQGEIQ
ViPR	AHX57722.1		A0A023RAM9	Enterovirus A71	AVTQGFPT	AILQGDVV	VMEQGVSD	AQKQSASW	ALFQGPPK	AGFQGAYS	ATVQGPSL	ASEQGEIQ	AVTQGFPTAILQGDVVVMEQGVSDAQKQSASWALFQGPPKAGFQGAYSATVQGPSLASEQGEIQ
ViPR	AHX57664.1		A0A023R9M1	Enterovirus A71	AVTQGFPT	AILQGDVV	AMEQGVSD	AQKQSASW	ALFQGPPK	AGFQGAYS	ATVQGPSL	ASEQGEIR	AVTQGFPTAILQGDVVAMEQGVSDAQKQSASWALFQGPPKAGFQGAYSATVQGPSLASEQGEIR
ViPR	AHX57684.1		A0A023R928	Enterovirus A71	AVTQGFPT	ALLQGDVV	AMEQGVSD	AQKQSASW	ALFQGPPK	AGFQGAYS	ATVQGPSL	ASEQGEIR	AVTQGFPTALLQGDVVAMEQGVSDAQKQSASWALFQGPPKAGFQGAYSATVQGPSLASEQGEIR
ViPR	AHX57797.1		A0A023R9L7	Enterovirus A71	AVTQGFPT	ALLQGDVV	AMEQGVSD	AQKQSASW	ALFQGPPK	AGFQGAYS	ATVQGPSL	ASEQGEIR	AVTQGFPTALLQGDVVAMEQGVSDAQKQSASWALFQGPPKAGFQGAYSATVQGPSLASEQGEIR
ViPR	AHX57812.1		A0A023RB01	Enterovirus A71	AVTQGFPT	ALLQGDVV	VMEQGVSD	AQKQSASW	ALFQGPPK	AGFQGAYS	ATVQGPSL	ASEQGEIQ	AVTQGFPTALLQGDVVVMEQGVSDAQKQSASWALFQGPPKAGFQGAYSATVQGPSLASEQGEIQ
ViPR	AJD77368.1		A0A0B4ZU59	Enterovirus A71	AVTQGFPT	ALLQGDVV	AMEQGVSD	AQKQSASW	ALFQGPPK	AGFQGAYS	ATVQGPSL	ASEQGEIQ	AVTQGFPTALLQGDVVAMEQGVSDAQKQSASWALFQGPPKAGFQGAYSATVQGPSLASEQGEIQ
ViPR	AHX57761.1		A0A023RBT0	Enterovirus A71	AVTQGFPT	ALLQGDVV	AMEQGVSD	AQKQSASW	ALFQGPPK	AGFQGAYS	ATVQGPSL	ASEQGEIQ	AVTQGFPTALLQGDVVAMEQGVSDAQKQSASWALFQGPPKAGFQGAYSATVQGPSLASEQGEIQ
ViPR	AHX57712.1		A0A023RAL7	Enterovirus A71	AVTQGFPT	ALLQGDVV	AMEQGVSD	AQKQSASW	ALFQGPPK	AGFQGAYS	ATVQGPSL	ASEQGEIQ	AVTQGFPTALLQGDVVAMEQGVSDAQKQSASWALFQGPPKAGFQGAYSATVQGPSLASEQGEIQ
ViPR	AHX57668.1		A0A023R933	Enterovirus A71	AVTQGFPT	ALLQGDVV	AMEQGVSD	AQKQSASW	ALFQGPPK	AGFQGAYS	ATVQGPSL	ASEQGEIQ	AVTQGFPTALLQGDVVAMEQGVSDAQKQSASWALFQGPPKAGFQGAYSATVQGPSLASEQGEIQ
ViPR	AJD77350.1		A0A0B4ZW92	Enterovirus A71	AVTQGFPT	ALLQGDVV	AMEQGVSD	AQKQSASW	ALFQGPPK	AGFQGAYS	ATVQGPSL	ASEQGEIQ	AVTQGFPTALLQGDVVAMEQGVSDAQKQSASWALFQGPPKAGFQGAYSATVQGPSLASEQGEIQ
ViPR	AJD77345.1		A0A0B4ZW85	Enterovirus A71	AVTQGFPT	ALLQGDVV	AMEQGVSD	AQKQSASW	ALFQGPPK	AGFQGAYS	ATVQGPSL	ASEQGEIQ	AVTQGFPTALLQGDVVAMEQGVSDAQKQSASWALFQGPPKAGFQGAYSATVQGPSLASEQGEIQ
ViPR	AJD77375.1		A0A0B4ZWC4	Enterovirus A71	AVAQGFPT	ALLQGDVV	AMEQGVSD	AQNQSASW	ALFQGPPK	AGFQGAYS	ATVQGPSL	ASEQGEIQ	AVAQGFPTALLQGDVVAMEQGVSDAQNQSASWALFQGPPKAGFQGAYSATVQGPSLASEQGEIQ
ViPR	AJD77336.1		A0A0B4ZQ09	Enterovirus A71	AVTQGFPT	ALLQGDVV	AMEQGVSD	AQKQSASW	ALFQGPPK	AGFQGAYS	ATVQGPSL	ASEQGEIQ	AVTQGFPTALLQGDVVAMEQGVSDAQKQSASWALFQGPPKAGFQGAYSATVQGPSLASEQGEIQ
ViPR	AHX57731.1		A0A023RBN4	Enterovirus A71	AVTQGFPT	ALLQGDVV	AMEQGVSD	AQKQSASW	ALFQGPPK	AGFQGAYS	ATVQGPSL	ASEQGEIQ	AVTQGFPTALLQGDVVAMEQGVSDAQKQSASWALFQGPPKAGFQGAYSATVQGPSLASEQGEIQ
ViPR	AHX57698.1		A0A023R973	Enterovirus A71	AVTQGFPT	ALLQGDVV	AMEQGVSD	AQKQSASW	ALFQGPPK	AGFQGAYS	ATVQGPSL	ASEQGEIQ	AVTQGFPTALLQGDVVAMEQGVSDAQKQSASWALFQGPPKAGFQGAYSATVQGPSLASEQGEIQ
ViPR	AHX57709.1		A0A023R9S1	Enterovirus A71	AVTQGFPT	ALLQGDVV	AMEQGVSD	AQKQSASW	ALFQGPPK	AGFQGAYS	ATVQGPSL	ASEQGEIQ	AVTQGFPTALLQGDVVAMEQGVSDAQKQSASWALFQGPPKAGFQGAYSATVQGPSLASEQGEIQ
ViPR	AHX57706.1		A0A023RBL2	Enterovirus A71	AVTQGFPT	ALLQGDVV	AMEQGVSD	AQKQSASW	ALFQGPPK	AGFQGAYS	ATVQGPSL	ASEQGEIQ	AVTQGFPTALLQGDVVAMEQGVSDAQKQSASWALFQGPPKAGFQGAYSATVQGPSLASEQGEIQ
ViPR	AJD77321.1		A0A0B4ZPY9	Enterovirus A71	AVTQGFPT	ALLQGDVM	AMEQGVSD	AQKQSASW	ALFQGPPK	AGFQGAYS	ATVQGPSL	ASEQGEIQ	AVTQGFPTALLQGDVMAMEQGVSDAQKQSASWALFQGPPKAGFQGAYSATVQGPSLASEQGEIQ
ViPR	AHX57723.1		A0A023R9A3	Enterovirus A71	AVTQGFPT	ALLQGDVM	AMEQGVSD	AQKQSASW	ALFQGPPK	AGFQGAYS	ATVQGPSL	ASEQGEIQ	AVTQGFPTALLQGDVMAMEQGVSDAQKQSASWALFQGPPKAGFQGAYSATVQGPSLASEQGEIQ
ViPR	AHX57649.1		A0A023R9K6	Enterovirus A71	AVTQGFPT	ALLQGDVM	AMEQGVSD	AQKQSASW	ALFQGPPK	AGFQGAYS	ATVQGPSL	ASEQGEIQ	AVTQGFPTALLQGDVMAMEQGVSDAQKQSASWALFQGPPKAGFQGAYSATVQGPSLASEQGEIQ
ViPR	AHX57652.1		A0A023RAD5	Enterovirus A71	AVTQGFPT	ALLQGDVM	AMEQGVSD	AERQNNGW	ALFQGPPK	AGFQGAYS	ATVQGPSL	VSEQGEIQ	AVTQGFPTALLQGDVMAMEQGVSDAERQNNGWALFQGPPKAGFQGAYSATVQGPSLVSEQGEIQ
ViPR	AHX57677.1		A0A023RAG8	Enterovirus A71	AVTQGFPT	ALLQGDVM	AMEQGVSD	AERQNNGW	ALFQGPPK	AGFQGAYS	ATVQGPSL	ASEQGEIQ	AVTQGFPTALLQGDVMAMEQGVSDAERQNNGWALFQGPPKAGFQGAYSATVQGPSLASEQGEIQ
ViPR	AHX57799.1		A0A023RA59	Enterovirus A71	AVTQGFPT	ALLQGDVM	AMEQGVSD	AQKQSASW	ALFQGPPK	AGFQGAYS	ATVQGPSL	ASEQGEIQ	AVTQGFPTALLQGDVMAMEQGVSDAQKQSASWALFQGPPKAGFQGAYSATVQGPSLASEQGEIQ
ViPR	AHX57694.1		A0A023R9Q2	Enterovirus A71	AVTQGFPT	ALLQGDVV	AMEQGVSD	AERQNNGW	ALFQGPPK	AGFQGAYS	ATVQGPSL	ASEQGEIQ	AVTQGFPTALLQGDVVAMEQGVSDAERQNNGWALFQGPPKAGFQGAYSATVQGPSLASEQGEIQ
ViPR	AHX57703.1		A0A023R979	Enterovirus A71	AVTQGFPT	ALLQGDVM	AMEQGVSD	AQKQSASW	ALFQGPPK	AGFQGAYS	ATVQGPSL	ASEQGEIQ	AVTQGFPTALLQGDVMAMEQGVSDAQKQSASWALFQGPPKAGFQGAYSATVQGPSLASEQGEIQ
ViPR	AHX57808.1		A0A023R9M8	Enterovirus A71	AVTQGFPT	ALLQGDVM	AMEQGVSD	AQKQSASW	ALFQGPPK	AGFQGAYS	ATVQGPSL	ASEQGEIQ	AVTQGFPTALLQGDVMAMEQGVSDAQKQSASWALFQGPPKAGFQGAYSATVQGPSLASEQGEIQ
ViPR	AHX57725.1		A0A023RBI0	Enterovirus A71	AVTQGFPT	ALLQGDAV	AMEQGVSD	AQKQSASW	ALFQGPPK	AGFQGAYS	ATVQGPSL	ASEQGEIQ	AVTQGFPTALLQGDAVAMEQGVSDAQKQSASWALFQGPPKAGFQGAYSATVQGPSLASEQGEIQ
ViPR	AHX57650.1		A0A023RB82	Enterovirus A71	AVTQGFPT	ALLQGDVV	AMEQGVSD	AQKQSASW	ALFQGPPK	AGFQGAYS	ATVQGPSL	ASEQGEIQ	AVTQGFPTALLQGDVVAMEQGVSDAQKQSASWALFQGPPKAGFQGAYSATVQGPSLASEQGEIQ
ViPR	AHX57787.1		A0A023RAW0	Enterovirus A71	AVTQGFPT	ALLQGDVV	AMEQGVSD	AQKQSASW	ALFQGPPK	AGFQGAYS	ATVQGPSL	ASEQGEIQ	AVTQGFPTALLQGDVVAMEQGVSDAQKQSASWALFQGPPKAGFQGAYSATVQGPSLASEQGEIQ
ViPR	AHN13892.1		X2G7D4	Enterovirus A71	AVTQGFPT	ALLQGDVV	AMEQGVSD	AQKQSASW	ALFQGPPK	AGFQGAYS	ATVQGPSL	ASEQGEIQ	AVTQGFPTALLQGDVVAMEQGVSDAQKQSASWALFQGPPKAGFQGAYSATVQGPSLASEQGEIQ
ViPR	AJD77340.1		A0A0B4ZW77	Enterovirus A71	AVTQGFPT	ALLQGDIV	AMEQGVSD	AQKQSASW	ALFQGPPK	AGFQGAYS	ATVQGPSL	ASEQGEIQ	AVTQGFPTALLQGDIVAMEQGVSDAQKQSASWALFQGPPKAGFQGAYSATVQGPSLASEQGEIQ
ViPR	AHX57760.1		A0A023RBM1	Enterovirus A71	AVTQGFPT	ALLQGDVV	AMEQGVSD	AQKQSASW	ALFQGPPK	AGFQGAYS	ATVQGPSL	ASEQGEIQ	AVTQGFPTALLQGDVVAMEQGVSDAQKQSASWALFQGPPKAGFQGAYSATVQGPSLASEQGEIQ
ViPR	AHX57788.1		A0A023R9K4	Enterovirus A71	AVTQGFPT	ALLQGDTD	AMEQGVSD	PSKQGDSW	ALFQGPPK	AGFQGAYS	ATVQGPSL	ASEQGEIQ	AVTQGFPTALLQGDTDAMEQGVSDPSKQGDSWALFQGPPKAGFQGAYSATVQGPSLASEQGEIQ
ViPR	AJD77361.1		A0A0B4ZQ39	Enterovirus A71	AVTQGFPT	ALLQGDTD	AMEQGVSD	ASKQSDSW	ALFQGPPK	AGFQGAYS	ATVQGPSL	ASEQGEIQ	AVTQGFPTALLQGDTDAMEQGVSDASKQSDSWALFQGPPKAGFQGAYSATVQGPSLASEQGEIQ
ViPR	AHX57693.1		A0A023R967	Enterovirus A71	AVTQGFPT	ALLQGDTD	AMEQGVSD	PSKQSDSW	ALFQGPPK	AGFQGAYS	ATVQGPSL	ASEQGEIQ	AVTQGFPTALLQGDTDAMEQGVSDPSKQSDSWALFQGPPKAGFQGAYSATVQGPSLASEQGEIQ
ViPR	AJD77370.1		A0A0B4ZWB9	Enterovirus A71	AVTQGFPT	ALLQGDTD	AMEQGVSD	AQKQSASW	ALFQGPPK	AGFQGAYS	ATVQGPSL	ASEQGEIR	AVTQGFPTALLQGDTDAMEQGVSDAQKQSASWALFQGPPKAGFQGAYSATVQGPSLASEQGEIR
ViPR	AJD77366.1		A0A0B4ZQ42	Enterovirus A71	AVTQGFPT	ALLQGDTD	AMEQGVSD	AQKQSASW	ALFQGPPK	AGFQGAYS	ATVQGPSL	ASEQGEIR	AVTQGFPTALLQGDTDAMEQGVSDAQKQSASWALFQGPPKAGFQGAYSATVQGPSLASEQGEIR
ViPR	ADN65642.1		G3CGC8	Enterovirus A71	AVTQGFPT	ALLQGDTD	AMEQGVSD	AQKQSASW	ALFQGPPK	AGFQGAYS	ATVQGPSL	ASEQGEIQ	AVTQGFPTALLQGDTDAMEQGVSDAQKQSASWALFQGPPKAGFQGAYSATVQGPSLASEQGEIQ
ViPR	AJD77376.1		A0A0B4ZQ50	Enterovirus A71	AVTQGFPT	ALLQGDTD	AMEQGVSD	AQKQSASW	ALFQGPPK	AGFQGAYS	ATVQGPSL	ASEQGEIQ	AVTQGFPTALLQGDTDAMEQGVSDAQKQSASWALFQGPPKAGFQGAYSATVQGPSLASEQGEIQ
ViPR	AHX57745.1		A0A023RBK4	Enterovirus A71	AVTQGFPT	ALLQGDTE	AMEQGVSD	AQKQSASW	ALFQGPPK	AGFQGAYS	ATVQGPSL	ASEQGEIQ	AVTQGFPTALLQGDTEAMEQGVSDAQKQSASWALFQGPPKAGFQGAYSATVQGPSLASEQGEIQ
ViPR	AJD77373.1		A0A0B4ZU65	Enterovirus A71	AVTQGFPT	ALLQGDTE	AMEQGVSD	AQKQSASW	ALFQGPPK	AGFQGAYS	ATVQGPSL	ASEQGEIQ	AVTQGFPTALLQGDTEAMEQGVSDAQKQSASWALFQGPPKAGFQGAYSATVQGPSLASEQGEIQ
ViPR	AJD77355.1		A0A0B4ZWA1	Enterovirus A71	AVTQGFPT	ALLQGDTE	AMEQGVSD	AQKQSASW	ALFQGPPK	AGFQGAYS	ATVQGPSL	ASEQGEIQ	AVTQGFPTALLQGDTEAMEQGVSDAQKQSASWALFQGPPKAGFQGAYSATVQGPSLASEQGEIQ
ViPR	AHX57657.1		A0A023RAE1	Enterovirus A71	AVTQGFPT	ALLQGDTE	AMEQGVSD	AQKQSASW	ALFQGPPK	AGFQGAYS	ATVQGPSL	ASEQGEIQ	AVTQGFPTALLQGDTEAMEQGVSDAQKQSASWALFQGPPKAGFQGAYSATVQGPSLASEQGEIQ
ViPR	AHX57768.1		A0A023R9H4	Enterovirus A71	AVTQGFPT	TLLQGDTD	AMEQGVSD	AQKQSASW	ALFQGPPK	AGFQGAYS	ATVQGPSL	ASEQGEIQ	AVTQGFPTTLLQGDTDAMEQGVSDAQKQSASWALFQGPPKAGFQGAYSATVQGPSLASEQGEIQ
ViPR	AHX57661.1		A0A023RBG3	Enterovirus A71	AVTQGFPT	ALLQGDTE	AMEQGVSD	AQKQSASW	ALFQGPPK	AGFQGAYS	ATVQGPSL	ASEQGEIQ	AVTQGFPTALLQGDTEAMEQGVSDAQKQSASWALFQGPPKAGFQGAYSATVQGPSLASEQGEIQ
ViPR	AIG59231.1		A0A075THW4	Enterovirus A71	AVTQGFPT	ALLQGDTE	AMEQGVSD	AQKQGASW	ALFQGPPK	AGFQGAYS	ATVQAPSL	ASEQGEIQ	AVTQGFPTALLQGDTEAMEQGVSDAQKQGASWALFQGPPKAGFQGAYSATVQAPSLASEQGEIQ
ViPR	ADC54995.1		D3Y4E0	Enterovirus A71	AVTQGFPT	ALLQGDTE	AMEQGVSD	AQKQSASW	ALFQGPPK	AGFQGAYS	ATVQGPSL	ASEQGEIQ	AVTQGFPTALLQGDTEAMEQGVSDAQKQSASWALFQGPPKAGFQGAYSATVQGPSLASEQGEIQ
ViPR	AFD34253.2		H9ECT9	Enterovirus A71	AVTQGFPT	ALLQGDTE	AMEQGVSD	AQKQSASW	ALFQGPPK	AGFQGAYS	ATVQGPSL	ASEQGEIQ	AVTQGFPTALLQGDTEAMEQGVSDAQKQSASWALFQGPPKAGFQGAYSATVQGPSLASEQGEIQ
ViPR	AEC47474.1		F5AU45	Enterovirus A	AVTQGFPT	ALLQGDTE	AMEQGVSD	AQKQSASW	ALFQGPPK	AGFQGAYS	ATVQGPSL	ASEQGEIQ	AVTQGFPTALLQGDTEAMEQGVSDAQKQSASWALFQGPPKAGFQGAYSATVQGPSLASEQGEIQ
ViPR	AEC47482.1		F5AU53	Enterovirus A	AVTQGFPT	ALLQGDTE	AMEQGVSD	AQKQSASW	ALFQGPPK	AGFQGAYS	ATVQGPSL	ASEQGEIQ	AVTQGFPTALLQGDTEAMEQGVSDAQKQSASWALFQGPPKAGFQGAYSATVQGPSLASEQGEIQ
ViPR	AHX39363.1		A0A023PYM2	Enterovirus A71	AVTQGFPT	QLLQGDVE	AMEQGVSD	AQKQSASW	ALFQGPPK	AGFQGAYS	ATVQGPSL	ASEQGEIQ	AVTQGFPTQLLQGDVEAMEQGVSDAQKQSASWALFQGPPKAGFQGAYSATVQGPSLASEQGEIQ
ViPR	AJD77331.1		A0A0B4ZQ01	Enterovirus A71	AVTQGFPT	QLLQGDVE	AMEQGVSD	AQKQSASW	ALFQGPPK	AGFQGAYS	ATVQGPSL	ASEQGEIQ	AVTQGFPTQLLQGDVEAMEQGVSDAQKQSASWALFQGPPKAGFQGAYSATVQGPSLASEQGEIQ
ViPR	AJD77374.1		A0A0B4ZUM1	Enterovirus A71	AVTQGFPT	QLLQGDVE	AMEQGVSD	AQKQSASW	ALFQGPPK	AGFQGAYS	ATVQGPSL	ASEQGEIQ	AVTQGFPTQLLQGDVEAMEQGVSDAQKQSASWALFQGPPKAGFQGAYSATVQGPSLASEQGEIQ
ViPR	AJD77341.1		A0A0B4ZQ15	Enterovirus A71	AVTQGFPT	QLLQGDVE	AMEQGVSD	AQKQSASW	ALFQGPPK	AGFQGAYS	ATVQGPSL	ASEQGEIQ	AVTQGFPTQLLQGDVEAMEQGVSDAQKQSASWALFQGPPKAGFQGAYSATVQGPSLASEQGEIQ
ViPR	AHX57764.1		A0A023RA05	Enterovirus A71	AVTQGFPT	QLLQGDVE	AMEQGVSD	AQKQSASW	ALFQGPPK	AGFQGAYS	ATVQGPSL	ASEQGEIQ	AVTQGFPTQLLQGDVEAMEQGVSDAQKQSASWALFQGPPKAGFQGAYSATVQGPSLASEQGEIQ
ViPR	AJD77346.1		A0A0B4ZQ23	Enterovirus A71	AVTQGFPT	QLLQGDVE	AMEQGVSD	AQKQSASW	ALFQGPPK	AGFQGAYS	ATVQGPSL	ASEQGEIQ	AVTQGFPTQLLQGDVEAMEQGVSDAQKQSASWALFQGPPKAGFQGAYSATVQGPSLASEQGEIQ
ViPR	AFQ91922.1		J7K9T7	Enterovirus A71	AVTQGFPT	QLLQGDVE	AMEQGVSD	AQKQSASW	ALFQGPPK	AGFQGAYS	ATVQGPSL	ASEQGEIQ	AVTQGFPTQLLQGDVEAMEQGVSDAQKQSASWALFQGPPKAGFQGAYSATVQGPSLASEQGEIQ
ViPR	AFP66571.1		A0A0B4KE69	Enterovirus A71	AVTQGFPT	QLLQGDVE	AMEQGVSD	AQKQSASW	ALFQGPPK	AGFQGAYS	ATVQGPSL	ASEQGEIQ	AVTQGFPTQLLQGDVEAMEQGVSDAQKQSASWALFQGPPKAGFQGAYSATVQGPSLASEQGEIQ
ViPR	AHN13891.1		X2GAD9	Enterovirus A71	AVTQGFPT	QLLQGDVE	AMEQGVSD	AQKQSASW	ALFQGPPK	AGFQGAYS	ATVQGPSL	ASKQGEIQ	AVTQGFPTQLLQGDVEAMEQGVSDAQKQSASWALFQGPPKAGFQGAYSATVQGPSLASKQGEIQ
ViPR	AVV61070.1		Human enterovirus 71	Strain Name:Huainan201405	AVTQGFPT	QLLQGDVE	AMEQGVSD	AQKQSASW	ALFQGPPK	AGFQGAYS	ATVQGPSL	ASEQGEIQ	AVTQGFPTQLLQGDVEAMEQGVSDAQKQSASWALFQGPPKAGFQGAYSATVQGPSLASEQGEIQ
ViPR	ALB72990.1		A0A0M4BX10	Enterovirus A71	AVTQGFPT	QLLQGDVE	AMEQGVSD	AQKQSASW	ALFQGPPK	AGFQGAYS	ATVQGPSL	ASEQGEIQ	AVTQGFPTQLLQGDVEAMEQGVSDAQKQSASWALFQGPPKAGFQGAYSATVQGPSLASEQGEIQ
ViPR	ALX18071.1		A0A0U4DC07	Human enterovirus 71	AVTQGFPT	QLLQGDVE	AMEQGVSD	AQKQSASW	ALFQGPPK	AGFQGAYS	ATVQGPSL	ASEQGEIQ	AVTQGFPTQLLQGDVEAMEQGVSDAQKQSASWALFQGPPKAGFQGAYSATVQGPSLASEQGEIQ
ViPR	AMA66307.1		A0A120HQI6	Human enterovirus 71	AVTQGFPT	QLLQGDVE	AMEQGVSD	AQKQSASW	ALFQGPPK	AGFQGAYS	ATVQGPSL	ASEQGEIQ	AVTQGFPTQLLQGDVEAMEQGVSDAQKQSASWALFQGPPKAGFQGAYSATVQGPSLASEQGEIQ
ViPR	ASH96805.1		Human enterovirus 71	Strain Name:EV71/SZ08/CHN/2013	AVTQGFPT	QLLQGDVE	AMEQGVSD	AQKQSASW	ALFQGPPK	AGFQGAYS	ATVQGPSL	ASEQGEIQ	AVTQGFPTQLLQGDVEAMEQGVSDAQKQSASWALFQGPPKAGFQGAYSATVQGPSLASEQGEIQ
ViPR	AMA66311.1		A0A0X9WDQ1	Human enterovirus 71	AVTQGFPT	QLLQGDVE	AMEQGVSD	AQKQSASW	ALFQGPPK	AGFQGAYS	ATVQGPSL	ASEQGEIQ	AVTQGFPTQLLQGDVEAMEQGVSDAQKQSASWALFQGPPKAGFQGAYSATVQGPSLASEQGEIQ
ViPR	AMA66312.1		A0A0X9WHP9	Human enterovirus 71	AVTQGFPT	QLLQGDVE	AMEQGVSD	AQKQSASW	ALFQGPPK	AGFQGAYS	ATVQGPSL	ASEQGEIQ	AVTQGFPTQLLQGDVEAMEQGVSDAQKQSASWALFQGPPKAGFQGAYSATVQGPSLASEQGEIQ
ViPR	AMA66313.1		A0A0X9WLE0	Human enterovirus 71	AVTQGFPT	QLLQGDVE	AMEQGVSD	AQKQSASW	ALFQGPPK	AGFQGAYS	ATVQGPSL	ASEQGEIQ	AVTQGFPTQLLQGDVEAMEQGVSDAQKQSASWALFQGPPKAGFQGAYSATVQGPSLASEQGEIQ
ViPR	APT69928.1		A0A1L7B987	Human enterovirus 71	AVTQGFPT	QLLQGDVE	AMEQGVSD	AQKQSASW	ALFQGPPK	AGFQGAYS	ATVQGPSL	ASEQGEIQ	AVTQGFPTQLLQGDVEAMEQGVSDAQKQSASWALFQGPPKAGFQGAYSATVQGPSLASEQGEIQ
ViPR	AGW50775.1		A0A059QA48	Enterovirus A71	AVTQGFPT	ALLQNDPA	VMEQGVSD	AQKQSASW	ALFQGPPK	AGFQGAYS	ATVQGPSL	ASEQGEIQ	AVTQGFPTALLQNDPAVMEQGVSDAQKQSASWALFQGPPKAGFQGAYSATVQGPSLASEQGEIQ
ViPR	AIU41582.1		A0A097P9K4	Enterovirus A71	AVTQGFPT	AILQNDPA	AMEQGVSD	AQKQSASW	ALFQGPPK	AGFQGAYS	ATVQGPSL	ASEQGEIQ	AVTQGFPTAILQNDPAAMEQGVSDAQKQSASWALFQGPPKAGFQGAYSATVQGPSLASEQGEIQ
ViPR	AII80504.1		A0A076JRY9	Enterovirus A71	AVTQGFPT	AILQNDPA	AMEQGVSD	AERQNNGW	ALFQGPPK	AGFQGAYS	ATVQGPSL	ASEQGEIQ	AVTQGFPTAILQNDPAAMEQGVSDAERQNNGWALFQGPPKAGFQGAYSATVQGPSLASEQGEIQ
ViPR	AHN13889.1		X2G0K3	Enterovirus A71	AVTQGFPT	TFYQGPVE	AMEQGVSD	AQKQSASW	ALFQGPLK	AGFQGAYS	ATVQGPSL	ASEQGEIQ	AVTQGFPTTFYQGPVEAMEQGVSDAQKQSASWALFQGPLKAGFQGAYSATVQGPSLASEQGEIQ
ViPR	AGT18269.1		S5YHB8	Enterovirus A71	AVTQGFPT	TFYQGPVE	AMEQGVSD	AQKQSASW	ALFQGPPK	AGFQGAYS	ATVQGPSL	ASEQGEIQ	AVTQGFPTTFYQGPVEAMEQGVSDAQKQSASWALFQGPPKAGFQGAYSATVQGPSLASEQGEIQ
ViPR	AIU41581.1		A0A097P9K5	Enterovirus A71	AVTQGFPT	TFYQGPVE	AMEQGVSD	AERQNNGW	ALFQGPLK	AGFQGAYS	ATVQGPSL	ASEQGEIQ	AVTQGFPTTFYQGPVEAMEQGVSDAERQNNGWALFQGPLKAGFQGAYSATVQGPSLASEQGEIQ
ViPR	AKN89893.1		A0A0U2DDK2	Enterovirus A71	AVTQGFPT	NFYQGPVE	AMEQGVSD	AQKQSASW	ALFQGPPK	AGFQGAYS	ATVQGPSL	ASEQGEIQ	AVTQGFPTNFYQGPVEAMEQGVSDAQKQSASWALFQGPPKAGFQGAYSATVQGPSLASEQGEIQ
ViPR	AHN13888.1		X2G5Q9	Enterovirus A71	AVTQGFPT	NFYQGPVE	AMEQGVSD	AQKQSASW	ALFQGPPR	AGFQGAYS	ATVQGPSL	ASEQGEIQ	AVTQGFPTNFYQGPVEAMEQGVSDAQKQSASWALFQGPPRAGFQGAYSATVQGPSLASEQGEIQ
ViPR	AUS83530.1		Human enterovirus 71	Strain Name:EV71-NJ2017iso1	AVTQGFPT	NFFQGPVE	AMEQGVSD	AQKQSESW	ALFQGPPK	AGFQGAYS	ATVQGPSL	ASEQGEIQ	AVTQGFPTNFFQGPVEAMEQGVSDAQKQSESWALFQGPPKAGFQGAYSATVQGPSLASEQGEIQ
ViPR	AGW50776.1		A0A059QA26	Enterovirus A71	AVTQGFPA	NFFQGPVE	AMEQGVSD	AQKQSESW	ALFQGPPK	AGFQGAYS	ATVQGPSL	ASEQGEIQ	AVTQGFPANFFQGPVEAMEQGVSDAQKQSESWALFQGPPKAGFQGAYSATVQGPSLASEQGEIQ
ViPR	AMA66309.1		A0A109QEX7	Human enterovirus 71	AVTQGFPT	NFFQGPVE	AMEQGVSD	AQKQSASW	ALFQGPPK	AGFQGAYS	AIVQGPSL	ASEQGEIQ	AVTQGFPTNFFQGPVEAMEQGVSDAQKQSASWALFQGPPKAGFQGAYSAIVQGPSLASEQGEIQ
ViPR	ALB72988.1		A0A0M3PZB8	Enterovirus A71	AVTQGFPT	NFFQGPVE	AMEQGVSD	AQKQSASW	ALFQGPPK	AGFQGAYS	ATVQGPSL	ASEQGEIQ	AVTQGFPTNFFQGPVEAMEQGVSDAQKQSASWALFQGPPKAGFQGAYSATVQGPSLASEQGEIQ
ViPR	AMA66308.1		A0A109QEX9	Human enterovirus 71	AVTQGFPT	NFFQGPVE	AMEQGVSD	AQKQSASW	ALFQGPPK	AGFQGAYS	ATVQGPSL	ASEQGEIQ	AVTQGFPTNFFQGPVEAMEQGVSDAQKQSASWALFQGPPKAGFQGAYSATVQGPSLASEQGEIQ
ViPR	APT69925.1		A0A1L7B980	Human enterovirus 71	AVTQGFPT	NFFQGPVE	AMEQGVSD	AQKQSASW	ALFQGPPK	AGFQGAYS	ATVQGPSL	ASEQGEIQ	AVTQGFPTNFFQGPVEAMEQGVSDAQKQSASWALFQGPPKAGFQGAYSATVQGPSLASEQGEIQ
ViPR	APT69934.1		A0A1L7B997	Human enterovirus 71	AVTQGFPT	NFFQGPVE	AMEQGVSD	AIKQGDSW	ALFQGPPK	AGFQGAYS	ATVQGPSL	ASEQGEIQ	AVTQGFPTNFFQGPVEAMEQGVSDAIKQGDSWALFQGPPKAGFQGAYSATVQGPSLASEQGEIQ
ViPR	AEC47476.1		F5AU47	Enterovirus A	AVTQGLPT	NFFQGPVE	AMEQGVSD	AERQNNGW	ALFQGLPK	AGFQGAYS	ATVQGPSL	ASEQGEIQ	AVTQGLPTNFFQGPVEAMEQGVSDAERQNNGWALFQGLPKAGFQGAYSATVQGPSLASEQGEIQ
ViPR	AGK07541.1		M9XDT2	Enterovirus A71	AVTQGLPT	NFFQGPVE	AMEQGVSD	AERQNNGW	ALFQGPPK	AGFQGAYS	ATVQGPSL	ASEQGEIQ	AVTQGLPTNFFQGPVEAMEQGVSDAERQNNGWALFQGPPKAGFQGAYSATVQGPSLASEQGEIQ
ViPR	AGK07542.1		M9XM90	Enterovirus A71	AVTQGFPT	NFFQGPVE	AMEQGVSD	AERQNNGW	ALFQGPPK	AGFQGAYS	ATVQGPSL	ASEQGEIQ	AVTQGFPTNFFQGPVEAMEQGVSDAERQNNGWALFQGPPKAGFQGAYSATVQGPSLASEQGEIQ
ViPR	APT69927.1		A0A1L7B989	Human enterovirus 71	AVTQGFPT	NFFQGPVE	AMEQGVSD	AERQNNGW	ALFQGPPK	AGFQGAYS	ATVQGPSL	ASEQGEIQ	AVTQGFPTNFFQGPVEAMEQGVSDAERQNNGWALFQGPPKAGFQGAYSATVQGPSLASEQGEIQ
ViPR	APT69929.1		A0A1L7B982	Human enterovirus 71	AVTQGFPT	NFFQGSVE	AMEQGVSD	AQKQSASW	ALFQGPPK	AGFQGAYS	ATVQGPSL	ASEQGEIQ	AVTQGFPTNFFQGSVEAMEQGVSDAQKQSASWALFQGPPKAGFQGAYSATVQGPSLASEQGEIQ
ViPR	AEA11171.1		F2YDP5	Enterovirus A71	AVTQGFPT	NFFQGPVE	AMEQGVSD	VQKQSASW	ALFQGPPK	AGFQGAYS	ATVQGPSL	ASEQGEIQ	AVTQGFPTNFFQGPVEAMEQGVSDVQKQSASWALFQGPPKAGFQGAYSATVQGPSLASEQGEIQ
ViPR	AEA11172.1		F2YDP6	Enterovirus A71	AVTQGFPT	NFFQGPVE	AMEQGVSD	AERQNNGW	ALFQGPPK	AGFQGAYS	ATVQGPSL	ASEQGEIQ	AVTQGFPTNFFQGPVEAMEQGVSDAERQNNGWALFQGPPKAGFQGAYSATVQGPSLASEQGEIQ
ViPR	ADR73044.1		E5LCH4	Enterovirus A71	AVTQGFPT	NFFQGPVE	AMEQGVSD	AERQNNGW	ALFQGPPK	AGFQGAYS	ATVQGPSL	ASEQGEIQ	AVTQGFPTNFFQGPVEAMEQGVSDAERQNNGWALFQGPPKAGFQGAYSATVQGPSLASEQGEIQ
ViPR	AMA66310.1		A0A109QF10	Human enterovirus 71	AVTQGFPT	NFLQGPVE	AMEQGVSD	AERQNNGW	ALFQGPPK	AGFQGAYS	ATVQGPSL	ASEQGEIQ	AVTQGFPTNFLQGPVEAMEQGVSDAERQNNGWALFQGPPKAGFQGAYSATVQGPSLASEQGEIQ
ViPR	APR72753.1		A0A1L6KUK6	Human enterovirus 71	AVTQGFPT	NFLQGPVE	AMEQGVSD	AERQNNGW	ALFQGPPK	AGFQGAYS	ATVQGPSL	ASEQGEIQ	AVTQGFPTNFLQGPVEAMEQGVSDAERQNNGWALFQGPPKAGFQGAYSATVQGPSLASEQGEIQ
ViPR	AIY27446.1		A0A0A1ECE5	Enterovirus A	AVTQGFPT	NFLQGPVE	AMEQGVSD	AERQNNGW	ALFQGPPK	AGFQGAYS	ATVQGPSL	ASEQGEIQ	AVTQGFPTNFLQGPVEAMEQGVSDAERQNNGWALFQGPPKAGFQGAYSATVQGPSLASEQGEIQ
ViPR	AQT26512.1		A0A1S6KXS4	Human enterovirus 71	AVTQGFPT	NFLQGPVE	AMEQGVSD	AQKQSASW	ALFQGPPK	AGFQGAYS	ATVQGPSL	ASEQGEIQ	AVTQGFPTNFLQGPVEAMEQGVSDAQKQSASWALFQGPPKAGFQGAYSATVQGPSLASEQGEIQ
ViPR	APT69935.1		A0A1L7B9A0	Human enterovirus 71	AVTQGFPT	NFLQGPVE	AMEQGVSD	IHKESDSW	ALFQGPPK	AGFQGAYS	ATVQGPSL	ASEQGEIQ	AVTQGFPTNFLQGPVEAMEQGVSDIHKESDSWALFQGPPKAGFQGAYSATVQGPSLASEQGEIQ
ViPR	APT69930.1		A0A1L7B984	Human enterovirus 71	AVTQGFPT	NFLQGPVE	AMEQGVSD	VIKQGDSW	ALFQGPPK	AGFQGAYS	ATVQGPSL	ASEQGEIQ	AVTQGFPTNFLQGPVEAMEQGVSDVIKQGDSWALFQGPPKAGFQGAYSATVQGPSLASEQGEIQ
ViPR	AEQ29659.1		G4XPN8	Enterovirus A71	AVTQGFPT	NFLQGPVE	AMEQGVSD	AERQNNGW	ALFQGPPK	AGFQGAYS	ATVQGPSL	ASVQGEIQ	AVTQGFPTNFLQGPVEAMEQGVSDAERQNNGWALFQGPPKAGFQGAYSATVQGPSLASVQGEIQ
ViPR	AEQ29657.1		G4XPN6	Enterovirus A71	AVTQGFPT	NFLQGPVE	AMEQGVSD	AERQSNGW	ALFQGPPK	AGFQGAYS	ATVQGPSL	ASEQGEIQ	AVTQGFPTNFLQGPVEAMEQGVSDAERQSNGWALFQGPPKAGFQGAYSATVQGPSLASEQGEIQ
ViPR	AEQ29658.1		G4XPN7	Enterovirus A71	AVTQGFPT	NFLQGPVE	AMEQGVSD	AQKQSASW	ALFQGPPK	AGFQGAYS	ATVQGPSL	ASEQWEIQ	AVTQGFPTNFLQGPVEAMEQGVSDAQKQSASWALFQGPPKAGFQGAYSATVQGPSLASEQWEIQ
ViPR	AHX57702.1		A0A023RAK2	Enterovirus A71	AVTQGFPT	NFLQGPVE	AMEQGVSD	AQKQSASW	ALFQGPPK	AGFQGAYS	ATVQGPSL	ASEQGEIQ	AVTQGFPTNFLQGPVEAMEQGVSDAQKQSASWALFQGPPKAGFQGAYSATVQGPSLASEQGEIQ
ViPR	AGW52036.1		V5KD25	Enterovirus A71	AVTQGFPT	NFLQGPVE	AMEQGVSD	VQKQSASW	ALFQGPPK	AGFQGAYS	ATVQGPSL	ASEQGEIQ	AVTQGFPTNFLQGPVEAMEQGVSDVQKQSASWALFQGPPKAGFQGAYSATVQGPSLASEQGEIQ
ViPR	AHX57659.1		A0A023R9L6	Enterovirus A71	AVTQGFPT	NFLQGPVE	AMEQGVSD	AQKQSASW	ALFQGPPK	AGFQGAYS	ATVQGPSL	ASEQGEIQ	AVTQGFPTNFLQGPVEAMEQGVSDAQKQSASWALFQGPPKAGFQGAYSATVQGPSLASEQGEIQ
ViPR	AHX57721.1		A0A023RBM4	Enterovirus A71	AVTQGFPT	NFLQGPVE	AMEQGVSD	AQKQSASW	ALFQGPPK	AGFQGAYS	ATVQGPSL	ASEQGEIQ	AVTQGFPTNFLQGPVEAMEQGVSDAQKQSASWALFQGPPKAGFQGAYSATVQGPSLASEQGEIQ
ViPR	AEK77620.1		G1CSV2	Enterovirus A71	AVTQGFPT	NFLQGPVE	AMEQGASD	VMKQGDSW	ALFQGPPK	AGFQGAYS	ATVQGPSL	ASEQGEIQ	AVTQGFPTNFLQGPVEAMEQGASDVMKQGDSWALFQGPPKAGFQGAYSATVQGPSLASEQGEIQ
ViPR	AQX92156.1		A0A1S7C7T6	Human enterovirus 71	AVTQGFPT	NFLQGPVE	AMEQGVSD	AQKQSASW	ALFQGPPK	AGFQGAYS	ATVQGPSL	ASEQGEIQ	AVTQGFPTNFLQGPVEAMEQGVSDAQKQSASWALFQGPPKAGFQGAYSATVQGPSLASEQGEIQ
ViPR	AKB94075.1		A0A0E3SY86	Enterovirus A71	AVTQGFPT	NFLQGPVE	AMEQGVSD	AQKQSASW	ALFQGPPK	AGFQGAYS	ATVQGPSL	ASEQGEIQ	AVTQGFPTNFLQGPVEAMEQGVSDAQKQSASWALFQGPPKAGFQGAYSATVQGPSLASEQGEIQ
ViPR	AEK77619.1		G0YSW5	Enterovirus A71	AVTQGFPT	NFLQGPVE	AMEQGVSD	AQKQSASW	ALFQGPPK	AGFQGAYS	ATVQGPSL	ASEQGEIQ	AVTQGFPTNFLQGPVEAMEQGVSDAQKQSASWALFQGPPKAGFQGAYSATVQGPSLASEQGEIQ
ViPR	AEA11177.1		F2YDQ1	Enterovirus A71	AVTQGFPT	NFLQGPVE	AMEQGVSD	AQKQSASW	ALFQGPPK	AGFQGAYS	ATVQGPSL	ASEQGEIQ	AVTQGFPTNFLQGPVEAMEQGVSDAQKQSASWALFQGPPKAGFQGAYSATVQGPSLASEQGEIQ
ViPR	AHX57710.1		A0A023RBG2	Enterovirus A71	AVTQGFPT	NFLQGPVE	AMEQGVSD	AQKQSASW	ALFQGPPK	AGFQGAYS	ATVQGPSL	ASEQGEIQ	AVTQGFPTNFLQGPVEAMEQGVSDAQKQSASWALFQGPPKAGFQGAYSATVQGPSLASEQGEIQ
ViPR	AVV61067.1		Human enterovirus 71	Strain Name:Huainan201402	AVTQGFPT	NFFQGPVE	AMEQGVSD	AQKQSASW	ALFQGPLK	AGFQGAYS	ATVQGPSL	ASEQGEIQ	AVTQGFPTNFFQGPVEAMEQGVSDAQKQSASWALFQGPLKAGFQGAYSATVQGPSLASEQGEIQ
ViPR	AVV61069.1		Human enterovirus 71	Strain Name:Huainan201404	AVTQGFPT	NFFQGPVE	AMEQGVSD	AQKQSASW	ALFQGPLK	AGFQGAYS	ATVQGPSL	ASEQGEIQ	AVTQGFPTNFFQGPVEAMEQGVSDAQKQSASWALFQGPLKAGFQGAYSATVQGPSLASEQGEIQ
ViPR	ADX36154.1		F1CMZ0	Enterovirus A71	AVTQGFPT	NFFQGPVE	AMEQGVSD	AQKQSASW	ALFQGPPK	AGFQGAYS	ATVQGPSL	ASEQGEIQ	AVTQGFPTNFFQGPVEAMEQGVSDAQKQSASWALFQGPPKAGFQGAYSATVQGPSLASEQGEIQ
ViPR	AFA50499.1		H7BT51	Enterovirus A71	AVTQGFPT	NFFQGPVE	AMEQGVSD	AQKQSASW	ALFQGPPK	AGFQGAYS	ATVQGPSL	ASEQGEIQ	AVTQGFPTNFFQGPVEAMEQGVSDAQKQSASWALFQGPPKAGFQGAYSATVQGPSLASEQGEIQ
ViPR	ADX87405.1		F1CK33	Enterovirus A71	AVTQGFPT	NFFQGPVE	AMEQGVSD	AQKQSASW	ALFQGPLK	AGFQGAYS	ATVQGPSL	ASEQGEIQ	AVTQGFPTNFFQGPVEAMEQGVSDAQKQSASWALFQGPLKAGFQGAYSATVQGPSLASEQGEIQ
ViPR	ACU45381.1		C7SQI5	Enterovirus A71	AVTQGFPT	NFFQGPVE	AMEQGVSD	AQKQSASW	ALFQGPPK	AGFQGAYS	ATVQGPSL	ASEQGEIQ	AVTQGFPTNFFQGPVEAMEQGVSDAQKQSASWALFQGPPKAGFQGAYSATVQGPSLASEQGEIQ
ViPR	ADC84176.1		D3YGU8	Enterovirus A71	AVTQGFPT	NFFQGPVE	AMEQGVSD	AQKQSASW	ALFQGPPK	AGFQGAYS	ATVQGPSL	ASEQGEIQ	AVTQGFPTNFFQGPVEAMEQGVSDAQKQSASWALFQGPPKAGFQGAYSATVQGPSLASEQGEIQ
ViPR	ADC84177.1		D3YGU9	Enterovirus A71	AVTQGFPT	NFFQGPVE	AMEQGVSD	VQKQSASW	ALFQGPPK	AGFQGAYS	ATVQGPSL	ASEQGEIQ	AVTQGFPTNFFQGPVEAMEQGVSDVQKQSASWALFQGPPKAGFQGAYSATVQGPSLASEQGEIQ
ViPR	ADJ37049.1		D9I0J1	Enterovirus A71	AVTQGFPT	NFFQGPVE	AMEQGVSD	AQKQSASW	ALFQGPPK	AGFQGAYS	ATVQGPSL	ASEQGEIQ	AVTQGFPTNFFQGPVEAMEQGVSDAQKQSASWALFQGPPKAGFQGAYSATVQGPSLASEQGEIQ
ViPR	AFR23507.1		A0A0N6X4I5	Enterovirus A71	AVTQGFPT	TFFQGPVE	AMEQGVSD	AQKQSASW	ALFQGPPK	AGFQGAYS	ATVQGPSL	ASEQGEIQ	AVTQGFPTTFFQGPVEAMEQGVSDAQKQSASWALFQGPPKAGFQGAYSATVQGPSLASEQGEIQ
ViPR	AEI55866.1		F8TAD5	Enterovirus A71	AVTQGFPT	TFFQGPVE	AMEQGVSD	AQKQSASW	ALFQGPPK	AGFQGAYS	ATVQGPSL	ASEQGEIQ	AVTQGFPTTFFQGPVEAMEQGVSDAQKQSASWALFQGPPKAGFQGAYSATVQGPSLASEQGEIQ
ViPR	AGC60008.1		L7V1H8	Enterovirus A71	AVTQGFPT	SFFQGPVE	AMEQGVSD	AQKQSASW	ALFQGPPK	AGFQGAYS	ATVQGPSL	ASEQGEIQ	AVTQGFPTSFFQGPVEAMEQGVSDAQKQSASWALFQGPPKAGFQGAYSATVQGPSLASEQGEIQ
ViPR	APT69924.1		A0A1L7B990	Human enterovirus 71	AVTQGFPT	SFFQGPVE	AMEQGVSD	AQKQSASW	ALFQGPPK	AGFQGAYS	ATVQGPSL	ASEQGEIQ	AVTQGFPTSFFQGPVEAMEQGVSDAQKQSASWALFQGPPKAGFQGAYSATVQGPSLASEQGEIQ
ViPR	AVV61066.1		Human enterovirus 71	Strain Name:Huainan201401	AVTQGFPA	NFFQGPVE	AMEQGVSD	AQKQSASW	ALFQGPPK	AGFQGAYS	ATVQGPSL	ASEQGEIQ	AVTQGFPANFFQGPVEAMEQGVSDAQKQSASWALFQGPPKAGFQGAYSATVQGPSLASEQGEIQ
ViPR	ALB72994.1		A0A0M3PZB9	Enterovirus A71	AVAQGFPT	SFFQGPVE	AMEQGVSD	AQKQSASW	ALFQGPPK	AGFQGAYS	ATVQGPNL	ASEQGEIQ	AVAQGFPTSFFQGPVEAMEQGVSDAQKQSASWALFQGPPKAGFQGAYSATVQGPNLASEQGEIQ
ViPR	ALB72998.1		A0A0M3PZC0	Enterovirus A71	AVTQGFPT	NFFQGPVE	AMEQGVSD	AQKQSASW	ALFQGPPK	AGFQGAYS	ATVQGPSL	ASEQGEIQ	AVTQGFPTNFFQGPVEAMEQGVSDAQKQSASWALFQGPPKAGFQGAYSATVQGPSLASEQGEIQ
ViPR	AEI99577.1		F8SVS8	Enterovirus A71	AVTQGFPT	SFLQGPVE	AMEQGVSD	AQKQSASW	ALFQGPPK	AGFQGAYS	ATVQGPSL	ASEQGEIQ	AVTQGFPTSFLQGPVEAMEQGVSDAQKQSASWALFQGPPKAGFQGAYSATVQGPSLASEQGEIQ
ViPR	ACX46121.1		D0EVW6	Enterovirus A71	AVTQGFPT	NFYQGPVE	AMEQGVSD	AQKQSASW	ALFQGPPK	AGFQGAYS	ATVQGPSL	ASEQGEIQ	AVTQGFPTNFYQGPVEAMEQGVSDAQKQSASWALFQGPPKAGFQGAYSATVQGPSLASEQGEIQ
ViPR	AFP66570.1		A0A0B4KE62	Enterovirus A71	AVTQGFPT	NFFQGPVE	AMEQGVSD	AQKQSASW	ALFQGPPK	AGFQGAYS	AIVQGPSL	ASEQGEIQ	AVTQGFPTNFFQGPVEAMEQGVSDAQKQSASWALFQGPPKAGFQGAYSAIVQGPSLASEQGEIQ
ViPR	ASJ77393.1		Human enterovirus 71	Strain Name:839	AVTQGFPT	NFYQGPTE	AMEQGVSD	AQKQSASW	ALFQGPPK	AGFQGAYS	ATVQGPSL	ASEQGEIQ	AVTQGFPTNFYQGPTEAMEQGVSDAQKQSASWALFQGPPKAGFQGAYSATVQGPSLASEQGEIQ
ViPR	AEC47478.1		F5AU49	Enterovirus A	AVTQGFPT	NFYQGPTE	AMEQGVSD	AQKQSASW	ALFQGPPK	AGFQGAYS	ATVQGPSL	ASEQGEIQ	AVTQGFPTNFYQGPTEAMEQGVSDAQKQSASWALFQGPPKAGFQGAYSATVQGPSLASEQGEIQ
ViPR	ACU45377.1		C7SQI1	Enterovirus A71	AVTQGFPT	NFYQGPTE	AMEQGVSD	AQKQSASW	ALFQGPPK	AGFQGAYS	ATVQGPSL	ASEQGEIQ	AVTQGFPTNFYQGPTEAMEQGVSDAQKQSASWALFQGPPKAGFQGAYSATVQGPSLASEQGEIQ
ViPR	ACU45378.1		C7SQI2	Enterovirus A71	AVTQGFPT	NFYQGPTE	AMEQGVSD	AQKQSASW	ALFQGPPK	AGFQGAYS	ATVQGPSL	ASEQGEIQ	AVTQGFPTNFYQGPTEAMEQGVSDAQKQSASWALFQGPPKAGFQGAYSATVQGPSLASEQGEIQ
ViPR	ADG57604.1		E0WWC7	Enterovirus A71	AVTQGFPT	NFYQGPTE	AMEQGVSD	AQKQSASW	ALFQGPPK	AGFQGAYS	ATVQGPSL	ASEQGEIQ	AVTQGFPTNFYQGPTEAMEQGVSDAQKQSASWALFQGPPKAGFQGAYSATVQGPSLASEQGEIQ
ViPR	ACJ04792.1		B8XGX5	Enterovirus A71	AVTQGFPT	NFYQGPTE	AMEQGVSD	AQKQSASW	ALFQGPPK	AGFQGAYS	ATVQGPSL	ASEQGEIQ	AVTQGFPTNFYQGPTEAMEQGVSDAQKQSASWALFQGPPKAGFQGAYSATVQGPSLASEQGEIQ
ViPR	ACF60581.1		B5APJ8	Enterovirus A71	AVTQGFPT	SFYQGPTE	AMEQGVSD	AQKQSASW	ALFQGPPK	AGFQGAYS	ATVQGPSL	ASEQGEIQ	AVTQGFPTSFYQGPTEAMEQGVSDAQKQSASWALFQGPPKAGFQGAYSATVQGPSLASEQGEIQ
ViPR	AEK98149.1		G0ZDN8	Enterovirus A71	AVTQGFPT	NFYQGPTE	AMEQGVSD	AQKQSASW	ALFQGPPK	AGFQGAYS	ATVQGPSL	ASEQGEIQ	AVTQGFPTNFYQGPTEAMEQGVSDAQKQSASWALFQGPPKAGFQGAYSATVQGPSLASEQGEIQ
ViPR	ASJ77391.1		Human enterovirus 71	Strain Name:617-19	AVTQGFPT	NFYQGPTE	AMEQGVSD	AQKQSASW	ALFQGPPK	AGFQGAYS	ATVQGPSL	ASEQGEIQ	AVTQGFPTNFYQGPTEAMEQGVSDAQKQSASWALFQGPPKAGFQGAYSATVQGPSLASEQGEIQ
ViPR	ASJ77392.1		Human enterovirus 71	Strain Name:617-20	AVTQGFPT	TFYQGPTE	AMEQGVSD	AQKQSASW	ALFQGPPK	AGFQGAYS	ATVQGPSL	ASEQGEIQ	AVTQGFPTTFYQGPTEAMEQGVSDAQKQSASWALFQGPPKAGFQGAYSATVQGPSLASEQGEIQ
ViPR	ACI25379.1		B6E137	Enterovirus A71	AVTQGFPT	NFYQGPTE	AMEQGVSD	AQKQSASW	ALFQGPPK	AGFQGAYS	AIVQGPSL	ASEQGEIQ	AVTQGFPTNFYQGPTEAMEQGVSDAQKQSASWALFQGPPKAGFQGAYSAIVQGPSLASEQGEIQ
ViPR	AKE33320.1		A0A0F6QPQ9	Enterovirus A71	AVTQGFPT	SFYQGPTE	AMEQGVSD	AQKQSASW	ALFQGPPK	AGFQGAYS	ATVQGPSL	ASEQGEIQ	AVTQGFPTSFYQGPTEAMEQGVSDAQKQSASWALFQGPPKAGFQGAYSATVQGPSLASEQGEIQ
ViPR	ADC32613.1		D3K452	Enterovirus A71	AVTQGFPT	NFYQGPTE	AMEQGVSD	AQKQSASW	ALFQGPPK	AGFQGAYS	ATVQGPSL	ASEQGEIQ	AVTQGFPTNFYQGPTEAMEQGVSDAQKQSASWALFQGPPKAGFQGAYSATVQGPSLASEQGEIQ
ViPR	AGH30719.1		M4QQY5	Enterovirus A71	AVTQGFPT	NFYQGPTE	AMEQGVSD	AQKQSASW	ALFQGPPK	AGFQGAYS	ATVQGPSL	ASEQGEIQ	AVTQGFPTNFYQGPTEAMEQGVSDAQKQSASWALFQGPPKAGFQGAYSATVQGPSLASEQGEIQ
ViPR	AFO54604.1		I7CKV0	Enterovirus A71	AVTQGFPT	NFYQGPTE	AMEQGVSD	AQKQSASW	ALFQGPPK	AGFQGAYS	ATVQGPSL	ASEQGEIQ	AVTQGFPTNFYQGPTEAMEQGVSDAQKQSASWALFQGPPKAGFQGAYSATVQGPSLASEQGEIQ
ViPR	AGH30722.1		M4QZ70	Enterovirus A71	AVTQGFPT	NFYQGPTE	AMEQGVSD	AQKQSASW	ALFQGPPK	AGFQGAYS	ATVQGPSL	ASEQGEIQ	AVTQGFPTNFYQGPTEAMEQGVSDAQKQSASWALFQGPPKAGFQGAYSATVQGPSLASEQGEIQ
ViPR	ADI49644.1		D9HNS4	Enterovirus A71	AVTQGFPT	SFYQGPTE	AMEQGVSD	AQKQSASW	ALFRGPPK	AGFQGAYS	ATVQGPSL	ASEQGEIQ	AVTQGFPTSFYQGPTEAMEQGVSDAQKQSASWALFRGPPKAGFQGAYSATVQGPSLASEQGEIQ
ViPR	ADE80715.1		F8QM98	Enterovirus A71	AVTQGFPT	NFYQGPTE	AMEQGVSD	AQKQSASW	ALFQGPPK	AGFQGAYS	ATVQGPSL	ASEQGEIQ	AVTQGFPTNFYQGPTEAMEQGVSDAQKQSASWALFQGPPKAGFQGAYSATVQGPSLASEQGEIQ
ViPR	ASK51768.1		Human enterovirus 71	Strain Name:CCA	AVTQGFPT	NFYQGPPG	AMEQGVSD	AQKQSASW	ALFQGPPK	AGFQGAYS	ATVQGPSL	ASEQGEIQ	AVTQGFPTNFYQGPPGAMEQGVSDAQKQSASWALFQGPPKAGFQGAYSATVQGPSLASEQGEIQ
ViPR	ACJ04793.1		B8XGX6	Enterovirus A71	AVTQGFPT	NFYQGPPG	AMEQGVSD	AQKQSASW	ALFQGPPK	AGFQGAYS	ATVQGPSL	ASEQGEIQ	AVTQGFPTNFYQGPPGAMEQGVSDAQKQSASWALFQGPPKAGFQGAYSATVQGPSLASEQGEIQ
ViPR	ACY00662.1		D0UZU6	Enterovirus A71	AVTQGFPT	NFYQGPPG	AMEQGVSD	AQKQSASW	ALFQGPPK	AGFQGAYS	ATVQGPSL	ASEQGEIQ	AVTQGFPTNFYQGPPGAMEQGVSDAQKQSASWALFQGPPKAGFQGAYSATVQGPSLASEQGEIQ
ViPR	AFL03399.1		I3WEU2	Enterovirus A71	AVTQGFPT	NFYQGPPG	AMEQGVSD	AQKQSASW	ALFQGPPK	AGFQGAYS	ATVQGPSL	ASEQGEIQ	AVTQGFPTNFYQGPPGAMEQGVSDAQKQSASWALFQGPPKAGFQGAYSATVQGPSLASEQGEIQ
ViPR	ADE80709.1		F8QM92	Enterovirus A71	AVTQGFPT	NFYQGPPG	AMEQGVSD	AQKQSASW	ALFQGPPK	AGFQGAYS	ATVQGPSL	ASEQGEIQ	AVTQGFPTNFYQGPPGAMEQGVSDAQKQSASWALFQGPPKAGFQGAYSATVQGPSLASEQGEIQ
ViPR	ADE80712.1		F8QM95	Enterovirus A71	AVTQGFPT	NFYQGPPG	AMEQGVSD	AQKQSASW	ALFQGPPK	AGFQGAYS	ATVQGPSL	ASEQGEIQ	AVTQGFPTNFYQGPPGAMEQGVSDAQKQSASWALFQGPPKAGFQGAYSATVQGPSLASEQGEIQ
ViPR	ADE80711.1		F8QMA4	Enterovirus A71	AVTQGFPT	SFYQGPPG	AMEQGVSD	AQKQSASW	ALFQGPPK	AGFQGAYS	ATVQGPSL	ASEQGEIQ	AVTQGFPTSFYQGPPGAMEQGVSDAQKQSASWALFQGPPKAGFQGAYSATVQGPSLASEQGEIQ
ViPR	ADE80722.1		F8QMA5	Enterovirus A71	AVTQGFPT	NFYQGPPG	AMEQGVSD	AQKQSASW	ALFQGPPK	AGFQGAYS	ATVQGPSL	ASEQGEIQ	AVTQGFPTNFYQGPPGAMEQGVSDAQKQSASWALFQGPPKAGFQGAYSATVQGPSLASEQGEIQ
ViPR	ADE80714.1		F8QM97	Enterovirus A71	AVTQGFPT	NFYQGPPG	AMEQGVTD	AQKQSASW	ALFQGPPK	AGFQGAYS	ATVQGPSL	ASEQGEIQ	AVTQGFPTNFYQGPPGAMEQGVTDAQKQSASWALFQGPPKAGFQGAYSATVQGPSLASEQGEIQ
ViPR	ADE80710.1		F8QM93	Enterovirus A71	AVTQGFPT	NFYQGPPG	AMEQGVSD	AQKQSASW	ALFQGPPK	AGFQGAYS	ATVQGPSL	ASEQGEIQ	AVTQGFPTNFYQGPPGAMEQGVSDAQKQSASWALFQGPPKAGFQGAYSATVQGPSLASEQGEIQ
ViPR	ADE80708.1		F8QM91	Enterovirus A71	AVTQGFPT	NFYQGPPG	AMEQGVSD	AQKQSASW	ALFQGPPK	AGFQGAYS	ATVQGPSL	ASEQGEIQ	AVTQGFPTNFYQGPPGAMEQGVSDAQKQSASWALFQGPPKAGFQGAYSATVQGPSLASEQGEIQ
ViPR	ADE80720.1		F8QMA3	Enterovirus A71	AVTQGFPT	NFYQGPPG	AMEQGVSD	AQKQSASW	ALFQGPPK	AGFQGAYS	ATVQGPSL	ASEQGEIQ	AVTQGFPTNFYQGPPGAMEQGVSDAQKQSASWALFQGPPKAGFQGAYSATVQGPSLASEQGEIQ
ViPR	ADE80719.1		F8QMA2	Enterovirus A71	AVTQGFPT	NFYQGPPG	AMEQGVSD	AQKQSASW	ALFQGPPK	AGFQGAYS	ATVQGPSL	ASEQGEIQ	AVTQGFPTNFYQGPPGAMEQGVSDAQKQSASWALFQGPPKAGFQGAYSATVQGPSLASEQGEIQ
ViPR	ADE80713.1		F8QM96	Enterovirus A71	AVTQGFPT	NFFQGPPG	AMEQGVSD	VQKQSASW	ALFQGPPK	AGFQGAYS	ATVQGPSL	ASEQGEIQ	AVTQGFPTNFFQGPPGAMEQGVSDVQKQSASWALFQGPPKAGFQGAYSATVQGPSLASEQGEIQ
ViPR	ADG57603.1		E0WWC6	Enterovirus A71	AVTQGFPT	SFFQGPPG	AMEQGVSD	VQKQSASW	ALFQGPPK	AGFQGAYS	ATVQGPSL	ASEQGEIQ	AVTQGFPTSFFQGPPGAMEQGVSDVQKQSASWALFQGPPKAGFQGAYSATVQGPSLASEQGEIQ
ViPR	AFQ91918.1		J7K2G3	Enterovirus A71	AVTQGFPT	SFYQGPPG	AMEQGVSD	VQKQSASW	ALFQGPPK	AGFQGAYS	ATVQGPSL	ASEQGEIQ	AVTQGFPTSFYQGPPGAMEQGVSDVQKQSASWALFQGPPKAGFQGAYSATVQGPSLASEQGEIQ
ViPR	ACM62756.1		B9VUU0	Enterovirus A71	AVTQGFPT	NFFQGPPG	AMEQGVSD	VQKQSASW	ALFQGPPK	AGFQGAYS	ATVQGPSL	ASEQGEIQ	AVTQGFPTNFFQGPPGAMEQGVSDVQKQSASWALFQGPPKAGFQGAYSATVQGPSLASEQGEIQ
ViPR	AFQ91920.1		J7K746	Enterovirus A71	AVTQGFPT	SFFQGPPG	AMEQGVSD	VQKQSASW	ALFQGPPK	AGFQGAYS	ATVQGPSL	ASEQGEIQ	AVTQGFPTSFFQGPPGAMEQGVSDVQKQSASWALFQGPPKAGFQGAYSATVQGPSLASEQGEIQ
ViPR	ACY00666.1		D0UZV0	Enterovirus A71	AVTQGFPT	SFFQGPPG	AMEQGVSD	VQKQSASW	ALFQGPPK	AGFQGAYS	ATVQGPSL	ASEQGEIQ	AVTQGFPTSFFQGPPGAMEQGVSDVQKQSASWALFQGPPKAGFQGAYSATVQGPSLASEQGEIQ
ViPR	AIG13042.1		A0A075QAW4	Enterovirus A71	AVTQGFPT	NFFQGPPG	AMEQGVSD	AQKQSASW	ALFQGPPK	AGFQGAYS	ATVQGPSL	ASEQGEIQ	AVTQGFPTNFFQGPPGAMEQGVSDAQKQSASWALFQGPPKAGFQGAYSATVQGPSLASEQGEIQ
ViPR	BAJ49827.1		E5RPG7	Enterovirus A71	AVTQGFPT	NFYQGPTG	AMEQGVSD	AQKQSASW	ALFQGPPK	AGFQGAYS	ATVQGPSL	ASEQGEIQ	AVTQGFPTNFYQGPTGAMEQGVSDAQKQSASWALFQGPPKAGFQGAYSATVQGPSLASEQGEIQ
ViPR	BAJ49826.1		E5RPG6	Enterovirus A71	AVTQGFPT	NFFQGPPG	AMEQGVSD	AQKQSASW	ALFQGPPK	AGFQGAYS	ATVQGPSL	ASEQGEIQ	AVTQGFPTNFFQGPPGAMEQGVSDAQKQSASWALFQGPPKAGFQGAYSATVQGPSLASEQGEIQ
ViPR	AGH30715.1		M4QM70	Enterovirus A71	AVTQGFPT	NFFQGPPG	AMEQGVSD	AQKQSASW	ALFQGPPK	AGFQGAYS	ATVQGPSL	ASEQGEIQ	AVTQGFPTNFFQGPPGAMEQGVSDAQKQSASWALFQGPPKAGFQGAYSATVQGPSLASEQGEIQ
ViPR	AEK98147.1		G0Y7C2	Enterovirus A71	AVTQGFPT	NFFQGPPG	AMEQGVSD	AQKQSASW	ALFQGPPK	AGFQGAYS	ATVQGPSL	ASEQGEIQ	AVTQGFPTNFFQGPPGAMEQGVSDAQKQSASWALFQGPPKAGFQGAYSATVQGPSLASEQGEIQ
ViPR	AGH30726.1		M4QLY7	Enterovirus A71	AVTQGFPT	NFFQGPPG	AMEQGVSD	AQKQSASW	ALFQGPPK	AGFQGAYS	ATVQGPSL	ASEQGEIQ	AVTQGFPTNFFQGPPGAMEQGVSDAQKQSASWALFQGPPKAGFQGAYSATVQGPSLASEQGEIQ
ViPR	AEI99575.1		F8SVS6	Enterovirus A71	AVTQGFPT	SFFQGPPG	AMEQGVSD	AQKQSASW	ALFQGPPK	AGFQGAYS	ATVQGPSL	ASEQGEIQ	AVTQGFPTSFFQGPPGAMEQGVSDAQKQSASWALFQGPPKAGFQGAYSATVQGPSLASEQGEIQ
ViPR	ADX31284.1		D3K0N8	Enterovirus A71	AVTQGFPT	AFYQSPVE	AMEQGVSD	AQKQSASW	ALFQGPPK	AGFQGAYS	ATVQGPSL	ASEQGEIQ	AVTQGFPTAFYQSPVEAMEQGVSDAQKQSASWALFQGPPKAGFQGAYSATVQGPSLASEQGEIQ
ViPR	AGX01003.1		U3RCT5	Enterovirus A71	AVTQGFPT	AFYQSPVE	AMEQGVSD	AQKQSASW	ALFQGPPK	AGFQGAYS	ATVQGPSL	ASEQGEIQ	AVTQGFPTAFYQSPVEAMEQGVSDAQKQSASWALFQGPPKAGFQGAYSATVQGPSLASEQGEIQ
ViPR	AGH30725.1		M4QM78	Enterovirus A71	AVTQGFPT	AFYQSPVE	AMEQGVSD	AQKQSASW	ALFQGPPK	AGFQGAYS	ATVQGPSL	ASEQGEIQ	AVTQGFPTAFYQSPVEAMEQGVSDAQKQSASWALFQGPPKAGFQGAYSATVQGPSLASEQGEIQ
ViPR	ABW98598.1		B1NX57	Enterovirus A71	AVTQGFPT	AFYQSPVE	AMEQGVSD	AQKQSASW	ALFQGPPK	AGFQGAYS	ATVQGPSL	ASEQGEIQ	AVTQGFPTAFYQSPVEAMEQGVSDAQKQSASWALFQGPPKAGFQGAYSATVQGPSLASEQGEIQ
ViPR	ACY00663.1		D0UZU7	Enterovirus A71	AVTQGFPT	AFYQSPVE	AMEQGVSD	AQKQSASW	ALFQGPPK	AGFQGAYS	ATVQGPSL	ASEQGEIQ	AVTQGFPTAFYQSPVEAMEQGVSDAQKQSASWALFQGPPKAGFQGAYSATVQGPSLASEQGEIQ
ViPR	ACU45379.1		C7SQI3	Enterovirus A71	AVTQGFPT	AFYQSPVE	AMEQGVSD	AQKQSASW	ALFQGPPK	AGFQGAYS	ATVQGPSL	ASEQGEIQ	AVTQGFPTAFYQSPVEAMEQGVSDAQKQSASWALFQGPPKAGFQGAYSATVQGPSLASEQGEIQ
ViPR	AJE29752.1		A0A0B5D5K7	Enterovirus A71	AVTQGFPT	AFYQSPVE	AMEQGVSD	AQKQSASW	ALFQGPPK	AGFQGAYS	ATVQGPSL	ASEQGEIQ	AVTQGFPTAFYQSPVEAMEQGVSDAQKQSASWALFQGPPKAGFQGAYSATVQGPSLASEQGEIQ
ViPR	AHN13896.1		X2GAE4	Enterovirus A71	AVTQGFPT	AFYQSPVE	AMEQGVSD	AQKQSASW	ALFQGPLK	AGFQGAYS	ATVQGPSL	ASEQGEIQ	AVTQGFPTAFYQSPVEAMEQGVSDAQKQSASWALFQGPLKAGFQGAYSATVQGPSLASEQGEIQ
ViPR	ADI49643.1		D9HNS3	Enterovirus A71	AVTQGFPT	AFYQSPVE	AMEQGVSD	AQKQSASW	ALFQGPPK	AGFQGAYS	ATVQGPSL	ASEQGEIQ	AVTQGFPTAFYQSPVEAMEQGVSDAQKQSASWALFQGPPKAGFQGAYSATVQGPSLASEQGEIQ
ViPR	ADI49645.1		D9HNS5	Enterovirus A71	AVTQGFPT	AFYQSPVE	AMEQGVSD	AERQNNGW	ALFQGPPK	AGFQGAYS	ATVQGPSL	ASEQGEIQ	AVTQGFPTAFYQSPVEAMEQGVSDAERQNNGWALFQGPPKAGFQGAYSATVQGPSLASEQGEIQ
ViPR	ACY00665.1		D0UZU9	Enterovirus A71	AVTQGFPT	AFYQSPVE	AMEQGVSD	AVRQNNGW	ALFQGPPK	AGFQGAYS	ATVQGPSL	ASEQGEIQ	AVTQGFPTAFYQSPVEAMEQGVSDAVRQNNGWALFQGPPKAGFQGAYSATVQGPSLASEQGEIQ
ViPR	AEI99574.1		F8SVS5	Enterovirus A71	AVTQGFPT	AFYQSPVE	AMEQGVSD	AQKQSASW	ALFQGPPK	AGFQGAYS	ATVQGPSL	ASEQGEIQ	AVTQGFPTAFYQSPVEAMEQGVSDAQKQSASWALFQGPPKAGFQGAYSATVQGPSLASEQGEIQ
ViPR	AEF32490.1		F6KTB0	Enterovirus A71	AVTQGFPT	AFYQSPVE	AMEQGVSD	AERQNNGW	ALFQGPPK	AGFQGAYS	ATVQGPSL	ASEQGEIQ	AVTQGFPTAFYQSPVEAMEQGVSDAERQNNGWALFQGPPKAGFQGAYSATVQGPSLASEQGEIQ
ViPR	ACI25378.1		B6E136	Enterovirus A71	AVTQGFPT	NFYQGDVH	AMEQGVSD	AERQNNGW	ALFQGPPK	AGFQGAYS	ATVQGPSL	ASEQGEIQ	AVTQGFPTNFYQGDVHAMEQGVSDAERQNNGWALFQGPPKAGFQGAYSATVQGPSLASEQGEIQ
ViPR	AIG13043.1		A0A075Q406	Enterovirus A71	AVTQGFPT	NFYQGDVH	AMEQGVSD	AERQNNGW	ALFQGPPK	AGFQGAYS	ATVQGPSL	ASEQGEIQ	AVTQGFPTNFYQGDVHAMEQGVSDAERQNNGWALFQGPPKAGFQGAYSATVQGPSLASEQGEIQ
ViPR	ADJ37050.1		D9I0J2	Enterovirus A71	AVTQGFPT	SFYQGDVH	AMEQGVSD	AERQSNGW	ALFQGPPK	AGFQGAYS	ATVQGPSL	ASEQGEIQ	AVTQGFPTSFYQGDVHAMEQGVSDAERQSNGWALFQGPPKAGFQGAYSATVQGPSLASEQGEIQ
ViPR	AEA11176.1		F2YDQ0	Enterovirus A71	AVTQGFPT	NFYQGDVH	AMEQGVSD	AERQSNGW	ALFQGPPK	AGFQGAYS	ATVQGPSL	ASEQGEIQ	AVTQGFPTNFYQGDVHAMEQGVSDAERQSNGWALFQGPPKAGFQGAYSATVQGPSLASEQGEIQ
[truncated: 680 more rows]
