# Supplementary material for: Diverse viral proteases activate the NLRP1 inflammasome
Source: eLife. 2021 Jan 7;10:e60609. doi: 10.7554/eLife.60609 (PMC7857732; doi:10.7554/eLife.60609)
Supplement: Supplementary file 4. — FIMO-generated p-values and log10(p-value) represent the cleavage score at the provided matched sequence, where (A) is the optimized 3Cpro cleavage motif scores for true positive hits within enteroviral polyprotein dataset, (B) is the optimized 3Cpro cleavage motif scores for false positive hits within enteroviral polyprotein dataset where unique site matches are shown (24437), and (C) is the optimized 3Cpro cleavage motif scores for reported human cleavage sites from the Laitinen et al., 2016 dataset. [file elife-60609-supp4.xlsx]

## Sheet: SF4A. True positives
Supplemental File 4A. Optimized 3C cleavage motif scores for True Positive hits within enteroviral polyprotein dataset
MatchType	sequence_name	start_pos	stop_pos	p-value	log10_p-val	matched_sequence
TruePositive	ANN02908	1423	1430	8.13e-07	-6.08991	ALFQGPMC
TruePositive	ADK22846	1120	1127	1.17e-06	-5.93181	AMKQGDSW
TruePositive	AFK79845	1496	1503	1.78e-06	-5.74958	AMIQGPEH
TruePositive	ACK37418	1509	1516	1.78e-06	-5.74958	AQMQGPYS
TruePositive	AAL69631	1519	1526	2.11e-06	-5.67572	ANFQGPYT
TruePositive	NP_653149	1530	1537	2.11e-06	-5.67572	ANFQGPYT
TruePositive	NP_653149	1530	1537	2.11e-06	-5.67572	ANFQGPYT
TruePositive	ABM54528	1538	1545	2.41e-06	-5.61798	AGHQGPYT
TruePositive	ABK88241	1525	1532	3.04e-06	-5.51713	AGMQGPYT
TruePositive	ACI23463	1423	1430	3.15e-06	-5.50169	ALFQGPPM
TruePositive	ATG80398	1424	1431	3.15e-06	-5.50169	ALFQGPPM
TruePositive	ADD23216	1424	1431	3.15e-06	-5.50169	ALFQGPPM
TruePositive	AGV00137	1432	1439	3.15e-06	-5.50169	ALFQGPPM
TruePositive	AGV00138	1432	1439	3.15e-06	-5.50169	ALFQGPPM
TruePositive	AKL71247	1433	1440	3.15e-06	-5.50169	ALFQGPPM
TruePositive	AUF49624	1435	1442	3.15e-06	-5.50169	ALFQGPPM
TruePositive	AUD08531	1436	1443	3.15e-06	-5.50169	ALFQGPPM
TruePositive	AMD82546	1442	1449	3.15e-06	-5.50169	ALFQGPPM
TruePositive	YP_009246449	1523	1530	4.07e-06	-5.39041	AGFQGPYN
TruePositive	ACK37418	997	1004	4.2e-06	-5.37675	AHYQGIPD
TruePositive	ABM54526	1452	1459	4.34e-06	-5.36251	ALFQGPMQ
TruePositive	YP_009246449	1107	1114	5.56e-06	-5.25493	AQRQGESW
TruePositive	AAX47033	328	335	5.74e-06	-5.24109	AHHQGLPV
TruePositive	BAG70421	328	335	5.74e-06	-5.24109	AHHQGLPV
TruePositive	ACU00186	975	982	5.91e-06	-5.22841	AVHQGPIT
TruePositive	AKA64451	1498	1505	5.91e-06	-5.22841	AGMQGPYS
TruePositive	AKA64452	1498	1505	5.91e-06	-5.22841	AGMQGPYS
TruePositive	CAA74807	1499	1506	6.1e-06	-5.21467	AGYQGPYT
TruePositive	AIA21703	1499	1506	6.1e-06	-5.21467	AGYQGPYT
TruePositive	NP_758520	1499	1506	6.1e-06	-5.21467	AGYQGPYT
TruePositive	ADW78250	1499	1506	6.1e-06	-5.21467	AGYQGPYT
TruePositive	AEE01039	1500	1507	6.1e-06	-5.21467	AGYQGPYT
TruePositive	AFQ55916	1500	1507	6.1e-06	-5.21467	AGYQGPYT
TruePositive	AMD82094	1500	1507	6.1e-06	-5.21467	AGYQGPYT
TruePositive	AVJ35777	1502	1509	6.1e-06	-5.21467	AGYQGPYT
TruePositive	YP_009353025	1503	1510	6.1e-06	-5.21467	AGYQGPYT
TruePositive	AFK66746	1503	1510	6.1e-06	-5.21467	AGYQGPYT
TruePositive	ANV28267	1122	1129	6.48e-06	-5.18842	VMHQGDSW
TruePositive	ANV28266	1122	1129	6.48e-06	-5.18842	VMHQGDSW
TruePositive	ANV28262	1124	1131	6.48e-06	-5.18842	VMHQGDSW
TruePositive	AVK51671	1415	1422	6.48e-06	-5.18842	ALFQGPVC
TruePositive	BAA24003	1416	1423	6.48e-06	-5.18842	ALFQGPVC
TruePositive	AAZ73345	1416	1423	6.48e-06	-5.18842	ALFQGPVC
TruePositive	NP_045756	1416	1423	6.48e-06	-5.18842	ALFQGPVC
TruePositive	AAZ73343	1416	1423	6.48e-06	-5.18842	ALFQGPVC
TruePositive	YP_009246449	548	555	6.89e-06	-5.16178	AYQQGPNP
TruePositive	ADU20413	1121	1128	7.31e-06	-5.13608	AIRQGDSW
TruePositive	ACK37369	1410	1417	7.31e-06	-5.13608	AIFQGPIN
TruePositive	ACK37426	1410	1417	7.31e-06	-5.13608	AIFQGPIN
TruePositive	CAA25246	1122	1129	7.53e-06	-5.12321	AIEQGDSW
TruePositive	AKA64452	1409	1416	7.53e-06	-5.12321	AIFQGPPE
TruePositive	AKA64451	1409	1416	7.53e-06	-5.12321	AIFQGPPE
TruePositive	ARM53611	1607	1614	7.53e-06	-5.12321	AEFQGPPT
TruePositive	CAD67522	1122	1129	7.76e-06	-5.11014	AIRQGDGW
TruePositive	ABF51191	1405	1412	7.76e-06	-5.11014	AIFQGPID
TruePositive	ABF51206	1405	1412	7.76e-06	-5.11014	AIFQGPID
TruePositive	ACK37435	1405	1412	7.76e-06	-5.11014	AIFQGPID
TruePositive	ACK37390	1406	1413	7.76e-06	-5.11014	AIFQGPID
TruePositive	ABF51190	1406	1413	7.76e-06	-5.11014	AIFQGPID
TruePositive	APT69840	1406	1413	7.76e-06	-5.11014	AIFQGPID
TruePositive	ACK37388	1408	1415	7.76e-06	-5.11014	AIFQGPID
TruePositive	APT69833	1413	1420	7.76e-06	-5.11014	AIFQGPID
TruePositive	APT69841	1413	1420	7.76e-06	-5.11014	AIFQGPID
TruePositive	APT69836	1413	1420	7.76e-06	-5.11014	AIFQGPID
TruePositive	ACT89356	1413	1420	7.76e-06	-5.11014	AIFQGPID
TruePositive	ACT89355	1413	1420	7.76e-06	-5.11014	AIFQGPID
TruePositive	APT69835	1414	1421	7.76e-06	-5.11014	AIFQGPID
TruePositive	AQX36825	1414	1421	7.76e-06	-5.11014	AIFQGPID
TruePositive	ABF51202	1417	1424	7.76e-06	-5.11014	AIFQGPID
TruePositive	ACK37412	1417	1424	7.76e-06	-5.11014	AIFQGPID
TruePositive	ABF51201	1418	1425	7.76e-06	-5.11014	AIFQGPID
TruePositive	ABF51200	1420	1427	7.76e-06	-5.11014	AIFQGPID
TruePositive	ACK37408	1420	1427	7.76e-06	-5.11014	AIFQGPID
TruePositive	ACK37403	1421	1428	7.76e-06	-5.11014	AIFQGPID
TruePositive	ACK37392	1421	1428	7.76e-06	-5.11014	AIFQGPID
TruePositive	APT69832	1422	1429	7.76e-06	-5.11014	AIFQGPID
TruePositive	ACK37406	1422	1429	7.76e-06	-5.11014	AIFQGPID
TruePositive	ACK37376	1422	1429	7.76e-06	-5.11014	AIFQGPID
TruePositive	APT69831	1422	1429	7.76e-06	-5.11014	AIFQGPID
TruePositive	ACR14890	981	988	7.99e-06	-5.09745	AHTQGPIS
TruePositive	APT69826	984	991	7.99e-06	-5.09745	AHTQGPIS
TruePositive	ABU62849	984	991	7.99e-06	-5.09745	AHTQGPIS
TruePositive	APT69824	984	991	7.99e-06	-5.09745	AHTQGPIS
TruePositive	APT69825	1075	1082	7.99e-06	-5.09745	AKRQGDSW
TruePositive	AHK24838	1075	1082	7.99e-06	-5.09745	AKRQGDSW
TruePositive	AEE01039	1411	1418	8.47e-06	-5.07212	ALFQGPPQ
TruePositive	AMD82094	1411	1418	8.47e-06	-5.07212	ALFQGPPQ
TruePositive	YP_009353025	1414	1421	8.47e-06	-5.07212	ALFQGPPQ
TruePositive	ANJ61567	1433	1440	8.47e-06	-5.07212	ALFQGPPQ
TruePositive	QEG13948	1433	1440	8.47e-06	-5.07212	ALFQGPPQ
TruePositive	QEG13941	1433	1440	8.47e-06	-5.07212	ALFQGPPQ
TruePositive	BAW35377	1433	1440	8.47e-06	-5.07212	ALFQGPPQ
TruePositive	QEG13930	1433	1440	8.47e-06	-5.07212	ALFQGPPQ
TruePositive	ANJ61556	1433	1440	8.47e-06	-5.07212	ALFQGPPQ
TruePositive	QEG13928	1433	1440	8.47e-06	-5.07212	ALFQGPPQ
TruePositive	QEG13922	1433	1440	8.47e-06	-5.07212	ALFQGPPQ
TruePositive	QEG13932	1433	1440	8.47e-06	-5.07212	ALFQGPPQ
TruePositive	ANJ61729	1433	1440	8.47e-06	-5.07212	ALFQGPPQ
TruePositive	BAW35375	1433	1440	8.47e-06	-5.07212	ALFQGPPQ
TruePositive	QEG13945	1433	1440	8.47e-06	-5.07212	ALFQGPPQ
TruePositive	ANJ61563	1433	1440	8.47e-06	-5.07212	ALFQGPPQ
TruePositive	ANJ61595	1433	1440	8.47e-06	-5.07212	ALFQGPPQ
TruePositive	ANJ61545	1433	1440	8.47e-06	-5.07212	ALFQGPPQ
TruePositive	ANJ61547	1433	1440	8.47e-06	-5.07212	ALFQGPPQ
TruePositive	ANJ61568	1433	1440	8.47e-06	-5.07212	ALFQGPPQ
TruePositive	AKU75647	1433	1440	8.47e-06	-5.07212	ALFQGPPQ
TruePositive	ANJ61542	1433	1440	8.47e-06	-5.07212	ALFQGPPQ
TruePositive	ANJ61561	1433	1440	8.47e-06	-5.07212	ALFQGPPQ
TruePositive	QEG13947	1433	1440	8.47e-06	-5.07212	ALFQGPPQ
TruePositive	AFM73548	1433	1440	8.47e-06	-5.07212	ALFQGPPQ
TruePositive	QEG13939	1433	1440	8.47e-06	-5.07212	ALFQGPPQ
TruePositive	ANJ61546	1433	1440	8.47e-06	-5.07212	ALFQGPPQ
TruePositive	AIT52325	1433	1440	8.47e-06	-5.07212	ALFQGPPQ
TruePositive	QEG13935	1433	1440	8.47e-06	-5.07212	ALFQGPPQ
TruePositive	ANJ61749	1433	1440	8.47e-06	-5.07212	ALFQGPPQ
TruePositive	QEG13921	1433	1440	8.47e-06	-5.07212	ALFQGPPQ
TruePositive	QEG13923	1433	1440	8.47e-06	-5.07212	ALFQGPPQ
TruePositive	ANJ61550	1433	1440	8.47e-06	-5.07212	ALFQGPPQ
TruePositive	BAW35374	1433	1440	8.47e-06	-5.07212	ALFQGPPQ
TruePositive	QEG13920	1433	1440	8.47e-06	-5.07212	ALFQGPPQ
TruePositive	ANJ61548	1433	1440	8.47e-06	-5.07212	ALFQGPPQ
TruePositive	ANJ61582	1433	1440	8.47e-06	-5.07212	ALFQGPPQ
TruePositive	QEG13944	1433	1440	8.47e-06	-5.07212	ALFQGPPQ
TruePositive	ANJ61590	1433	1440	8.47e-06	-5.07212	ALFQGPPQ
TruePositive	BAW35376	1433	1440	8.47e-06	-5.07212	ALFQGPPQ
TruePositive	AGC00381	1433	1440	8.47e-06	-5.07212	ALFQGPPQ
TruePositive	QEG13924	1433	1440	8.47e-06	-5.07212	ALFQGPPQ
TruePositive	QEG13934	1433	1440	8.47e-06	-5.07212	ALFQGPPQ
TruePositive	ANJ61578	1433	1440	8.47e-06	-5.07212	ALFQGPPQ
TruePositive	AKU75613	1434	1441	8.47e-06	-5.07212	ALFQGPPQ
TruePositive	BBM96399	1434	1441	8.47e-06	-5.07212	ALFQGPPQ
TruePositive	ANJ61594	1434	1441	8.47e-06	-5.07212	ALFQGPPQ
TruePositive	QCE20703	1434	1441	8.47e-06	-5.07212	ALFQGPPQ
TruePositive	ALP31106	1434	1441	8.47e-06	-5.07212	ALFQGPPQ
TruePositive	QCE20701	1434	1441	8.47e-06	-5.07212	ALFQGPPQ
TruePositive	QEG13957	1434	1441	8.47e-06	-5.07212	ALFQGPPQ
TruePositive	QEG13927	1434	1441	8.47e-06	-5.07212	ALFQGPPQ
TruePositive	APU51952	1434	1441	8.47e-06	-5.07212	ALFQGPPQ
TruePositive	QCE20702	1434	1441	8.47e-06	-5.07212	ALFQGPPQ
TruePositive	ALP31100	1434	1441	8.47e-06	-5.07212	ALFQGPPQ
TruePositive	ANN46856	1434	1441	8.47e-06	-5.07212	ALFQGPPQ
TruePositive	ALP31097	1434	1441	8.47e-06	-5.07212	ALFQGPPQ
TruePositive	ALJ53630	1434	1441	8.47e-06	-5.07212	ALFQGPPQ
TruePositive	AKT07950	1434	1441	8.47e-06	-5.07212	ALFQGPPQ
TruePositive	QEG14007	1434	1441	8.47e-06	-5.07212	ALFQGPPQ
TruePositive	ALP31160	1434	1441	8.47e-06	-5.07212	ALFQGPPQ
TruePositive	ANJ61554	1434	1441	8.47e-06	-5.07212	ALFQGPPQ
TruePositive	AKU75646	1434	1441	8.47e-06	-5.07212	ALFQGPPQ
TruePositive	ANJ61566	1434	1441	8.47e-06	-5.07212	ALFQGPPQ
TruePositive	BAK08578	1434	1441	8.47e-06	-5.07212	ALFQGPPQ
TruePositive	ALP31157	1434	1441	8.47e-06	-5.07212	ALFQGPPQ
TruePositive	ALP31146	1434	1441	8.47e-06	-5.07212	ALFQGPPQ
TruePositive	ALP31119	1434	1441	8.47e-06	-5.07212	ALFQGPPQ
TruePositive	QCE20695	1434	1441	8.47e-06	-5.07212	ALFQGPPQ
TruePositive	QEG13984	1434	1441	8.47e-06	-5.07212	ALFQGPPQ
TruePositive	ANJ61565	1434	1441	8.47e-06	-5.07212	ALFQGPPQ
TruePositive	AKU75594	1434	1441	8.47e-06	-5.07212	ALFQGPPQ
TruePositive	QEG13942	1434	1441	8.47e-06	-5.07212	ALFQGPPQ
TruePositive	AWW21300	1434	1441	8.47e-06	-5.07212	ALFQGPPQ
TruePositive	BAW35418	1434	1441	8.47e-06	-5.07212	ALFQGPPQ
TruePositive	QBA90621	1434	1441	8.47e-06	-5.07212	ALFQGPPQ
TruePositive	QEJ82279	1434	1441	8.47e-06	-5.07212	ALFQGPPQ
TruePositive	QEJ82275	1434	1441	8.47e-06	-5.07212	ALFQGPPQ
TruePositive	ANN46839	1434	1441	8.47e-06	-5.07212	ALFQGPPQ
TruePositive	ALP31101	1434	1441	8.47e-06	-5.07212	ALFQGPPQ
TruePositive	ANJ61722	1434	1441	8.47e-06	-5.07212	ALFQGPPQ
TruePositive	ANJ61723	1434	1441	8.47e-06	-5.07212	ALFQGPPQ
TruePositive	QEJ82278	1434	1441	8.47e-06	-5.07212	ALFQGPPQ
TruePositive	ALP31088	1434	1441	8.47e-06	-5.07212	ALFQGPPQ
TruePositive	ANN46853	1434	1441	8.47e-06	-5.07212	ALFQGPPQ
TruePositive	ANJ61551	1434	1441	8.47e-06	-5.07212	ALFQGPPQ
TruePositive	QEG13925	1434	1441	8.47e-06	-5.07212	ALFQGPPQ
TruePositive	QEG13976	1434	1441	8.47e-06	-5.07212	ALFQGPPQ
TruePositive	ANJ61719	1434	1441	8.47e-06	-5.07212	ALFQGPPQ
TruePositive	AIT52326	1434	1441	8.47e-06	-5.07212	ALFQGPPQ
TruePositive	ALP31178	1434	1441	8.47e-06	-5.07212	ALFQGPPQ
TruePositive	QEG13940	1434	1441	8.47e-06	-5.07212	ALFQGPPQ
TruePositive	AKU75641	1434	1441	8.47e-06	-5.07212	ALFQGPPQ
TruePositive	AOV86534	1434	1441	8.47e-06	-5.07212	ALFQGPPQ
TruePositive	AOF41443	1434	1441	8.47e-06	-5.07212	ALFQGPPQ
TruePositive	ANN46860	1434	1441	8.47e-06	-5.07212	ALFQGPPQ
TruePositive	QEG13969	1434	1441	8.47e-06	-5.07212	ALFQGPPQ
TruePositive	QEG13958	1434	1441	8.47e-06	-5.07212	ALFQGPPQ
TruePositive	ANJ61589	1434	1441	8.47e-06	-5.07212	ALFQGPPQ
TruePositive	ALP31158	1434	1441	8.47e-06	-5.07212	ALFQGPPQ
TruePositive	ALP31103	1434	1441	8.47e-06	-5.07212	ALFQGPPQ
TruePositive	AWW21301	1434	1441	8.47e-06	-5.07212	ALFQGPPQ
TruePositive	ANJ61737	1434	1441	8.47e-06	-5.07212	ALFQGPPQ
TruePositive	QEG13967	1434	1441	8.47e-06	-5.07212	ALFQGPPQ
TruePositive	ANJ61727	1434	1441	8.47e-06	-5.07212	ALFQGPPQ
TruePositive	ALP31142	1434	1441	8.47e-06	-5.07212	ALFQGPPQ
TruePositive	ALP31140	1434	1441	8.47e-06	-5.07212	ALFQGPPQ
TruePositive	QEG13956	1434	1441	8.47e-06	-5.07212	ALFQGPPQ
TruePositive	ALP31094	1434	1441	8.47e-06	-5.07212	ALFQGPPQ
TruePositive	QEG13991	1434	1441	8.47e-06	-5.07212	ALFQGPPQ
TruePositive	QEG13929	1434	1441	8.47e-06	-5.07212	ALFQGPPQ
TruePositive	ANJ61560	1434	1441	8.47e-06	-5.07212	ALFQGPPQ
TruePositive	AOV86542	1434	1441	8.47e-06	-5.07212	ALFQGPPQ
TruePositive	AWW21302	1434	1441	8.47e-06	-5.07212	ALFQGPPQ
TruePositive	AKU75621	1434	1441	8.47e-06	-5.07212	ALFQGPPQ
TruePositive	ANJ61592	1434	1441	8.47e-06	-5.07212	ALFQGPPQ
TruePositive	ALP31175	1434	1441	8.47e-06	-5.07212	ALFQGPPQ
TruePositive	APU51949	1434	1441	8.47e-06	-5.07212	ALFQGPPQ
TruePositive	ALP31117	1434	1441	8.47e-06	-5.07212	ALFQGPPQ
TruePositive	AKT08836	1434	1441	8.47e-06	-5.07212	ALFQGPPQ
TruePositive	ANN46849	1434	1441	8.47e-06	-5.07212	ALFQGPPQ
TruePositive	ALP31179	1434	1441	8.47e-06	-5.07212	ALFQGPPQ
TruePositive	ANE37233	1434	1441	8.47e-06	-5.07212	ALFQGPPQ
TruePositive	AOF41445	1434	1441	8.47e-06	-5.07212	ALFQGPPQ
TruePositive	AOV86541	1434	1441	8.47e-06	-5.07212	ALFQGPPQ
TruePositive	APU51957	1434	1441	8.47e-06	-5.07212	ALFQGPPQ
TruePositive	ANN46828	1434	1441	8.47e-06	-5.07212	ALFQGPPQ
TruePositive	QCE20691	1434	1441	8.47e-06	-5.07212	ALFQGPPQ
TruePositive	QBA90620	1434	1441	8.47e-06	-5.07212	ALFQGPPQ
TruePositive	AKU75616	1434	1441	8.47e-06	-5.07212	ALFQGPPQ
TruePositive	ANJ61559	1434	1441	8.47e-06	-5.07212	ALFQGPPQ
TruePositive	QEG13937	1434	1441	8.47e-06	-5.07212	ALFQGPPQ
TruePositive	QEJ82277	1434	1441	8.47e-06	-5.07212	ALFQGPPQ
TruePositive	QCE20700	1434	1441	8.47e-06	-5.07212	ALFQGPPQ
TruePositive	ANN46835	1434	1441	8.47e-06	-5.07212	ALFQGPPQ
TruePositive	QCE20706	1434	1441	8.47e-06	-5.07212	ALFQGPPQ
TruePositive	ANJ61744	1434	1441	8.47e-06	-5.07212	ALFQGPPQ
TruePositive	AKU75601	1434	1441	8.47e-06	-5.07212	ALFQGPPQ
TruePositive	ALP31180	1434	1441	8.47e-06	-5.07212	ALFQGPPQ
TruePositive	AWW21303	1434	1441	8.47e-06	-5.07212	ALFQGPPQ
TruePositive	AOF41451	1434	1441	8.47e-06	-5.07212	ALFQGPPQ
TruePositive	AKU75634	1434	1441	8.47e-06	-5.07212	ALFQGPPQ
TruePositive	ALP31170	1434	1441	8.47e-06	-5.07212	ALFQGPPQ
TruePositive	ALP31126	1434	1441	8.47e-06	-5.07212	ALFQGPPQ
TruePositive	ALP31082	1434	1441	8.47e-06	-5.07212	ALFQGPPQ
TruePositive	ANZ79244	1434	1441	8.47e-06	-5.07212	ALFQGPPQ
TruePositive	QEG13951	1434	1441	8.47e-06	-5.07212	ALFQGPPQ
TruePositive	ALP31143	1434	1441	8.47e-06	-5.07212	ALFQGPPQ
TruePositive	QEG13943	1434	1441	8.47e-06	-5.07212	ALFQGPPQ
TruePositive	QEG13975	1434	1441	8.47e-06	-5.07212	ALFQGPPQ
TruePositive	ALP31132	1434	1441	8.47e-06	-5.07212	ALFQGPPQ
TruePositive	AWW21311	1434	1441	8.47e-06	-5.07212	ALFQGPPQ
TruePositive	QEJ82281	1434	1441	8.47e-06	-5.07212	ALFQGPPQ
TruePositive	ALP31168	1434	1441	8.47e-06	-5.07212	ALFQGPPQ
TruePositive	ALP31149	1434	1441	8.47e-06	-5.07212	ALFQGPPQ
TruePositive	ALP31087	1434	1441	8.47e-06	-5.07212	ALFQGPPQ
TruePositive	AOF41448	1434	1441	8.47e-06	-5.07212	ALFQGPPQ
TruePositive	QEU45794	1434	1441	8.47e-06	-5.07212	ALFQGPPQ
TruePositive	AJI76568	1434	1441	8.47e-06	-5.07212	ALFQGPPQ
TruePositive	ANQ69419	1434	1441	8.47e-06	-5.07212	ALFQGPPQ
TruePositive	ALP31125	1434	1441	8.47e-06	-5.07212	ALFQGPPQ
TruePositive	APU51947	1434	1441	8.47e-06	-5.07212	ALFQGPPQ
TruePositive	ANZ79242	1434	1441	8.47e-06	-5.07212	ALFQGPPQ
TruePositive	AOF41452	1434	1441	8.47e-06	-5.07212	ALFQGPPQ
TruePositive	ANJ61584	1434	1441	8.47e-06	-5.07212	ALFQGPPQ
TruePositive	ANN46831	1434	1441	8.47e-06	-5.07212	ALFQGPPQ
TruePositive	AKU75624	1434	1441	8.47e-06	-5.07212	ALFQGPPQ
TruePositive	ANN46843	1434	1441	8.47e-06	-5.07212	ALFQGPPQ
TruePositive	QEG13962	1434	1441	8.47e-06	-5.07212	ALFQGPPQ
TruePositive	AJI76559	1434	1441	8.47e-06	-5.07212	ALFQGPPQ
TruePositive	ANJ61544	1434	1441	8.47e-06	-5.07212	ALFQGPPQ
TruePositive	ANN46859	1434	1441	8.47e-06	-5.07212	ALFQGPPQ
TruePositive	AWW21306	1434	1441	8.47e-06	-5.07212	ALFQGPPQ
TruePositive	ALP31166	1434	1441	8.47e-06	-5.07212	ALFQGPPQ
TruePositive	ANJ61588	1434	1441	8.47e-06	-5.07212	ALFQGPPQ
TruePositive	AKU75645	1434	1441	8.47e-06	-5.07212	ALFQGPPQ
TruePositive	ANN46829	1434	1441	8.47e-06	-5.07212	ALFQGPPQ
TruePositive	AKU75628	1434	1441	8.47e-06	-5.07212	ALFQGPPQ
TruePositive	QCE20692	1434	1441	8.47e-06	-5.07212	ALFQGPPQ
TruePositive	ANJ61581	1434	1441	8.47e-06	-5.07212	ALFQGPPQ
TruePositive	ALP31141	1434	1441	8.47e-06	-5.07212	ALFQGPPQ
TruePositive	ALP31163	1434	1441	8.47e-06	-5.07212	ALFQGPPQ
TruePositive	ALP31148	1434	1441	8.47e-06	-5.07212	ALFQGPPQ
TruePositive	ALP31098	1434	1441	8.47e-06	-5.07212	ALFQGPPQ
TruePositive	ANJ61543	1434	1441	8.47e-06	-5.07212	ALFQGPPQ
TruePositive	ANJ61572	1434	1441	8.47e-06	-5.07212	ALFQGPPQ
TruePositive	ALP31145	1434	1441	8.47e-06	-5.07212	ALFQGPPQ
TruePositive	AKU75608	1434	1441	8.47e-06	-5.07212	ALFQGPPQ
TruePositive	ANE37236	1434	1441	8.47e-06	-5.07212	ALFQGPPQ
TruePositive	AJI76555	1434	1441	8.47e-06	-5.07212	ALFQGPPQ
TruePositive	AVW85864	1434	1441	8.47e-06	-5.07212	ALFQGPPQ
TruePositive	QEJ82274	1434	1441	8.47e-06	-5.07212	ALFQGPPQ
TruePositive	AKU75599	1434	1441	8.47e-06	-5.07212	ALFQGPPQ
TruePositive	ALP31105	1434	1441	8.47e-06	-5.07212	ALFQGPPQ
TruePositive	ALP31116	1434	1441	8.47e-06	-5.07212	ALFQGPPQ
TruePositive	ALP31110	1434	1441	8.47e-06	-5.07212	ALFQGPPQ
TruePositive	AAR98503	1434	1441	8.47e-06	-5.07212	ALFQGPPQ
TruePositive	ANQ69417	1434	1441	8.47e-06	-5.07212	ALFQGPPQ
TruePositive	AYW17097	1434	1441	8.47e-06	-5.07212	ALFQGPPQ
TruePositive	AOV86539	1434	1441	8.47e-06	-5.07212	ALFQGPPQ
TruePositive	ALJ53629	1434	1441	8.47e-06	-5.07212	ALFQGPPQ
TruePositive	ANN46834	1434	1441	8.47e-06	-5.07212	ALFQGPPQ
TruePositive	AKT08833	1434	1441	8.47e-06	-5.07212	ALFQGPPQ
TruePositive	ANJ61730	1434	1441	8.47e-06	-5.07212	ALFQGPPQ
TruePositive	QEG13983	1434	1441	8.47e-06	-5.07212	ALFQGPPQ
TruePositive	AWW21304	1434	1441	8.47e-06	-5.07212	ALFQGPPQ
TruePositive	AKU75607	1434	1441	8.47e-06	-5.07212	ALFQGPPQ
TruePositive	AYW17094	1434	1441	8.47e-06	-5.07212	ALFQGPPQ
TruePositive	ALP31122	1434	1441	8.47e-06	-5.07212	ALFQGPPQ
TruePositive	ANJ61739	1434	1441	8.47e-06	-5.07212	ALFQGPPQ
TruePositive	AKU75625	1434	1441	8.47e-06	-5.07212	ALFQGPPQ
TruePositive	QEG13986	1434	1441	8.47e-06	-5.07212	ALFQGPPQ
TruePositive	QEG13989	1434	1441	8.47e-06	-5.07212	ALFQGPPQ
TruePositive	ANJ61555	1434	1441	8.47e-06	-5.07212	ALFQGPPQ
TruePositive	QEG13979	1434	1441	8.47e-06	-5.07212	ALFQGPPQ
TruePositive	AKU75630	1434	1441	8.47e-06	-5.07212	ALFQGPPQ
TruePositive	ANJ61562	1434	1441	8.47e-06	-5.07212	ALFQGPPQ
TruePositive	ANJ61601	1434	1441	8.47e-06	-5.07212	ALFQGPPQ
TruePositive	ANN46826	1434	1441	8.47e-06	-5.07212	ALFQGPPQ
TruePositive	ANN46851	1434	1441	8.47e-06	-5.07212	ALFQGPPQ
TruePositive	AKU75592	1434	1441	8.47e-06	-5.07212	ALFQGPPQ
TruePositive	ANJ61564	1434	1441	8.47e-06	-5.07212	ALFQGPPQ
TruePositive	ALP31121	1434	1441	8.47e-06	-5.07212	ALFQGPPQ
TruePositive	AKT08827	1434	1441	8.47e-06	-5.07212	ALFQGPPQ
TruePositive	QEG13926	1434	1441	8.47e-06	-5.07212	ALFQGPPQ
TruePositive	AWW21298	1434	1441	8.47e-06	-5.07212	ALFQGPPQ
TruePositive	QEG13949	1434	1441	8.47e-06	-5.07212	ALFQGPPQ
TruePositive	ANJ61587	1434	1441	8.47e-06	-5.07212	ALFQGPPQ
TruePositive	ALP31090	1434	1441	8.47e-06	-5.07212	ALFQGPPQ
TruePositive	QEG13970	1434	1441	8.47e-06	-5.07212	ALFQGPPQ
TruePositive	ALP31153	1434	1441	8.47e-06	-5.07212	ALFQGPPQ
TruePositive	ANN46836	1434	1441	8.47e-06	-5.07212	ALFQGPPQ
TruePositive	APU51953	1434	1441	8.47e-06	-5.07212	ALFQGPPQ
TruePositive	ANJ61738	1434	1441	8.47e-06	-5.07212	ALFQGPPQ
TruePositive	ANJ61571	1434	1441	8.47e-06	-5.07212	ALFQGPPQ
TruePositive	ALP31127	1434	1441	8.47e-06	-5.07212	ALFQGPPQ
TruePositive	QEG13980	1434	1441	8.47e-06	-5.07212	ALFQGPPQ
TruePositive	ANN46832	1434	1441	8.47e-06	-5.07212	ALFQGPPQ
TruePositive	ANJ61593	1434	1441	8.47e-06	-5.07212	ALFQGPPQ
TruePositive	QEG13961	1434	1441	8.47e-06	-5.07212	ALFQGPPQ
TruePositive	ANQ69420	1434	1441	8.47e-06	-5.07212	ALFQGPPQ
TruePositive	ANJ61731	1434	1441	8.47e-06	-5.07212	ALFQGPPQ
TruePositive	ANJ61735	1434	1441	8.47e-06	-5.07212	ALFQGPPQ
TruePositive	QEG13953	1434	1441	8.47e-06	-5.07212	ALFQGPPQ
TruePositive	ALP31124	1434	1441	8.47e-06	-5.07212	ALFQGPPQ
TruePositive	ALP31173	1434	1441	8.47e-06	-5.07212	ALFQGPPQ
TruePositive	ANJ61576	1434	1441	8.47e-06	-5.07212	ALFQGPPQ
TruePositive	ANN46846	1434	1441	8.47e-06	-5.07212	ALFQGPPQ
TruePositive	ANJ61591	1434	1441	8.47e-06	-5.07212	ALFQGPPQ
TruePositive	ALP31114	1434	1441	8.47e-06	-5.07212	ALFQGPPQ
TruePositive	ALP31151	1434	1441	8.47e-06	-5.07212	ALFQGPPQ
TruePositive	ANJ61585	1434	1441	8.47e-06	-5.07212	ALFQGPPQ
TruePositive	QEJ82282	1434	1441	8.47e-06	-5.07212	ALFQGPPQ
TruePositive	AKU75632	1434	1441	8.47e-06	-5.07212	ALFQGPPQ
TruePositive	ALG02131	1434	1441	8.47e-06	-5.07212	ALFQGPPQ
TruePositive	ANN46827	1434	1441	8.47e-06	-5.07212	ALFQGPPQ
TruePositive	AVW85865	1434	1441	8.47e-06	-5.07212	ALFQGPPQ
TruePositive	AKU75605	1434	1441	8.47e-06	-5.07212	ALFQGPPQ
TruePositive	ALP31112	1434	1441	8.47e-06	-5.07212	ALFQGPPQ
TruePositive	ANN46840	1434	1441	8.47e-06	-5.07212	ALFQGPPQ
TruePositive	ANJ61747	1434	1441	8.47e-06	-5.07212	ALFQGPPQ
TruePositive	QEU45799	1434	1441	8.47e-06	-5.07212	ALFQGPPQ
TruePositive	AKU75640	1434	1441	8.47e-06	-5.07212	ALFQGPPQ
TruePositive	AKU75623	1434	1441	8.47e-06	-5.07212	ALFQGPPQ
TruePositive	QEU45796	1434	1441	8.47e-06	-5.07212	ALFQGPPQ
TruePositive	AOF41447	1434	1441	8.47e-06	-5.07212	ALFQGPPQ
TruePositive	AKU75635	1434	1441	8.47e-06	-5.07212	ALFQGPPQ
TruePositive	ALP31129	1434	1441	8.47e-06	-5.07212	ALFQGPPQ
TruePositive	QCE20698	1434	1441	8.47e-06	-5.07212	ALFQGPPQ
TruePositive	ALP31162	1434	1441	8.47e-06	-5.07212	ALFQGPPQ
TruePositive	AKU75639	1434	1441	8.47e-06	-5.07212	ALFQGPPQ
TruePositive	ANN46847	1434	1441	8.47e-06	-5.07212	ALFQGPPQ
TruePositive	AKQ44188	1434	1441	8.47e-06	-5.07212	ALFQGPPQ
TruePositive	ALP31118	1434	1441	8.47e-06	-5.07212	ALFQGPPQ
TruePositive	QEG13974	1434	1441	8.47e-06	-5.07212	ALFQGPPQ
TruePositive	AKU75595	1434	1441	8.47e-06	-5.07212	ALFQGPPQ
TruePositive	AKU75611	1434	1441	8.47e-06	-5.07212	ALFQGPPQ
TruePositive	ANJ61539	1434	1441	8.47e-06	-5.07212	ALFQGPPQ
TruePositive	ALP31137	1434	1441	8.47e-06	-5.07212	ALFQGPPQ
TruePositive	AWW21309	1434	1441	8.47e-06	-5.07212	ALFQGPPQ
TruePositive	AYW17089	1434	1441	8.47e-06	-5.07212	ALFQGPPQ
TruePositive	ANN46854	1434	1441	8.47e-06	-5.07212	ALFQGPPQ
TruePositive	ANN46837	1434	1441	8.47e-06	-5.07212	ALFQGPPQ
TruePositive	AKT08834	1434	1441	8.47e-06	-5.07212	ALFQGPPQ
TruePositive	ALP31174	1434	1441	8.47e-06	-5.07212	ALFQGPPQ
TruePositive	ANJ61599	1434	1441	8.47e-06	-5.07212	ALFQGPPQ
TruePositive	ANN46833	1434	1441	8.47e-06	-5.07212	ALFQGPPQ
TruePositive	AKU75638	1434	1441	8.47e-06	-5.07212	ALFQGPPQ
TruePositive	AKU75636	1434	1441	8.47e-06	-5.07212	ALFQGPPQ
TruePositive	YP_009505605	1434	1441	8.47e-06	-5.07212	ALFQGPPQ
TruePositive	ALP31144	1434	1441	8.47e-06	-5.07212	ALFQGPPQ
TruePositive	AOF41444	1434	1441	8.47e-06	-5.07212	ALFQGPPQ
TruePositive	ANJ61724	1434	1441	8.47e-06	-5.07212	ALFQGPPQ
TruePositive	AKQ44196	1434	1441	8.47e-06	-5.07212	ALFQGPPQ
TruePositive	APP91863	1434	1441	8.47e-06	-5.07212	ALFQGPPQ
TruePositive	QCE20696	1434	1441	8.47e-06	-5.07212	ALFQGPPQ
TruePositive	ANJ61552	1434	1441	8.47e-06	-5.07212	ALFQGPPQ
TruePositive	APU51948	1434	1441	8.47e-06	-5.07212	ALFQGPPQ
TruePositive	ALP31123	1434	1441	8.47e-06	-5.07212	ALFQGPPQ
TruePositive	APU51951	1434	1441	8.47e-06	-5.07212	ALFQGPPQ
TruePositive	AWW21305	1434	1441	8.47e-06	-5.07212	ALFQGPPQ
TruePositive	AKU75626	1434	1441	8.47e-06	-5.07212	ALFQGPPQ
TruePositive	APU51946	1434	1441	8.47e-06	-5.07212	ALFQGPPQ
TruePositive	ANN46852	1434	1441	8.47e-06	-5.07212	ALFQGPPQ
TruePositive	AZL41614	1434	1441	8.47e-06	-5.07212	ALFQGPPQ
TruePositive	QCE20690	1434	1441	8.47e-06	-5.07212	ALFQGPPQ
TruePositive	ANQ69416	1434	1441	8.47e-06	-5.07212	ALFQGPPQ
TruePositive	ANN46838	1434	1441	8.47e-06	-5.07212	ALFQGPPQ
TruePositive	QCE20694	1434	1441	8.47e-06	-5.07212	ALFQGPPQ
TruePositive	ANJ61575	1434	1441	8.47e-06	-5.07212	ALFQGPPQ
TruePositive	AKU75596	1434	1441	8.47e-06	-5.07212	ALFQGPPQ
TruePositive	QEG13988	1434	1441	8.47e-06	-5.07212	ALFQGPPQ
TruePositive	QEG13971	1434	1441	8.47e-06	-5.07212	ALFQGPPQ
TruePositive	ALP31133	1434	1441	8.47e-06	-5.07212	ALFQGPPQ
TruePositive	AKQ44195	1434	1441	8.47e-06	-5.07212	ALFQGPPQ
TruePositive	ANJ61750	1434	1441	8.47e-06	-5.07212	ALFQGPPQ
TruePositive	AKU75617	1434	1441	8.47e-06	-5.07212	ALFQGPPQ
TruePositive	ALP31171	1434	1441	8.47e-06	-5.07212	ALFQGPPQ
TruePositive	ANN46850	1434	1441	8.47e-06	-5.07212	ALFQGPPQ
TruePositive	ANJ61541	1434	1441	8.47e-06	-5.07212	ALFQGPPQ
TruePositive	QEJ82271	1434	1441	8.47e-06	-5.07212	ALFQGPPQ
TruePositive	ANE37235	1434	1441	8.47e-06	-5.07212	ALFQGPPQ
TruePositive	AKQ44189	1434	1441	8.47e-06	-5.07212	ALFQGPPQ
TruePositive	QEG13965	1434	1441	8.47e-06	-5.07212	ALFQGPPQ
TruePositive	ALP31169	1434	1441	8.47e-06	-5.07212	ALFQGPPQ
TruePositive	ALP31131	1434	1441	8.47e-06	-5.07212	ALFQGPPQ
TruePositive	AKU75618	1434	1441	8.47e-06	-5.07212	ALFQGPPQ
TruePositive	ALP31085	1434	1441	8.47e-06	-5.07212	ALFQGPPQ
TruePositive	AKU75615	1434	1441	8.47e-06	-5.07212	ALFQGPPQ
TruePositive	ALP31152	1434	1441	8.47e-06	-5.07212	ALFQGPPQ
TruePositive	ALP31176	1434	1441	8.47e-06	-5.07212	ALFQGPPQ
TruePositive	AKU75597	1434	1441	8.47e-06	-5.07212	ALFQGPPQ
TruePositive	APP91862	1434	1441	8.47e-06	-5.07212	ALFQGPPQ
TruePositive	ANJ61720	1434	1441	8.47e-06	-5.07212	ALFQGPPQ
TruePositive	ANJ61721	1434	1441	8.47e-06	-5.07212	ALFQGPPQ
TruePositive	ALP31091	1434	1441	8.47e-06	-5.07212	ALFQGPPQ
TruePositive	ALP31111	1434	1441	8.47e-06	-5.07212	ALFQGPPQ
TruePositive	AOF41449	1434	1441	8.47e-06	-5.07212	ALFQGPPQ
TruePositive	AKU75612	1434	1441	8.47e-06	-5.07212	ALFQGPPQ
TruePositive	BBM96400	1434	1441	8.47e-06	-5.07212	ALFQGPPQ
TruePositive	AOV86540	1434	1441	8.47e-06	-5.07212	ALFQGPPQ
TruePositive	QEG13938	1434	1441	8.47e-06	-5.07212	ALFQGPPQ
TruePositive	ALP31165	1434	1441	8.47e-06	-5.07212	ALFQGPPQ
TruePositive	ANJ61557	1434	1441	8.47e-06	-5.07212	ALFQGPPQ
TruePositive	ANJ61569	1434	1441	8.47e-06	-5.07212	ALFQGPPQ
TruePositive	ALP31083	1434	1441	8.47e-06	-5.07212	ALFQGPPQ
TruePositive	AYW17092	1434	1441	8.47e-06	-5.07212	ALFQGPPQ
TruePositive	EV68polyprotein	1434	1441	8.47e-06	-5.07212	ALFQGPPQ
TruePositive	ANE37234	1434	1441	8.47e-06	-5.07212	ALFQGPPQ
TruePositive	AKQ44190	1434	1441	8.47e-06	-5.07212	ALFQGPPQ
TruePositive	AOV86535	1434	1441	8.47e-06	-5.07212	ALFQGPPQ
TruePositive	ALP31161	1434	1441	8.47e-06	-5.07212	ALFQGPPQ
TruePositive	ALP31159	1434	1441	8.47e-06	-5.07212	ALFQGPPQ
TruePositive	ALP31164	1434	1441	8.47e-06	-5.07212	ALFQGPPQ
TruePositive	AJI76564	1434	1441	8.47e-06	-5.07212	ALFQGPPQ
TruePositive	AOV86538	1434	1441	8.47e-06	-5.07212	ALFQGPPQ
TruePositive	QEG13933	1434	1441	8.47e-06	-5.07212	ALFQGPPQ
TruePositive	APU51956	1434	1441	8.47e-06	-5.07212	ALFQGPPQ
TruePositive	ANJ61726	1434	1441	8.47e-06	-5.07212	ALFQGPPQ
TruePositive	BAW35415	1434	1441	8.47e-06	-5.07212	ALFQGPPQ
TruePositive	QEG13964	1434	1441	8.47e-06	-5.07212	ALFQGPPQ
TruePositive	ALP31107	1434	1441	8.47e-06	-5.07212	ALFQGPPQ
TruePositive	ANJ61570	1434	1441	8.47e-06	-5.07212	ALFQGPPQ
TruePositive	QEU45797	1434	1441	8.47e-06	-5.07212	ALFQGPPQ
TruePositive	QEG13994	1434	1441	8.47e-06	-5.07212	ALFQGPPQ
TruePositive	ANN46858	1434	1441	8.47e-06	-5.07212	ALFQGPPQ
TruePositive	ANJ61579	1434	1441	8.47e-06	-5.07212	ALFQGPPQ
TruePositive	QCE20693	1434	1441	8.47e-06	-5.07212	ALFQGPPQ
TruePositive	AKU75604	1434	1441	8.47e-06	-5.07212	ALFQGPPQ
TruePositive	ANJ61746	1434	1441	8.47e-06	-5.07212	ALFQGPPQ
TruePositive	AWW18929	1434	1441	8.47e-06	-5.07212	ALFQGPPQ
TruePositive	ANJ61580	1434	1441	8.47e-06	-5.07212	ALFQGPPQ
TruePositive	ANJ61751	1434	1441	8.47e-06	-5.07212	ALFQGPPQ
TruePositive	ALP31102	1434	1441	8.47e-06	-5.07212	ALFQGPPQ
TruePositive	BAK08577	1434	1441	8.47e-06	-5.07212	ALFQGPPQ
TruePositive	QEG13954	1434	1441	8.47e-06	-5.07212	ALFQGPPQ
TruePositive	QEJ82276	1434	1441	8.47e-06	-5.07212	ALFQGPPQ
TruePositive	ALP31147	1434	1441	8.47e-06	-5.07212	ALFQGPPQ
TruePositive	AKU75644	1434	1441	8.47e-06	-5.07212	ALFQGPPQ
TruePositive	APU51950	1434	1441	8.47e-06	-5.07212	ALFQGPPQ
TruePositive	ANN46855	1434	1441	8.47e-06	-5.07212	ALFQGPPQ
TruePositive	QEG13977	1434	1441	8.47e-06	-5.07212	ALFQGPPQ
TruePositive	AKU75600	1434	1441	8.47e-06	-5.07212	ALFQGPPQ
TruePositive	ALP31086	1434	1441	8.47e-06	-5.07212	ALFQGPPQ
TruePositive	QEG13966	1434	1441	8.47e-06	-5.07212	ALFQGPPQ
TruePositive	ALP31138	1434	1441	8.47e-06	-5.07212	ALFQGPPQ
TruePositive	AKU75610	1434	1441	8.47e-06	-5.07212	ALFQGPPQ
TruePositive	ALP31113	1434	1441	8.47e-06	-5.07212	ALFQGPPQ
TruePositive	AKU75629	1434	1441	8.47e-06	-5.07212	ALFQGPPQ
TruePositive	AKU75606	1434	1441	8.47e-06	-5.07212	ALFQGPPQ
TruePositive	ANJ61740	1434	1441	8.47e-06	-5.07212	ALFQGPPQ
TruePositive	ANJ61745	1434	1441	8.47e-06	-5.07212	ALFQGPPQ
TruePositive	ALP31115	1434	1441	8.47e-06	-5.07212	ALFQGPPQ
TruePositive	AZL49233	1434	1441	8.47e-06	-5.07212	ALFQGPPQ
TruePositive	ABL61317	1434	1441	8.47e-06	-5.07212	ALFQGPPQ
TruePositive	QBA90622	1434	1441	8.47e-06	-5.07212	ALFQGPPQ
TruePositive	ANJ61558	1434	1441	8.47e-06	-5.07212	ALFQGPPQ
TruePositive	AKU75622	1434	1441	8.47e-06	-5.07212	ALFQGPPQ
TruePositive	ALP31081	1434	1441	8.47e-06	-5.07212	ALFQGPPQ
TruePositive	QEG13955	1434	1441	8.47e-06	-5.07212	ALFQGPPQ
TruePositive	QCE20704	1434	1441	8.47e-06	-5.07212	ALFQGPPQ
TruePositive	AKU75642	1434	1441	8.47e-06	-5.07212	ALFQGPPQ
TruePositive	ANJ61596	1434	1441	8.47e-06	-5.07212	ALFQGPPQ
TruePositive	AMB37294	1434	1441	8.47e-06	-5.07212	ALFQGPPQ
TruePositive	AKU75614	1434	1441	8.47e-06	-5.07212	ALFQGPPQ
TruePositive	AOV86536	1434	1441	8.47e-06	-5.07212	ALFQGPPQ
TruePositive	QCE20634	1434	1441	8.47e-06	-5.07212	ALFQGPPQ
TruePositive	BAW35416	1434	1441	8.47e-06	-5.07212	ALFQGPPQ
TruePositive	QEG13950	1434	1441	8.47e-06	-5.07212	ALFQGPPQ
TruePositive	ALP31156	1434	1441	8.47e-06	-5.07212	ALFQGPPQ
TruePositive	ALP31108	1434	1441	8.47e-06	-5.07212	ALFQGPPQ
TruePositive	QEG13973	1434	1441	8.47e-06	-5.07212	ALFQGPPQ
TruePositive	BAW35420	1434	1441	8.47e-06	-5.07212	ALFQGPPQ
TruePositive	ANJ61597	1434	1441	8.47e-06	-5.07212	ALFQGPPQ
TruePositive	QEG13992	1434	1441	8.47e-06	-5.07212	ALFQGPPQ
TruePositive	ALP31128	1434	1441	8.47e-06	-5.07212	ALFQGPPQ
TruePositive	ANN46848	1434	1441	8.47e-06	-5.07212	ALFQGPPQ
TruePositive	BAW35421	1434	1441	8.47e-06	-5.07212	ALFQGPPQ
TruePositive	ALP31177	1434	1441	8.47e-06	-5.07212	ALFQGPPQ
TruePositive	AKU75609	1434	1441	8.47e-06	-5.07212	ALFQGPPQ
TruePositive	ANJ61598	1434	1441	8.47e-06	-5.07212	ALFQGPPQ
TruePositive	AWW21308	1434	1441	8.47e-06	-5.07212	ALFQGPPQ
TruePositive	ALP31089	1434	1441	8.47e-06	-5.07212	ALFQGPPQ
TruePositive	ANN46845	1434	1441	8.47e-06	-5.07212	ALFQGPPQ
TruePositive	AJI76571	1434	1441	8.47e-06	-5.07212	ALFQGPPQ
TruePositive	ALP31135	1434	1441	8.47e-06	-5.07212	ALFQGPPQ
TruePositive	AYW17093	1434	1441	8.47e-06	-5.07212	ALFQGPPQ
TruePositive	QEU45798	1434	1441	8.47e-06	-5.07212	ALFQGPPQ
TruePositive	AKU75593	1434	1441	8.47e-06	-5.07212	ALFQGPPQ
TruePositive	ANJ61586	1434	1441	8.47e-06	-5.07212	ALFQGPPQ
TruePositive	AKU75591	1434	1441	8.47e-06	-5.07212	ALFQGPPQ
TruePositive	AYW17090	1434	1441	8.47e-06	-5.07212	ALFQGPPQ
TruePositive	AWW21312	1434	1441	8.47e-06	-5.07212	ALFQGPPQ
TruePositive	ALP31109	1434	1441	8.47e-06	-5.07212	ALFQGPPQ
TruePositive	ANJ61577	1434	1441	8.47e-06	-5.07212	ALFQGPPQ
TruePositive	ANJ61574	1434	1441	8.47e-06	-5.07212	ALFQGPPQ
TruePositive	QEG13959	1434	1441	8.47e-06	-5.07212	ALFQGPPQ
TruePositive	ANN46841	1434	1441	8.47e-06	-5.07212	ALFQGPPQ
TruePositive	QEG13987	1434	1441	8.47e-06	-5.07212	ALFQGPPQ
TruePositive	ALP31154	1434	1441	8.47e-06	-5.07212	ALFQGPPQ
TruePositive	ANJ61742	1434	1441	8.47e-06	-5.07212	ALFQGPPQ
TruePositive	ANJ61600	1434	1441	8.47e-06	-5.07212	ALFQGPPQ
TruePositive	AWW21307	1434	1441	8.47e-06	-5.07212	ALFQGPPQ
TruePositive	ANJ61553	1434	1441	8.47e-06	-5.07212	ALFQGPPQ
TruePositive	AKU75598	1434	1441	8.47e-06	-5.07212	ALFQGPPQ
TruePositive	AJI76570	1434	1441	8.47e-06	-5.07212	ALFQGPPQ
TruePositive	ANZ79243	1434	1441	8.47e-06	-5.07212	ALFQGPPQ
TruePositive	AKU75631	1434	1441	8.47e-06	-5.07212	ALFQGPPQ
TruePositive	ANJ61743	1434	1441	8.47e-06	-5.07212	ALFQGPPQ
TruePositive	ALP31130	1434	1441	8.47e-06	-5.07212	ALFQGPPQ
TruePositive	ANQ69418	1434	1441	8.47e-06	-5.07212	ALFQGPPQ
TruePositive	ANJ61733	1434	1441	8.47e-06	-5.07212	ALFQGPPQ
TruePositive	ANN46830	1434	1441	8.47e-06	-5.07212	ALFQGPPQ
TruePositive	AOF41446	1434	1441	8.47e-06	-5.07212	ALFQGPPQ
TruePositive	ANJ61741	1434	1441	8.47e-06	-5.07212	ALFQGPPQ
TruePositive	ANN46842	1434	1441	8.47e-06	-5.07212	ALFQGPPQ
TruePositive	AOF41450	1434	1441	8.47e-06	-5.07212	ALFQGPPQ
TruePositive	AKQ44192	1434	1441	8.47e-06	-5.07212	ALFQGPPQ
TruePositive	ALP31095	1434	1441	8.47e-06	-5.07212	ALFQGPPQ
TruePositive	BAW35417	1434	1441	8.47e-06	-5.07212	ALFQGPPQ
TruePositive	ANJ61736	1434	1441	8.47e-06	-5.07212	ALFQGPPQ
TruePositive	AKU75637	1434	1441	8.47e-06	-5.07212	ALFQGPPQ
TruePositive	AKU75603	1434	1441	8.47e-06	-5.07212	ALFQGPPQ
TruePositive	ALP31120	1434	1441	8.47e-06	-5.07212	ALFQGPPQ
TruePositive	QEG13931	1434	1441	8.47e-06	-5.07212	ALFQGPPQ
TruePositive	AKU75602	1434	1441	8.47e-06	-5.07212	ALFQGPPQ
TruePositive	QCE20705	1434	1441	8.47e-06	-5.07212	ALFQGPPQ
TruePositive	ANJ61728	1434	1441	8.47e-06	-5.07212	ALFQGPPQ
TruePositive	AOV86537	1434	1441	8.47e-06	-5.07212	ALFQGPPQ
TruePositive	ANJ61540	1434	1441	8.47e-06	-5.07212	ALFQGPPQ
TruePositive	ALP31134	1434	1441	8.47e-06	-5.07212	ALFQGPPQ
TruePositive	ALP31136	1434	1441	8.47e-06	-5.07212	ALFQGPPQ
TruePositive	QEG13963	1434	1441	8.47e-06	-5.07212	ALFQGPPQ
TruePositive	ANJ61549	1434	1441	8.47e-06	-5.07212	ALFQGPPQ
TruePositive	ALP31172	1434	1441	8.47e-06	-5.07212	ALFQGPPQ
TruePositive	ANJ61748	1434	1441	8.47e-06	-5.07212	ALFQGPPQ
TruePositive	ANN46861	1434	1441	8.47e-06	-5.07212	ALFQGPPQ
TruePositive	ALP31096	1434	1441	8.47e-06	-5.07212	ALFQGPPQ
TruePositive	ALP31155	1434	1441	8.47e-06	-5.07212	ALFQGPPQ
TruePositive	ALP31093	1434	1441	8.47e-06	-5.07212	ALFQGPPQ
TruePositive	ALP31167	1434	1441	8.47e-06	-5.07212	ALFQGPPQ
TruePositive	QEJ82273	1434	1441	8.47e-06	-5.07212	ALFQGPPQ
TruePositive	AKU75633	1434	1441	8.47e-06	-5.07212	ALFQGPPQ
TruePositive	AWW21310	1434	1441	8.47e-06	-5.07212	ALFQGPPQ
TruePositive	ANQ44597	1434	1441	8.47e-06	-5.07212	ALFQGPPQ
TruePositive	ANJ61725	1434	1441	8.47e-06	-5.07212	ALFQGPPQ
TruePositive	ANJ61573	1434	1441	8.47e-06	-5.07212	ALFQGPPQ
TruePositive	QEG13946	1434	1441	8.47e-06	-5.07212	ALFQGPPQ
TruePositive	ALP31150	1434	1441	8.47e-06	-5.07212	ALFQGPPQ
TruePositive	ALP31084	1434	1441	8.47e-06	-5.07212	ALFQGPPQ
TruePositive	AOF41442	1434	1441	8.47e-06	-5.07212	ALFQGPPQ
TruePositive	APU51955	1434	1441	8.47e-06	-5.07212	ALFQGPPQ
TruePositive	ALP31104	1434	1441	8.47e-06	-5.07212	ALFQGPPQ
TruePositive	AJI76561	1434	1441	8.47e-06	-5.07212	ALFQGPPQ
TruePositive	ANJ61583	1434	1441	8.47e-06	-5.07212	ALFQGPPQ
TruePositive	AKU75619	1434	1441	8.47e-06	-5.07212	ALFQGPPQ
TruePositive	AKQ44191	1434	1441	8.47e-06	-5.07212	ALFQGPPQ
TruePositive	ANN46844	1434	1441	8.47e-06	-5.07212	ALFQGPPQ
TruePositive	AKU75643	1434	1441	8.47e-06	-5.07212	ALFQGPPQ
TruePositive	BAW35419	1434	1441	8.47e-06	-5.07212	ALFQGPPQ
TruePositive	AKU75627	1434	1441	8.47e-06	-5.07212	ALFQGPPQ
TruePositive	AWW21299	1434	1441	8.47e-06	-5.07212	ALFQGPPQ
TruePositive	ANJ61718	1434	1441	8.47e-06	-5.07212	ALFQGPPQ
TruePositive	QEG13936	1434	1441	8.47e-06	-5.07212	ALFQGPPQ
TruePositive	QEU45795	1434	1441	8.47e-06	-5.07212	ALFQGPPQ
TruePositive	AIZ48771	1434	1441	8.47e-06	-5.07212	ALFQGPPQ
TruePositive	ANJ61734	1434	1441	8.47e-06	-5.07212	ALFQGPPQ
TruePositive	QEJ82284	1434	1441	8.47e-06	-5.07212	ALFQGPPQ
TruePositive	QCE20697	1434	1441	8.47e-06	-5.07212	ALFQGPPQ
TruePositive	QEJ82283	1434	1441	8.47e-06	-5.07212	ALFQGPPQ
TruePositive	ALP31139	1434	1441	8.47e-06	-5.07212	ALFQGPPQ
TruePositive	ANJ61732	1434	1441	8.47e-06	-5.07212	ALFQGPPQ
TruePositive	QCE20699	1434	1441	8.47e-06	-5.07212	ALFQGPPQ
TruePositive	APU51954	1434	1441	8.47e-06	-5.07212	ALFQGPPQ
TruePositive	APU51945	1434	1441	8.47e-06	-5.07212	ALFQGPPQ
TruePositive	ALP31092	1434	1441	8.47e-06	-5.07212	ALFQGPPQ
TruePositive	ALP31099	1434	1441	8.47e-06	-5.07212	ALFQGPPQ
TruePositive	QEJ82272	1434	1441	8.47e-06	-5.07212	ALFQGPPQ
TruePositive	QEG13985	1434	1441	8.47e-06	-5.07212	ALFQGPPQ
TruePositive	AYW17095	1435	1442	8.47e-06	-5.07212	ALFQGPPQ
TruePositive	AYW17091	1435	1442	8.47e-06	-5.07212	ALFQGPPQ
TruePositive	AWW21317	1435	1442	8.47e-06	-5.07212	ALFQGPPQ
TruePositive	AWW21314	1435	1442	8.47e-06	-5.07212	ALFQGPPQ
TruePositive	AYW17088	1435	1442	8.47e-06	-5.07212	ALFQGPPQ
TruePositive	AKQ44193	1435	1442	8.47e-06	-5.07212	ALFQGPPQ
TruePositive	AYW17096	1435	1442	8.47e-06	-5.07212	ALFQGPPQ
TruePositive	AKT08835	1435	1442	8.47e-06	-5.07212	ALFQGPPQ
TruePositive	ALT66861	1435	1442	8.47e-06	-5.07212	ALFQGPPQ
TruePositive	AKT08826	1435	1442	8.47e-06	-5.07212	ALFQGPPQ
TruePositive	AYW17098	1435	1442	8.47e-06	-5.07212	ALFQGPPQ
TruePositive	AWW21320	1435	1442	8.47e-06	-5.07212	ALFQGPPQ
TruePositive	AYW17087	1435	1442	8.47e-06	-5.07212	ALFQGPPQ
TruePositive	AWW21321	1435	1442	8.47e-06	-5.07212	ALFQGPPQ
TruePositive	AKQ44194	1435	1442	8.47e-06	-5.07212	ALFQGPPQ
TruePositive	AWW21315	1435	1442	8.47e-06	-5.07212	ALFQGPPQ
TruePositive	AIA24394	1435	1442	8.47e-06	-5.07212	ALFQGPPQ
TruePositive	AWW21313	1435	1442	8.47e-06	-5.07212	ALFQGPPQ
TruePositive	AWW21316	1435	1442	8.47e-06	-5.07212	ALFQGPPQ
TruePositive	AYW17085	1435	1442	8.47e-06	-5.07212	ALFQGPPQ
TruePositive	AWW21319	1435	1442	8.47e-06	-5.07212	ALFQGPPQ
TruePositive	AIS73057	1435	1442	8.47e-06	-5.07212	ALFQGPPQ
TruePositive	AWW21318	1435	1442	8.47e-06	-5.07212	ALFQGPPQ
TruePositive	AYW17086	1435	1442	8.47e-06	-5.07212	ALFQGPPQ
TruePositive	ANG56888	1435	1442	8.47e-06	-5.07212	ALFQGPPQ
TruePositive	ABK88241	1436	1443	8.47e-06	-5.07212	ALFQGPPQ
TruePositive	ABL61316	1436	1443	8.47e-06	-5.07212	ALFQGPPQ
TruePositive	ABV25904	1436	1443	8.47e-06	-5.07212	ALFQGPPQ
TruePositive	AFR77805	1437	1444	8.47e-06	-5.07212	ALFQGPPQ
TruePositive	BAD95475	1438	1445	8.47e-06	-5.07212	ALFQGPPQ
TruePositive	AFR77804	1438	1445	8.47e-06	-5.07212	ALFQGPPQ
TruePositive	AAW30684	1438	1445	8.47e-06	-5.07212	ALFQGPPQ
TruePositive	AFR77803	1438	1445	8.47e-06	-5.07212	ALFQGPPQ
TruePositive	AAV41051	1438	1445	8.47e-06	-5.07212	ALFQGPPQ
TruePositive	AAW30685	1440	1447	8.47e-06	-5.07212	ALFQGPPQ
TruePositive	AGA12643	1451	1458	8.47e-06	-5.07212	ALFQGPPQ
TruePositive	ABM54521	1454	1461	8.47e-06	-5.07212	ALFQGPPQ
TruePositive	AKU75591	1104	1111	8.72e-06	-5.05948	APRQGESW
TruePositive	ACX85862	1121	1128	8.72e-06	-5.05948	AIKQGDSW
TruePositive	AUD09275	1121	1128	8.72e-06	-5.05948	AIKQGDSW
TruePositive	AMN38451	1121	1128	8.72e-06	-5.05948	AIKQGDSW
TruePositive	ACX85867	1121	1128	8.72e-06	-5.05948	AIKQGDSW
TruePositive	ADA84545	1121	1128	8.72e-06	-5.05948	AIKQGDSW
TruePositive	AUD09264	1121	1128	8.72e-06	-5.05948	AIKQGDSW
TruePositive	AUD09266	1121	1128	8.72e-06	-5.05948	AIKQGDSW
TruePositive	AAO59382	1121	1128	8.72e-06	-5.05948	AIKQGDSW
TruePositive	ACX85865	1121	1128	8.72e-06	-5.05948	AIKQGDSW
TruePositive	AUD09279	1121	1128	8.72e-06	-5.05948	AIKQGDSW
TruePositive	ACX85869	1121	1128	8.72e-06	-5.05948	AIKQGDSW
TruePositive	ACX85860	1121	1128	8.72e-06	-5.05948	AIKQGDSW
TruePositive	ACX85866	1121	1128	8.72e-06	-5.05948	AIKQGDSW
TruePositive	ACX85864	1121	1128	8.72e-06	-5.05948	AIKQGDSW
TruePositive	ACX85868	1121	1128	8.72e-06	-5.05948	AIKQGDSW
TruePositive	ACX85861	1121	1128	8.72e-06	-5.05948	AIKQGDSW
TruePositive	ACS34686	1121	1128	8.72e-06	-5.05948	AIKQGDSW
TruePositive	ACX85863	1121	1128	8.72e-06	-5.05948	AIKQGDSW
TruePositive	AUD09260	1122	1129	8.72e-06	-5.05948	AIKQGDSW
TruePositive	ACD78142	1122	1129	8.72e-06	-5.05948	AIKQGDSW
TruePositive	AUD09244	1122	1129	8.72e-06	-5.05948	AIKQGDSW
TruePositive	AGA12372	1122	1129	8.72e-06	-5.05948	AIKQGDSW
TruePositive	AGA12368	1122	1129	8.72e-06	-5.05948	AIKQGDSW
TruePositive	ANV28269	1122	1129	8.72e-06	-5.05948	AIKQGDSW
TruePositive	AUD09287	1122	1129	8.72e-06	-5.05948	AIKQGDSW
TruePositive	AIB00524	1122	1129	8.72e-06	-5.05948	AIKQGDSW
TruePositive	AGA12757	1122	1129	8.72e-06	-5.05948	AIKQGDSW
TruePositive	AGA12359	1122	1129	8.72e-06	-5.05948	AIKQGDSW
TruePositive	ACD78148	1122	1129	8.72e-06	-5.05948	AIKQGDSW
TruePositive	ANV28270	1122	1129	8.72e-06	-5.05948	AIKQGDSW
TruePositive	AUD09255	1122	1129	8.72e-06	-5.05948	AIKQGDSW
TruePositive	AGA12729	1122	1129	8.72e-06	-5.05948	AIKQGDSW
TruePositive	AGA12448	1122	1129	8.72e-06	-5.05948	AIKQGDSW
TruePositive	AUD09269	1122	1129	8.72e-06	-5.05948	AIKQGDSW
TruePositive	ABV00568	1122	1129	8.72e-06	-5.05948	AIKQGDSW
TruePositive	ACS34684	1122	1129	8.72e-06	-5.05948	AIKQGDSW
TruePositive	AUD09261	1122	1129	8.72e-06	-5.05948	AIKQGDSW
TruePositive	AIA58174	1122	1129	8.72e-06	-5.05948	AIKQGDSW
TruePositive	AIA58173	1122	1129	8.72e-06	-5.05948	AIKQGDSW
TruePositive	ACS34682	1122	1129	8.72e-06	-5.05948	AIKQGDSW
TruePositive	AAN85443	1122	1129	8.72e-06	-5.05948	AIKQGDSW
TruePositive	ABK20866	1122	1129	8.72e-06	-5.05948	AIKQGDSW
TruePositive	AIA58175	1122	1129	8.72e-06	-5.05948	AIKQGDSW
TruePositive	AIB00530	1122	1129	8.72e-06	-5.05948	AIKQGDSW
TruePositive	AAP37264	1122	1129	8.72e-06	-5.05948	AIKQGDSW
TruePositive	ADR82078	1122	1129	8.72e-06	-5.05948	AIKQGDSW
TruePositive	ACD78141	1122	1129	8.72e-06	-5.05948	AIKQGDSW
TruePositive	AIB00518	1122	1129	8.72e-06	-5.05948	AIKQGDSW
TruePositive	ANV28260	1122	1129	8.72e-06	-5.05948	AIKQGDSW
TruePositive	AKC92706	1122	1129	8.72e-06	-5.05948	AIKQGDSW
TruePositive	AIB00516	1122	1129	8.72e-06	-5.05948	AIKQGDSW
TruePositive	AIA58177	1122	1129	8.72e-06	-5.05948	AIKQGDSW
TruePositive	AUD09284	1122	1129	8.72e-06	-5.05948	AIKQGDSW
TruePositive	AUD09226	1122	1129	8.72e-06	-5.05948	AIKQGDSW
TruePositive	AUD09289	1122	1129	8.72e-06	-5.05948	AIKQGDSW
TruePositive	AUD09250	1122	1129	8.72e-06	-5.05948	AIKQGDSW
TruePositive	AIB00515	1122	1129	8.72e-06	-5.05948	AIKQGDSW
TruePositive	AAP37262	1122	1129	8.72e-06	-5.05948	AIKQGDSW
TruePositive	ABK20867	1122	1129	8.72e-06	-5.05948	AIKQGDSW
TruePositive	ADR82079	1122	1129	8.72e-06	-5.05948	AIKQGDSW
TruePositive	ACD78147	1122	1129	8.72e-06	-5.05948	AIKQGDSW
TruePositive	AUD09288	1122	1129	8.72e-06	-5.05948	AIKQGDSW
TruePositive	AGA12361	1122	1129	8.72e-06	-5.05948	AIKQGDSW
TruePositive	ABV00567	1122	1129	8.72e-06	-5.05948	AIKQGDSW
TruePositive	AIB00514	1122	1129	8.72e-06	-5.05948	AIKQGDSW
TruePositive	ACD78140	1122	1129	8.72e-06	-5.05948	AIKQGDSW
TruePositive	ABV00573	1122	1129	8.72e-06	-5.05948	AIKQGDSW
TruePositive	ACD78138	1122	1129	8.72e-06	-5.05948	AIKQGDSW
TruePositive	AGA12539	1122	1129	8.72e-06	-5.05948	AIKQGDSW
TruePositive	ABV00569	1122	1129	8.72e-06	-5.05948	AIKQGDSW
TruePositive	AIB00523	1122	1129	8.72e-06	-5.05948	AIKQGDSW
TruePositive	ACD78144	1122	1129	8.72e-06	-5.05948	AIKQGDSW
TruePositive	AUD09253	1122	1129	8.72e-06	-5.05948	AIKQGDSW
TruePositive	ACD78133	1122	1129	8.72e-06	-5.05948	AIKQGDSW
TruePositive	AIB00528	1122	1129	8.72e-06	-5.05948	AIKQGDSW
TruePositive	AGA12643	1122	1129	8.72e-06	-5.05948	AIKQGDSW
TruePositive	AIB00507	1122	1129	8.72e-06	-5.05948	AIKQGDSW
TruePositive	AIB00531	1122	1129	8.72e-06	-5.05948	AIKQGDSW
TruePositive	AUD09282	1122	1129	8.72e-06	-5.05948	AIKQGDSW
TruePositive	ADR82077	1122	1129	8.72e-06	-5.05948	AIKQGDSW
TruePositive	AIB00525	1122	1129	8.72e-06	-5.05948	AIKQGDSW
TruePositive	ACS34683	1122	1129	8.72e-06	-5.05948	AIKQGDSW
TruePositive	AIB00509	1122	1129	8.72e-06	-5.05948	AIKQGDSW
TruePositive	AUD09263	1122	1129	8.72e-06	-5.05948	AIKQGDSW
TruePositive	AUD09232	1122	1129	8.72e-06	-5.05948	AIKQGDSW
TruePositive	AIB00527	1122	1129	8.72e-06	-5.05948	AIKQGDSW
TruePositive	AIB00511	1122	1129	8.72e-06	-5.05948	AIKQGDSW
TruePositive	AUD09278	1122	1129	8.72e-06	-5.05948	AIKQGDSW
TruePositive	AIB00529	1122	1129	8.72e-06	-5.05948	AIKQGDSW
TruePositive	ABV00571	1122	1129	8.72e-06	-5.05948	AIKQGDSW
TruePositive	ABK20865	1122	1129	8.72e-06	-5.05948	AIKQGDSW
TruePositive	AUD09262	1122	1129	8.72e-06	-5.05948	AIKQGDSW
TruePositive	ACD78143	1122	1129	8.72e-06	-5.05948	AIKQGDSW
TruePositive	AAO45820	1122	1129	8.72e-06	-5.05948	AIKQGDSW
TruePositive	AUD09238	1122	1129	8.72e-06	-5.05948	AIKQGDSW
TruePositive	AUD09267	1122	1129	8.72e-06	-5.05948	AIKQGDSW
TruePositive	AHF48784	1122	1129	8.72e-06	-5.05948	AIKQGDSW
TruePositive	ACD78146	1122	1129	8.72e-06	-5.05948	AIKQGDSW
TruePositive	AGA12376	1122	1129	8.72e-06	-5.05948	AIKQGDSW
TruePositive	AUD09233	1122	1129	8.72e-06	-5.05948	AIKQGDSW
TruePositive	AUD09252	1122	1129	8.72e-06	-5.05948	AIKQGDSW
TruePositive	AUD09273	1122	1129	8.72e-06	-5.05948	AIKQGDSW
TruePositive	AIA58176	1122	1129	8.72e-06	-5.05948	AIKQGDSW
TruePositive	ADR82076	1122	1129	8.72e-06	-5.05948	AIKQGDSW
TruePositive	AUD09257	1122	1129	8.72e-06	-5.05948	AIKQGDSW
TruePositive	ALI31818	1122	1129	8.72e-06	-5.05948	AIKQGDSW
TruePositive	AUD09248	1122	1129	8.72e-06	-5.05948	AIKQGDSW
TruePositive	ACN78837	1122	1129	8.72e-06	-5.05948	AIKQGDSW
TruePositive	AGA12462	1122	1129	8.72e-06	-5.05948	AIKQGDSW
TruePositive	AUD09271	1122	1129	8.72e-06	-5.05948	AIKQGDSW
TruePositive	ACX53673	1122	1129	8.72e-06	-5.05948	AIKQGDSW
TruePositive	ALI31819	1122	1129	8.72e-06	-5.05948	AIKQGDSW
TruePositive	AGA12358	1122	1129	8.72e-06	-5.05948	AIKQGDSW
TruePositive	AIT71004	1122	1129	8.72e-06	-5.05948	AIKQGDSW
TruePositive	AUD09254	1122	1129	8.72e-06	-5.05948	AIKQGDSW
TruePositive	AGA12364	1122	1129	8.72e-06	-5.05948	AIKQGDSW
TruePositive	AAL75969	1124	1131	8.72e-06	-5.05948	AIKQGDSW
TruePositive	ALI31817	1124	1131	8.72e-06	-5.05948	AIKQGDSW
TruePositive	AAX23603	1124	1131	8.72e-06	-5.05948	AIKQGDSW
TruePositive	AUD09270	1124	1131	8.72e-06	-5.05948	AIKQGDSW
TruePositive	AAL75970	1124	1131	8.72e-06	-5.05948	AIKQGDSW
TruePositive	AUD09277	1124	1131	8.72e-06	-5.05948	AIKQGDSW
TruePositive	AUD09227	1124	1131	8.72e-06	-5.05948	AIKQGDSW
TruePositive	ACZ05037	1124	1131	8.72e-06	-5.05948	AIKQGDSW
TruePositive	AAX23605	1124	1131	8.72e-06	-5.05948	AIKQGDSW
TruePositive	ACZ05038	1124	1131	8.72e-06	-5.05948	AIKQGDSW
TruePositive	AUD09235	1124	1131	8.72e-06	-5.05948	AIKQGDSW
TruePositive	AAX23604	1124	1131	8.72e-06	-5.05948	AIKQGDSW
TruePositive	AAQ10897	1124	1131	8.72e-06	-5.05948	AIKQGDSW
TruePositive	ACZ05039	1124	1131	8.72e-06	-5.05948	AIKQGDSW
TruePositive	AAQ10894	1124	1131	8.72e-06	-5.05948	AIKQGDSW
TruePositive	AAX23606	1124	1131	8.72e-06	-5.05948	AIKQGDSW
TruePositive	ACZ05035	1124	1131	8.72e-06	-5.05948	AIKQGDSW
TruePositive	AAX23607	1124	1131	8.72e-06	-5.05948	AIKQGDSW
TruePositive	AUD09236	1124	1131	8.72e-06	-5.05948	AIKQGDSW
TruePositive	ACZ05034	1124	1131	8.72e-06	-5.05948	AIKQGDSW
TruePositive	ACZ05040	1124	1131	8.72e-06	-5.05948	AIKQGDSW
TruePositive	AUD09234	1124	1131	8.72e-06	-5.05948	AIKQGDSW
TruePositive	AAF05693	1415	1422	8.98e-06	-5.04672	ALFQGPAC
TruePositive	AUF49662	1105	1112	9.25e-06	-5.03386	AQKQGASW
TruePositive	AFD32987	1107	1114	9.25e-06	-5.03386	AQKQGATW
TruePositive	AAR38845	1107	1114	9.25e-06	-5.03386	AQKQGATW
TruePositive	ACO89621	1108	1115	9.25e-06	-5.03386	AQKQGASW
TruePositive	ARD27152	1108	1115	9.25e-06	-5.03386	AQKQGASW
TruePositive	AIW62941	1116	1123	9.25e-06	-5.03386	AQKQGASW
TruePositive	AJO60892	1116	1123	9.25e-06	-5.03386	AQKQGASW
TruePositive	AOS88560	1116	1123	9.25e-06	-5.03386	AQKQGASW
TruePositive	CAJ01904	1122	1129	9.25e-06	-5.03386	AIKQGDGW
TruePositive	ACN78836	1122	1129	9.25e-06	-5.03386	AIKQGDGW
TruePositive	ABV00575	1122	1129	9.25e-06	-5.03386	AIKQGDGW
TruePositive	ACD78135	1122	1129	9.25e-06	-5.03386	AIKQGDGW
TruePositive	CAJ01901	1122	1129	9.25e-06	-5.03386	AIKQGDGW
TruePositive	ACD78139	1122	1129	9.25e-06	-5.03386	AIKQGDGW
TruePositive	CAJ01903	1122	1129	9.25e-06	-5.03386	AIKQGDGW
TruePositive	CAJ01902	1122	1129	9.25e-06	-5.03386	AIKQGDGW
TruePositive	CAJ01900	1122	1129	9.25e-06	-5.03386	AIKQGDGW
TruePositive	ACZ05036	1124	1131	9.25e-06	-5.03386	AIKQGDGW
TruePositive	ASZ70601	1075	1082	9.51e-06	-5.02182	AKKQGDSW
TruePositive	AUD08530	1107	1114	9.51e-06	-5.02182	AERQGDGW
TruePositive	AUD08546	1107	1114	9.51e-06	-5.02182	AERQGDGW
TruePositive	AUD08529	1107	1114	9.51e-06	-5.02182	AERQGDGW
TruePositive	AUD08545	1107	1114	9.51e-06	-5.02182	AERQGDGW
TruePositive	AUD08547	1107	1114	9.51e-06	-5.02182	AERQGDGW
TruePositive	ACK37374	1409	1416	9.51e-06	-5.02182	AIFQGPIT
TruePositive	ACK37423	1409	1416	9.51e-06	-5.02182	AIFQGPIT
TruePositive	ABO69372	1410	1417	9.51e-06	-5.02182	AIFQGPIT
TruePositive	ABF51193	1410	1417	9.51e-06	-5.02182	AIFQGPIT
TruePositive	ACK37381	1410	1417	9.51e-06	-5.02182	AIFQGPIT
TruePositive	ACK37446	1410	1417	9.51e-06	-5.02182	AIFQGPIT
TruePositive	ACK37379	1411	1418	9.51e-06	-5.02182	AIFQGPIT
TruePositive	ABF51203	1411	1418	9.51e-06	-5.02182	AIFQGPIT
TruePositive	ACK37416	1411	1418	9.51e-06	-5.02182	AIFQGPIT
TruePositive	APT69838	1411	1418	9.51e-06	-5.02182	AIFQGPIT
TruePositive	ACK37401	1412	1419	9.51e-06	-5.02182	AIFQGPIT
TruePositive	ACK37389	1413	1420	9.51e-06	-5.02182	AIFQGPIT
TruePositive	ACK37382	1413	1420	9.51e-06	-5.02182	AIFQGPIT
TruePositive	ACK37433	1414	1421	9.51e-06	-5.02182	AIFQGPIT
TruePositive	APT69812	1414	1421	9.51e-06	-5.02182	AIFQGPIT
TruePositive	ACK37387	1414	1421	9.51e-06	-5.02182	AIFQGPIT
TruePositive	APT69837	1414	1421	9.51e-06	-5.02182	AIFQGPIT
TruePositive	ABF51194	1414	1421	9.51e-06	-5.02182	AIFQGPIT
TruePositive	ABF51204	1414	1421	9.51e-06	-5.02182	AIFQGPIT
TruePositive	ACK37404	1414	1421	9.51e-06	-5.02182	AIFQGPIT
TruePositive	ACK37371	1414	1421	9.51e-06	-5.02182	AIFQGPIT
TruePositive	ACK37396	1414	1421	9.51e-06	-5.02182	AIFQGPIT
TruePositive	ACK37370	1414	1421	9.51e-06	-5.02182	AIFQGPIT
TruePositive	ACK37410	1414	1421	9.51e-06	-5.02182	AIFQGPIT
TruePositive	APT69839	1414	1421	9.51e-06	-5.02182	AIFQGPIT
TruePositive	ARK08560	1414	1421	9.51e-06	-5.02182	AIFQGPIT
TruePositive	ACU00187	1414	1421	9.51e-06	-5.02182	AIFQGPIT
TruePositive	ACK37402	1414	1421	9.51e-06	-5.02182	AIFQGPIT
TruePositive	APT69834	1414	1421	9.51e-06	-5.02182	AIFQGPIT
TruePositive	APT69828	1415	1422	9.51e-06	-5.02182	AIFQGPIT
TruePositive	ABF51192	1416	1423	9.51e-06	-5.02182	AIFQGPIT
TruePositive	AGA12517	1538	1545	9.51e-06	-5.02182	AGQQGPYT
TruePositive	ANV28244	1540	1547	9.51e-06	-5.02182	AGQQGPYT
TruePositive	ANV28248	1540	1547	9.51e-06	-5.02182	AGQQGPYT
TruePositive	ANV28246	1540	1547	9.51e-06	-5.02182	AGQQGPYT
TruePositive	ANV28232	1540	1547	9.51e-06	-5.02182	AGQQGPYT
TruePositive	ANV28245	1540	1547	9.51e-06	-5.02182	AGQQGPYT
TruePositive	ABU41835	1541	1548	9.51e-06	-5.02182	AGQQGPYT
TruePositive	ABM54521	1541	1548	9.51e-06	-5.02182	AGQQGPYT
TruePositive	ABM54517	1541	1548	9.51e-06	-5.02182	AGQQGPYT
TruePositive	ABM54519	1541	1548	9.51e-06	-5.02182	AGQQGPYT
TruePositive	AGX93074	1541	1548	9.51e-06	-5.02182	AGQQGPYT
TruePositive	AIT57556	1541	1548	9.51e-06	-5.02182	AGQQGPYT
TruePositive	ABM54518	1541	1548	9.51e-06	-5.02182	AGQQGPYT
TruePositive	AEO51787	1541	1548	9.51e-06	-5.02182	AGQQGPYT
TruePositive	ABM54520	1541	1548	9.51e-06	-5.02182	AGQQGPYT
TruePositive	AIT57557	1541	1548	9.51e-06	-5.02182	AGQQGPYT
TruePositive	AGX93075	1541	1548	9.51e-06	-5.02182	AGQQGPYT
TruePositive	ABM21512	1544	1551	9.51e-06	-5.02182	AGQQGPYT
TruePositive	ABM21514	1544	1551	9.51e-06	-5.02182	AGQQGPYT
TruePositive	ABM21513	1544	1551	9.51e-06	-5.02182	AGQQGPYT
TruePositive	ABM21511	1544	1551	9.51e-06	-5.02182	AGQQGPYT
TruePositive	ABM21509	1544	1551	9.51e-06	-5.02182	AGQQGPYT
TruePositive	ABM21510	1544	1551	9.51e-06	-5.02182	AGQQGPYT
TruePositive	ABM21506	1545	1552	9.51e-06	-5.02182	AGQQGPYT
TruePositive	ABM54545	1545	1552	9.51e-06	-5.02182	AGQQGPYT
TruePositive	BAE20393	1545	1552	9.51e-06	-5.02182	AGQQGPYT
TruePositive	ABM21505	1545	1552	9.51e-06	-5.02182	AGQQGPYT
TruePositive	ABM54544	1545	1552	9.51e-06	-5.02182	AGQQGPYT
TruePositive	AGA12385	1122	1129	9.79e-06	-5.00922	ATKQGDSW
TruePositive	APW91136	1424	1431	1.01e-05	-4.99568	ALFQGPHV
TruePositive	AUF49638	1434	1441	1.01e-05	-4.99568	ALFQGPHK
TruePositive	AUN27635	1437	1444	1.01e-05	-4.99568	ALFQGPHK
TruePositive	AUN27633	1437	1444	1.01e-05	-4.99568	ALFQGPHK
TruePositive	AUN27636	1437	1444	1.01e-05	-4.99568	ALFQGPHK
TruePositive	AUN27637	1437	1444	1.01e-05	-4.99568	ALFQGPHK
TruePositive	AUN27641	1437	1444	1.01e-05	-4.99568	ALFQGPHK
TruePositive	AUN27638	1437	1444	1.01e-05	-4.99568	ALFQGPHK
TruePositive	AUN27640	1437	1444	1.01e-05	-4.99568	ALFQGPHK
TruePositive	ABC69253	1437	1444	1.01e-05	-4.99568	ALFQGPHK
TruePositive	ACK37380	1508	1515	1.01e-05	-4.99568	AQTQGPYS
TruePositive	ACK37428	1509	1516	1.01e-05	-4.99568	AQTQGPYS
TruePositive	ACK37430	1509	1516	1.01e-05	-4.99568	AQTQGPYS
TruePositive	ACK37386	1509	1516	1.01e-05	-4.99568	AQTQGPYS
TruePositive	ABF51184	1509	1516	1.01e-05	-4.99568	AQTQGPYS
TruePositive	APT69827	1509	1516	1.01e-05	-4.99568	AQTQGPYS
TruePositive	ADO24588	1509	1516	1.01e-05	-4.99568	AQTQGPYS
TruePositive	ACK37368	1509	1516	1.01e-05	-4.99568	AQTQGPYS
TruePositive	APT69843	1509	1516	1.01e-05	-4.99568	AQTQGPYS
TruePositive	ABO69378	1510	1517	1.01e-05	-4.99568	AQTQGPYS
TruePositive	ABO69379	1510	1517	1.01e-05	-4.99568	AQTQGPYS
TruePositive	APT69844	1510	1517	1.01e-05	-4.99568	AQTQGPYS
TruePositive	APT69845	1510	1517	1.01e-05	-4.99568	AQTQGPYS
TruePositive	ABF51179	1510	1517	1.01e-05	-4.99568	AQTQGPYS
TruePositive	ACK37420	1510	1517	1.01e-05	-4.99568	AQTQGPYS
TruePositive	ABO69381	1510	1517	1.01e-05	-4.99568	AQTQGPYS
TruePositive	ABO69377	1510	1517	1.01e-05	-4.99568	AQTQGPYS
TruePositive	ARA15405	1510	1517	1.01e-05	-4.99568	AQTQGPYS
TruePositive	NP_041009	1511	1518	1.01e-05	-4.99568	AQTQGPYS
TruePositive	ACK37409	1511	1518	1.01e-05	-4.99568	AQTQGPYS
TruePositive	AHK24837	1511	1518	1.01e-05	-4.99568	AQTQGPYS
TruePositive	ABF51180	1511	1518	1.01e-05	-4.99568	AQTQGPYS
TruePositive	AAA45756	1511	1518	1.01e-05	-4.99568	AQTQGPYS
TruePositive	ACK37443	1514	1521	1.01e-05	-4.99568	AQTQGPYS
TruePositive	ACK37411	1514	1521	1.01e-05	-4.99568	AQTQGPYS
TruePositive	ABF51181	1514	1521	1.01e-05	-4.99568	AQTQGPYS
TruePositive	ABO69380	1515	1522	1.01e-05	-4.99568	AQTQGPYS
TruePositive	ACK37425	1515	1522	1.01e-05	-4.99568	AQTQGPYS
TruePositive	ACK37444	1515	1522	1.01e-05	-4.99568	AQTQGPYS
TruePositive	AHK24836	1515	1522	1.01e-05	-4.99568	AQTQGPYS
TruePositive	ACK37407	1515	1522	1.01e-05	-4.99568	AQTQGPYS
TruePositive	ACK37417	1515	1522	1.01e-05	-4.99568	AQTQGPYS
TruePositive	ACK37393	1515	1522	1.01e-05	-4.99568	AQTQGPYS
TruePositive	ABF51182	1516	1523	1.01e-05	-4.99568	AQTQGPYS
TruePositive	ACK37424	1518	1525	1.01e-05	-4.99568	AQTQGPYS
TruePositive	ABO69376	1518	1525	1.01e-05	-4.99568	AQTQGPYS
TruePositive	ABF51183	1518	1525	1.01e-05	-4.99568	AQTQGPYS
TruePositive	ARO77045	1518	1525	1.01e-05	-4.99568	AQTQGPYS
TruePositive	APT69846	1518	1525	1.01e-05	-4.99568	AQTQGPYS
TruePositive	AAL69631	1432	1439	1.04e-05	-4.98297	ALFQGPIY
TruePositive	NP_653149	1443	1450	1.04e-05	-4.98297	ALFQGPIY
TruePositive	NP_653149	1443	1450	1.04e-05	-4.98297	ALFQGPIY
TruePositive	AKA64452	981	988	1.13e-05	-4.94692	AMEQGIHS
TruePositive	AKA64451	981	988	1.13e-05	-4.94692	AMEQGIHS
TruePositive	AAP37261	1122	1129	1.13e-05	-4.94692	AVKQGDSW
TruePositive	ACD78149	1122	1129	1.13e-05	-4.94692	AVKQGDSW
TruePositive	ACD78145	1122	1129	1.13e-05	-4.94692	AVKQGDSW
TruePositive	ACD78137	1122	1129	1.13e-05	-4.94692	AVKQGDSW
TruePositive	AVI00675	1692	1699	1.13e-05	-4.94692	AQAQGDIC
TruePositive	AVI00674	1692	1699	1.13e-05	-4.94692	AQAQGDIC
TruePositive	ADK22846	578	585	1.23e-05	-4.91009	AWNQGVDD
TruePositive	ABO69374	1415	1422	1.23e-05	-4.91009	AVFQGPIT
TruePositive	ACK37439	1415	1422	1.23e-05	-4.91009	AVFQGPIT
TruePositive	AFS30772	1497	1504	1.23e-05	-4.91009	ATKQGPEH
TruePositive	AJR20996	1546	1553	1.23e-05	-4.91009	AKVQGPAC
TruePositive	AGS09866	1453	1460	1.3e-05	-4.88606	ALFQGPIQ
TruePositive	AAQ03189	1453	1460	1.3e-05	-4.88606	ALFQGPIQ
TruePositive	AGS09865	1453	1460	1.3e-05	-4.88606	ALFQGPIQ
TruePositive	AHZ90552	1453	1460	1.3e-05	-4.88606	ALFQGPIQ
TruePositive	AGS09867	1453	1460	1.3e-05	-4.88606	ALFQGPIQ
TruePositive	AGS09870	1453	1460	1.3e-05	-4.88606	ALFQGPIQ
TruePositive	BAD72855	1453	1460	1.3e-05	-4.88606	ALFQGPIQ
TruePositive	BAD72854	1453	1460	1.3e-05	-4.88606	ALFQGPIQ
TruePositive	AHZ90553	1453	1460	1.3e-05	-4.88606	ALFQGPIQ
TruePositive	AAG27151	1453	1460	1.3e-05	-4.88606	ALFQGPIQ
TruePositive	BAD72856	1453	1460	1.3e-05	-4.88606	ALFQGPIQ
TruePositive	AGS09871	1453	1460	1.3e-05	-4.88606	ALFQGPIQ
TruePositive	BAD72853	1453	1460	1.3e-05	-4.88606	ALFQGPIQ
TruePositive	BAZ95883	1453	1460	1.3e-05	-4.88606	ALFQGPIQ
TruePositive	AAG27167	1453	1460	1.3e-05	-4.88606	ALFQGPIQ
TruePositive	AGX93074	1454	1461	1.3e-05	-4.88606	ALFQGPIQ
TruePositive	ABM54519	1454	1461	1.3e-05	-4.88606	ALFQGPIQ
TruePositive	ABU41835	1454	1461	1.3e-05	-4.88606	ALFQGPIQ
TruePositive	ABM54520	1454	1461	1.3e-05	-4.88606	ALFQGPIQ
TruePositive	AIT57556	1454	1461	1.3e-05	-4.88606	ALFQGPIQ
TruePositive	AGX93075	1454	1461	1.3e-05	-4.88606	ALFQGPIQ
TruePositive	AIT57557	1454	1461	1.3e-05	-4.88606	ALFQGPIQ
TruePositive	ABM54549	1458	1465	1.3e-05	-4.88606	ALFQGPIQ
TruePositive	BAM71653	1458	1465	1.3e-05	-4.88606	ALFQGPIQ
TruePositive	AIM41612	1458	1465	1.3e-05	-4.88606	ALFQGPIQ
TruePositive	AIM41611	1458	1465	1.3e-05	-4.88606	ALFQGPIQ
TruePositive	ABD97876	1458	1465	1.3e-05	-4.88606	ALFQGPIQ
TruePositive	BAM71650	1458	1465	1.3e-05	-4.88606	ALFQGPIQ
TruePositive	AEO51783	1458	1465	1.3e-05	-4.88606	ALFQGPIQ
TruePositive	AIM41610	1458	1465	1.3e-05	-4.88606	ALFQGPIQ
TruePositive	ABM54542	1458	1465	1.3e-05	-4.88606	ALFQGPIQ
TruePositive	ANC94866	1458	1465	1.3e-05	-4.88606	ALFQGPIQ
TruePositive	BAM71643	1458	1465	1.3e-05	-4.88606	ALFQGPIQ
TruePositive	ABM54543	1458	1465	1.3e-05	-4.88606	ALFQGPIQ
TruePositive	ABM54545	1458	1465	1.3e-05	-4.88606	ALFQGPIQ
TruePositive	AAW72810	1458	1465	1.3e-05	-4.88606	ALFQGPIQ
TruePositive	ABM54548	1458	1465	1.3e-05	-4.88606	ALFQGPIQ
TruePositive	AIM41613	1458	1465	1.3e-05	-4.88606	ALFQGPIQ
TruePositive	BAM71654	1458	1465	1.3e-05	-4.88606	ALFQGPIQ
TruePositive	ABM54547	1458	1465	1.3e-05	-4.88606	ALFQGPIQ
TruePositive	ABD97877	1458	1465	1.3e-05	-4.88606	ALFQGPIQ
TruePositive	AAW72811	1458	1465	1.3e-05	-4.88606	ALFQGPIQ
TruePositive	AEO78969	1458	1465	1.3e-05	-4.88606	ALFQGPIQ
TruePositive	ABM54544	1458	1465	1.3e-05	-4.88606	ALFQGPIQ
TruePositive	ANA57368	1458	1465	1.3e-05	-4.88606	ALFQGPIQ
TruePositive	AHC94940	1458	1465	1.3e-05	-4.88606	ALFQGPIQ
TruePositive	AEO78971	1458	1465	1.3e-05	-4.88606	ALFQGPIQ
TruePositive	BAM71655	1458	1465	1.3e-05	-4.88606	ALFQGPIQ
TruePositive	AEO78970	1458	1465	1.3e-05	-4.88606	ALFQGPIQ
TruePositive	ABM54546	1458	1465	1.3e-05	-4.88606	ALFQGPIQ
TruePositive	BAM71656	1458	1465	1.3e-05	-4.88606	ALFQGPIQ
TruePositive	AEO78972	1458	1465	1.3e-05	-4.88606	ALFQGPIQ
TruePositive	ANA57377	1458	1465	1.3e-05	-4.88606	ALFQGPIQ
TruePositive	AEN25585	1458	1465	1.3e-05	-4.88606	ALFQGPIQ
TruePositive	AHF72731	1462	1469	1.3e-05	-4.88606	ALFQGPIQ
TruePositive	ALL26332	1462	1469	1.3e-05	-4.88606	ALFQGPIQ
TruePositive	AAQ10895	1453	1460	1.33e-05	-4.87615	ALFQGPFQ
TruePositive	ABV60433	1540	1547	1.37e-05	-4.86328	AGHQGAYN
TruePositive	ABV60423	1540	1547	1.37e-05	-4.86328	AGHQGAYN
TruePositive	ABV60430	1540	1547	1.37e-05	-4.86328	AGHQGAYN
TruePositive	ABV60432	1540	1547	1.37e-05	-4.86328	AGHQGAYN
TruePositive	ABV60420	1540	1547	1.37e-05	-4.86328	AGHQGAYN
TruePositive	ABV60422	1540	1547	1.37e-05	-4.86328	AGHQGAYN
TruePositive	ABV60421	1540	1547	1.37e-05	-4.86328	AGHQGAYN
TruePositive	AEL31291	1496	1503	1.41e-05	-4.85078	AVKQGPEH
TruePositive	APT69825	1498	1505	1.41e-05	-4.85078	AVTQGPEH
TruePositive	ASZ70601	1498	1505	1.41e-05	-4.85078	AVTQGPEH
TruePositive	AHK24838	1498	1505	1.41e-05	-4.85078	AVTQGPEH
TruePositive	AMB19800	1499	1506	1.41e-05	-4.85078	AVKQGPEH
TruePositive	AMH87228	1500	1507	1.41e-05	-4.85078	ATVQGPEH
TruePositive	ASW23001	1500	1507	1.41e-05	-4.85078	ATVQGPEH
TruePositive	ASW23000	1500	1507	1.41e-05	-4.85078	ATVQGPEH
TruePositive	APT69823	1500	1507	1.41e-05	-4.85078	ATVQGPEH
TruePositive	APT69821	1503	1510	1.41e-05	-4.85078	AVKQGPEH
TruePositive	ACR14890	1503	1510	1.41e-05	-4.85078	AVKQGPEH
TruePositive	APT69826	1506	1513	1.41e-05	-4.85078	AVKQGPEH
TruePositive	ABU62849	1506	1513	1.41e-05	-4.85078	AVKQGPEH
TruePositive	APT69824	1506	1513	1.41e-05	-4.85078	AVKQGPEH
TruePositive	AEL31293	1086	1093	1.49e-05	-4.82681	ASKQGDSW
TruePositive	AMB19799	1086	1093	1.49e-05	-4.82681	ASKQGDSW
TruePositive	AMB19798	1493	1500	1.57e-05	-4.8041	AVIQGPEH
TruePositive	ACV51798	1494	1501	1.57e-05	-4.8041	AVIQGPEH
TruePositive	AHD24522	1496	1503	1.57e-05	-4.8041	AVIQGPEH
TruePositive	AEL31292	1496	1503	1.57e-05	-4.8041	AVIQGPEH
TruePositive	ABU62850	1496	1503	1.57e-05	-4.8041	AVIQGPEH
TruePositive	ABO76708	1497	1504	1.57e-05	-4.8041	AVIQGPEH
TruePositive	AGA18499	1537	1544	1.57e-05	-4.8041	ANFQGAYT
TruePositive	ADK22846	1537	1544	1.57e-05	-4.8041	ANFQGAYT
TruePositive	AGA18496	1537	1544	1.57e-05	-4.8041	ANFQGAYT
TruePositive	AGA18497	1537	1544	1.57e-05	-4.8041	ANFQGAYT
TruePositive	AGA18495	1537	1544	1.57e-05	-4.8041	ANFQGAYT
TruePositive	AGA18498	1537	1544	1.57e-05	-4.8041	ANFQGAYT
TruePositive	AFV92902	1537	1544	1.57e-05	-4.8041	ANFQGAYT
TruePositive	AGA18493	1537	1544	1.57e-05	-4.8041	ANFQGAYT
TruePositive	AGA18494	1537	1544	1.57e-05	-4.8041	ANFQGAYT
TruePositive	AFV92903	1537	1544	1.57e-05	-4.8041	ANFQGAYT
TruePositive	AKU89613	1537	1544	1.57e-05	-4.8041	ANFQGAYT
TruePositive	AFR46521	1537	1544	1.57e-05	-4.8041	ANFQGAYT
TruePositive	BAM10196	1537	1544	1.57e-05	-4.8041	ANFQGAYT
TruePositive	AGP75905	1538	1545	1.57e-05	-4.8041	ANFQGAYT
TruePositive	ARM53611	1696	1703	1.57e-05	-4.8041	AGTQGPYT
TruePositive	ARC95292	1722	1729	1.57e-05	-4.8041	AGTQGPYT
TruePositive	ARC95293	1722	1729	1.57e-05	-4.8041	AGTQGPYT
TruePositive	ARC95292	1410	1417	1.61e-05	-4.79317	ALFQGPPT
TruePositive	ARC95293	1410	1417	1.61e-05	-4.79317	ALFQGPPT
TruePositive	AVJ35777	1413	1420	1.61e-05	-4.79317	ALFQGPPT
TruePositive	YP_009246449	1435	1442	1.61e-05	-4.79317	ALFQGPPT
TruePositive	ABA43708	1440	1447	1.61e-05	-4.79317	ALFQGPPT
TruePositive	BAA18891	1440	1447	1.61e-05	-4.79317	ALFQGPPT
TruePositive	NP_040760	1440	1447	1.61e-05	-4.79317	ALFQGPPT
TruePositive	NP_040760	1440	1447	1.61e-05	-4.79317	ALFQGPPT
TruePositive	AUF49658	1442	1449	1.61e-05	-4.79317	ALFQGPPT
TruePositive	ACU00185	1502	1509	1.61e-05	-4.79317	ATLQGPQH
TruePositive	AJO54281	1506	1513	1.61e-05	-4.79317	ATLQGPQH
TruePositive	AEL31293	1509	1516	1.61e-05	-4.79317	ATLQGPQH
TruePositive	AMB19799	1509	1516	1.61e-05	-4.79317	ATLQGPQH
TruePositive	AVI00675	1509	1516	1.61e-05	-4.79317	ATLQGPQH
TruePositive	AVI00674	1509	1516	1.61e-05	-4.79317	ATLQGPQH
TruePositive	ARC95293	1633	1640	1.61e-05	-4.79317	ALFQGPPT
TruePositive	ARC95292	1633	1640	1.61e-05	-4.79317	ALFQGPPT
TruePositive	ARU09500	1434	1441	1.66e-05	-4.77989	ALFQGPPR
TruePositive	AKU75620	1434	1441	1.66e-05	-4.77989	ALFQGPPR
TruePositive	AFD32987	1436	1443	1.66e-05	-4.77989	ALFQGPPR
TruePositive	AHN13888	1437	1444	1.66e-05	-4.77989	ALFQGPPR
TruePositive	AEO51787	1028	1035	1.7e-05	-4.76955	AMEQGITQ
TruePositive	ACK37445	1409	1416	1.7e-05	-4.76955	AIFQGPIS
TruePositive	APT69810	1409	1416	1.7e-05	-4.76955	AIFQGPIS
TruePositive	ACK37391	1409	1416	1.7e-05	-4.76955	AIFQGPIS
TruePositive	ACK37414	1409	1416	1.7e-05	-4.76955	AIFQGPIS
TruePositive	ACK37413	1409	1416	1.7e-05	-4.76955	AIFQGPIS
TruePositive	APQ46501	1409	1416	1.7e-05	-4.76955	AIFQGPIS
TruePositive	ABF51195	1409	1416	1.7e-05	-4.76955	AIFQGPIS
TruePositive	ACK37415	1409	1416	1.7e-05	-4.76955	AIFQGPIS
TruePositive	ABO69370	1409	1416	1.7e-05	-4.76955	AIFQGPIS
TruePositive	ABF51196	1411	1418	1.7e-05	-4.76955	AIFQGPIS
TruePositive	ABF51205	1411	1418	1.7e-05	-4.76955	AIFQGPIS
TruePositive	ACK37438	1411	1418	1.7e-05	-4.76955	AIFQGPIS
TruePositive	ACK37384	1411	1418	1.7e-05	-4.76955	AIFQGPIS
TruePositive	ABO69375	1412	1419	1.7e-05	-4.76955	AIFQGPIS
TruePositive	ABF51188	1412	1419	1.7e-05	-4.76955	AIFQGPIS
TruePositive	APT69811	1412	1419	1.7e-05	-4.76955	AIFQGPIS
TruePositive	ABO69373	1412	1419	1.7e-05	-4.76955	AIFQGPIS
TruePositive	ACK37441	1412	1419	1.7e-05	-4.76955	AIFQGPIS
TruePositive	ABO69371	1412	1419	1.7e-05	-4.76955	AIFQGPIS
TruePositive	ACK37437	1412	1419	1.7e-05	-4.76955	AIFQGPIS
TruePositive	APU57649	1412	1419	1.7e-05	-4.76955	AIFQGPIS
TruePositive	ACK37378	1412	1419	1.7e-05	-4.76955	AIFQGPIS
TruePositive	AMK37996	1413	1420	1.7e-05	-4.76955	AIFQGPIS
TruePositive	AOL02449	1413	1420	1.7e-05	-4.76955	AIFQGPIS
TruePositive	AAV27300	1413	1420	1.7e-05	-4.76955	AIFQGPIS
TruePositive	ACK37367	1413	1420	1.7e-05	-4.76955	AIFQGPIS
TruePositive	AVK92956	1413	1420	1.7e-05	-4.76955	AIFQGPIS
TruePositive	APT69842	1413	1420	1.7e-05	-4.76955	AIFQGPIS
TruePositive	ATZ76015	1413	1420	1.7e-05	-4.76955	AIFQGPIS
TruePositive	ATZ76014	1413	1420	1.7e-05	-4.76955	AIFQGPIS
TruePositive	BAA00168	1413	1420	1.7e-05	-4.76955	AIFQGPIS
TruePositive	ACK37377	1413	1420	1.7e-05	-4.76955	AIFQGPIS
TruePositive	ACK37397	1413	1420	1.7e-05	-4.76955	AIFQGPIS
TruePositive	AKH49408	1413	1420	1.7e-05	-4.76955	AIFQGPIS
TruePositive	ACK37427	1413	1420	1.7e-05	-4.76955	AIFQGPIS
TruePositive	ACK37405	1414	1421	1.7e-05	-4.76955	AIFQGPIS
TruePositive	ACK37375	1414	1421	1.7e-05	-4.76955	AIFQGPIS
TruePositive	ACK37429	1414	1421	1.7e-05	-4.76955	AIFQGPIS
TruePositive	ACK37383	1414	1421	1.7e-05	-4.76955	AIFQGPIS
TruePositive	ACK37394	1414	1421	1.7e-05	-4.76955	AIFQGPIS
TruePositive	ACK37395	1414	1421	1.7e-05	-4.76955	AIFQGPIS
TruePositive	APT69829	1415	1422	1.7e-05	-4.76955	AIFQGPIS
TruePositive	ABF51187	1415	1422	1.7e-05	-4.76955	AIFQGPIS
TruePositive	ABF51189	1415	1422	1.7e-05	-4.76955	AIFQGPIS
TruePositive	ACK37399	1415	1422	1.7e-05	-4.76955	AIFQGPIS
TruePositive	ACK37436	1415	1422	1.7e-05	-4.76955	AIFQGPIS
TruePositive	ACK37419	1415	1422	1.7e-05	-4.76955	AIFQGPIS
TruePositive	ACK37385	1415	1422	1.7e-05	-4.76955	AIFQGPIS
TruePositive	APT69830	1416	1423	1.7e-05	-4.76955	AIFQGPIS
TruePositive	ABF51186	1416	1423	1.7e-05	-4.76955	AIFQGPIS
TruePositive	ACK37372	1416	1423	1.7e-05	-4.76955	AIFQGPIS
TruePositive	ACK37431	1416	1423	1.7e-05	-4.76955	AIFQGPIS
TruePositive	ACK37373	1416	1423	1.7e-05	-4.76955	AIFQGPIS
TruePositive	ACK37400	1416	1423	1.7e-05	-4.76955	AIFQGPIS
TruePositive	ABF51185	1417	1424	1.7e-05	-4.76955	AIFQGPIS
TruePositive	ANJ61548	1522	1529	1.75e-05	-4.75696	AGIQGPYT
TruePositive	QEG13947	1522	1529	1.75e-05	-4.75696	AGIQGPYT
TruePositive	ANJ61545	1522	1529	1.75e-05	-4.75696	AGIQGPYT
TruePositive	ANJ61595	1522	1529	1.75e-05	-4.75696	AGIQGPYT
TruePositive	BAW35375	1522	1529	1.75e-05	-4.75696	AGIQGPYT
TruePositive	QEG13923	1522	1529	1.75e-05	-4.75696	AGIQGPYT
TruePositive	ANJ61729	1522	1529	1.75e-05	-4.75696	AGIQGPYT
TruePositive	ANJ61561	1522	1529	1.75e-05	-4.75696	AGIQGPYT
TruePositive	BAW35376	1522	1529	1.75e-05	-4.75696	AGIQGPYT
TruePositive	QEG13924	1522	1529	1.75e-05	-4.75696	AGIQGPYT
TruePositive	QEG13934	1522	1529	1.75e-05	-4.75696	AGIQGPYT
TruePositive	ANJ61582	1522	1529	1.75e-05	-4.75696	AGIQGPYT
TruePositive	QEG13941	1522	1529	1.75e-05	-4.75696	AGIQGPYT
TruePositive	AKU75647	1522	1529	1.75e-05	-4.75696	AGIQGPYT
TruePositive	ANJ61547	1522	1529	1.75e-05	-4.75696	AGIQGPYT
TruePositive	BAW35374	1522	1529	1.75e-05	-4.75696	AGIQGPYT
TruePositive	QEG13945	1522	1529	1.75e-05	-4.75696	AGIQGPYT
TruePositive	ANJ61749	1522	1529	1.75e-05	-4.75696	AGIQGPYT
TruePositive	QEG13939	1522	1529	1.75e-05	-4.75696	AGIQGPYT
TruePositive	AIT52325	1522	1529	1.75e-05	-4.75696	AGIQGPYT
TruePositive	QEG13948	1522	1529	1.75e-05	-4.75696	AGIQGPYT
TruePositive	QEG13928	1522	1529	1.75e-05	-4.75696	AGIQGPYT
TruePositive	ANJ61568	1522	1529	1.75e-05	-4.75696	AGIQGPYT
TruePositive	AGC00381	1522	1529	1.75e-05	-4.75696	AGIQGPYT
TruePositive	ANJ61563	1522	1529	1.75e-05	-4.75696	AGIQGPYT
TruePositive	QEG13921	1522	1529	1.75e-05	-4.75696	AGIQGPYT
TruePositive	QEG13930	1522	1529	1.75e-05	-4.75696	AGIQGPYT
TruePositive	QEG13920	1522	1529	1.75e-05	-4.75696	AGIQGPYT
TruePositive	ANJ61550	1522	1529	1.75e-05	-4.75696	AGIQGPYT
TruePositive	QEG13935	1522	1529	1.75e-05	-4.75696	AGIQGPYT
TruePositive	ANJ61556	1522	1529	1.75e-05	-4.75696	AGIQGPYT
TruePositive	AFM73548	1522	1529	1.75e-05	-4.75696	AGIQGPYT
TruePositive	QEG13932	1522	1529	1.75e-05	-4.75696	AGIQGPYT
TruePositive	ANJ61546	1522	1529	1.75e-05	-4.75696	AGIQGPYT
TruePositive	BAW35377	1522	1529	1.75e-05	-4.75696	AGIQGPYT
TruePositive	ANJ61578	1522	1529	1.75e-05	-4.75696	AGIQGPYT
TruePositive	ANJ61542	1522	1529	1.75e-05	-4.75696	AGIQGPYT
TruePositive	ANJ61590	1522	1529	1.75e-05	-4.75696	AGIQGPYT
TruePositive	QEG13922	1522	1529	1.75e-05	-4.75696	AGIQGPYT
TruePositive	ANJ61567	1522	1529	1.75e-05	-4.75696	AGIQGPYT
TruePositive	QEG13944	1522	1529	1.75e-05	-4.75696	AGIQGPYT
TruePositive	AKU75622	1523	1530	1.75e-05	-4.75696	AGIQGPYT
TruePositive	QEG13980	1523	1530	1.75e-05	-4.75696	AGIQGPYT
TruePositive	AKU75607	1523	1530	1.75e-05	-4.75696	AGIQGPYT
TruePositive	QCE20691	1523	1530	1.75e-05	-4.75696	AGIQGPYT
TruePositive	ANJ61584	1523	1530	1.75e-05	-4.75696	AGIQGPYT
TruePositive	AOF41447	1523	1530	1.75e-05	-4.75696	AGIQGPYT
TruePositive	ANJ61748	1523	1530	1.75e-05	-4.75696	AGIQGPYT
TruePositive	AKU75633	1523	1530	1.75e-05	-4.75696	AGIQGPYT
TruePositive	ANE37235	1523	1530	1.75e-05	-4.75696	AGIQGPYT
TruePositive	ALP31155	1523	1530	1.75e-05	-4.75696	AGIQGPYT
TruePositive	AWW21306	1523	1530	1.75e-05	-4.75696	AGIQGPYT
TruePositive	ANN46854	1523	1530	1.75e-05	-4.75696	AGIQGPYT
TruePositive	QEG13959	1523	1530	1.75e-05	-4.75696	AGIQGPYT
TruePositive	AOV86537	1523	1530	1.75e-05	-4.75696	AGIQGPYT
TruePositive	ALP31101	1523	1530	1.75e-05	-4.75696	AGIQGPYT
TruePositive	ANJ61730	1523	1530	1.75e-05	-4.75696	AGIQGPYT
TruePositive	QEJ82274	1523	1530	1.75e-05	-4.75696	AGIQGPYT
TruePositive	ANJ61575	1523	1530	1.75e-05	-4.75696	AGIQGPYT
TruePositive	QEG13967	1523	1530	1.75e-05	-4.75696	AGIQGPYT
TruePositive	APU51946	1523	1530	1.75e-05	-4.75696	AGIQGPYT
TruePositive	ALP31153	1523	1530	1.75e-05	-4.75696	AGIQGPYT
TruePositive	QEG13992	1523	1530	1.75e-05	-4.75696	AGIQGPYT
TruePositive	ANJ61540	1523	1530	1.75e-05	-4.75696	AGIQGPYT
TruePositive	AWW21298	1523	1530	1.75e-05	-4.75696	AGIQGPYT
TruePositive	ALP31105	1523	1530	1.75e-05	-4.75696	AGIQGPYT
TruePositive	QEG13985	1523	1530	1.75e-05	-4.75696	AGIQGPYT
TruePositive	QCE20693	1523	1530	1.75e-05	-4.75696	AGIQGPYT
TruePositive	ALP31179	1523	1530	1.75e-05	-4.75696	AGIQGPYT
TruePositive	ALP31110	1523	1530	1.75e-05	-4.75696	AGIQGPYT
TruePositive	ANQ69418	1523	1530	1.75e-05	-4.75696	AGIQGPYT
TruePositive	QEG13961	1523	1530	1.75e-05	-4.75696	AGIQGPYT
TruePositive	ANN46856	1523	1530	1.75e-05	-4.75696	AGIQGPYT
TruePositive	AOV86535	1523	1530	1.75e-05	-4.75696	AGIQGPYT
TruePositive	QEG13926	1523	1530	1.75e-05	-4.75696	AGIQGPYT
TruePositive	AWW21309	1523	1530	1.75e-05	-4.75696	AGIQGPYT
TruePositive	ALP31082	1523	1530	1.75e-05	-4.75696	AGIQGPYT
TruePositive	ANJ61750	1523	1530	1.75e-05	-4.75696	AGIQGPYT
TruePositive	ANJ61587	1523	1530	1.75e-05	-4.75696	AGIQGPYT
TruePositive	ANZ79242	1523	1530	1.75e-05	-4.75696	AGIQGPYT
TruePositive	AIT52326	1523	1530	1.75e-05	-4.75696	AGIQGPYT
TruePositive	QCE20692	1523	1530	1.75e-05	-4.75696	AGIQGPYT
TruePositive	ALP31156	1523	1530	1.75e-05	-4.75696	AGIQGPYT
TruePositive	ANJ61574	1523	1530	1.75e-05	-4.75696	AGIQGPYT
TruePositive	AKU75601	1523	1530	1.75e-05	-4.75696	AGIQGPYT
TruePositive	ALP31135	1523	1530	1.75e-05	-4.75696	AGIQGPYT
TruePositive	AWW21311	1523	1530	1.75e-05	-4.75696	AGIQGPYT
TruePositive	AOV86539	1523	1530	1.75e-05	-4.75696	AGIQGPYT
TruePositive	AKQ44192	1523	1530	1.75e-05	-4.75696	AGIQGPYT
TruePositive	ALP31115	1523	1530	1.75e-05	-4.75696	AGIQGPYT
TruePositive	ANJ61731	1523	1530	1.75e-05	-4.75696	AGIQGPYT
TruePositive	AOF41443	1523	1530	1.75e-05	-4.75696	AGIQGPYT
TruePositive	BAW35418	1523	1530	1.75e-05	-4.75696	AGIQGPYT
TruePositive	AKU75635	1523	1530	1.75e-05	-4.75696	AGIQGPYT
TruePositive	QEG13951	1523	1530	1.75e-05	-4.75696	AGIQGPYT
TruePositive	AKU75621	1523	1530	1.75e-05	-4.75696	AGIQGPYT
TruePositive	QEG13977	1523	1530	1.75e-05	-4.75696	AGIQGPYT
TruePositive	AKT08827	1523	1530	1.75e-05	-4.75696	AGIQGPYT
TruePositive	ALP31092	1523	1530	1.75e-05	-4.75696	AGIQGPYT
TruePositive	AKU75629	1523	1530	1.75e-05	-4.75696	AGIQGPYT
TruePositive	AKU75639	1523	1530	1.75e-05	-4.75696	AGIQGPYT
TruePositive	AKT08833	1523	1530	1.75e-05	-4.75696	AGIQGPYT
TruePositive	QEU45798	1523	1530	1.75e-05	-4.75696	AGIQGPYT
TruePositive	APU51956	1523	1530	1.75e-05	-4.75696	AGIQGPYT
TruePositive	ANJ61579	1523	1530	1.75e-05	-4.75696	AGIQGPYT
TruePositive	ALP31157	1523	1530	1.75e-05	-4.75696	AGIQGPYT
TruePositive	ANJ61555	1523	1530	1.75e-05	-4.75696	AGIQGPYT
TruePositive	AYW17097	1523	1530	1.75e-05	-4.75696	AGIQGPYT
TruePositive	ALP31120	1523	1530	1.75e-05	-4.75696	AGIQGPYT
TruePositive	AKU75614	1523	1530	1.75e-05	-4.75696	AGIQGPYT
TruePositive	QEU45799	1523	1530	1.75e-05	-4.75696	AGIQGPYT
TruePositive	ANN46849	1523	1530	1.75e-05	-4.75696	AGIQGPYT
TruePositive	QEG13957	1523	1530	1.75e-05	-4.75696	AGIQGPYT
TruePositive	QEG13950	1523	1530	1.75e-05	-4.75696	AGIQGPYT
TruePositive	ALP31124	1523	1530	1.75e-05	-4.75696	AGIQGPYT
TruePositive	QEG13929	1523	1530	1.75e-05	-4.75696	AGIQGPYT
TruePositive	APU51951	1523	1530	1.75e-05	-4.75696	AGIQGPYT
TruePositive	QEJ82282	1523	1530	1.75e-05	-4.75696	AGIQGPYT
TruePositive	ALP31142	1523	1530	1.75e-05	-4.75696	AGIQGPYT
TruePositive	QEJ82277	1523	1530	1.75e-05	-4.75696	AGIQGPYT
TruePositive	APP91863	1523	1530	1.75e-05	-4.75696	AGIQGPYT
TruePositive	QEG13956	1523	1530	1.75e-05	-4.75696	AGIQGPYT
TruePositive	QCE20690	1523	1530	1.75e-05	-4.75696	AGIQGPYT
TruePositive	ANN46826	1523	1530	1.75e-05	-4.75696	AGIQGPYT
TruePositive	ANN46832	1523	1530	1.75e-05	-4.75696	AGIQGPYT
TruePositive	ANN46830	1523	1530	1.75e-05	-4.75696	AGIQGPYT
TruePositive	ALP31166	1523	1530	1.75e-05	-4.75696	AGIQGPYT
TruePositive	ANN46861	1523	1530	1.75e-05	-4.75696	AGIQGPYT
TruePositive	AKU75610	1523	1530	1.75e-05	-4.75696	AGIQGPYT
TruePositive	QBA90621	1523	1530	1.75e-05	-4.75696	AGIQGPYT
TruePositive	AKU75644	1523	1530	1.75e-05	-4.75696	AGIQGPYT
TruePositive	AOV86536	1523	1530	1.75e-05	-4.75696	AGIQGPYT
TruePositive	AZL49233	1523	1530	1.75e-05	-4.75696	AGIQGPYT
TruePositive	ALP31111	1523	1530	1.75e-05	-4.75696	AGIQGPYT
TruePositive	AWW21302	1523	1530	1.75e-05	-4.75696	AGIQGPYT
TruePositive	ANJ61559	1523	1530	1.75e-05	-4.75696	AGIQGPYT
TruePositive	ANN46851	1523	1530	1.75e-05	-4.75696	AGIQGPYT
TruePositive	AOV86540	1523	1530	1.75e-05	-4.75696	AGIQGPYT
TruePositive	AWW21305	1523	1530	1.75e-05	-4.75696	AGIQGPYT
TruePositive	BAW35415	1523	1530	1.75e-05	-4.75696	AGIQGPYT
TruePositive	QEG13983	1523	1530	1.75e-05	-4.75696	AGIQGPYT
TruePositive	ALG02131	1523	1530	1.75e-05	-4.75696	AGIQGPYT
TruePositive	APP91862	1523	1530	1.75e-05	-4.75696	AGIQGPYT
TruePositive	ANJ61541	1523	1530	1.75e-05	-4.75696	AGIQGPYT
TruePositive	AWW21300	1523	1530	1.75e-05	-4.75696	AGIQGPYT
TruePositive	ANN46828	1523	1530	1.75e-05	-4.75696	AGIQGPYT
TruePositive	QEG13931	1523	1530	1.75e-05	-4.75696	AGIQGPYT
TruePositive	QEJ82278	1523	1530	1.75e-05	-4.75696	AGIQGPYT
TruePositive	QEG13962	1523	1530	1.75e-05	-4.75696	AGIQGPYT
TruePositive	ANJ61565	1523	1530	1.75e-05	-4.75696	AGIQGPYT
TruePositive	QCE20698	1523	1530	1.75e-05	-4.75696	AGIQGPYT
TruePositive	QEU45797	1523	1530	1.75e-05	-4.75696	AGIQGPYT
TruePositive	QCE20699	1523	1530	1.75e-05	-4.75696	AGIQGPYT
TruePositive	QBA90622	1523	1530	1.75e-05	-4.75696	AGIQGPYT
TruePositive	QEG13976	1523	1530	1.75e-05	-4.75696	AGIQGPYT
TruePositive	ANJ61554	1523	1530	1.75e-05	-4.75696	AGIQGPYT
TruePositive	ALP31154	1523	1530	1.75e-05	-4.75696	AGIQGPYT
TruePositive	AKU75642	1523	1530	1.75e-05	-4.75696	AGIQGPYT
TruePositive	QEG13991	1523	1530	1.75e-05	-4.75696	AGIQGPYT
TruePositive	ALP31132	1523	1530	1.75e-05	-4.75696	AGIQGPYT
TruePositive	ALP31176	1523	1530	1.75e-05	-4.75696	AGIQGPYT
TruePositive	ALP31104	1523	1530	1.75e-05	-4.75696	AGIQGPYT
TruePositive	ALP31103	1523	1530	1.75e-05	-4.75696	AGIQGPYT
TruePositive	ALP31088	1523	1530	1.75e-05	-4.75696	AGIQGPYT
TruePositive	ALP31095	1523	1530	1.75e-05	-4.75696	AGIQGPYT
TruePositive	AKU75631	1523	1530	1.75e-05	-4.75696	AGIQGPYT
TruePositive	AKU75646	1523	1530	1.75e-05	-4.75696	AGIQGPYT
TruePositive	ALP31130	1523	1530	1.75e-05	-4.75696	AGIQGPYT
TruePositive	ALP31125	1523	1530	1.75e-05	-4.75696	AGIQGPYT
TruePositive	ANJ61601	1523	1530	1.75e-05	-4.75696	AGIQGPYT
TruePositive	ANJ61732	1523	1530	1.75e-05	-4.75696	AGIQGPYT
TruePositive	AMB37294	1523	1530	1.75e-05	-4.75696	AGIQGPYT
TruePositive	QEG13958	1523	1530	1.75e-05	-4.75696	AGIQGPYT
TruePositive	AAR98503	1523	1530	1.75e-05	-4.75696	AGIQGPYT
TruePositive	ANJ61580	1523	1530	1.75e-05	-4.75696	AGIQGPYT
TruePositive	AKU75594	1523	1530	1.75e-05	-4.75696	AGIQGPYT
TruePositive	AKU75625	1523	1530	1.75e-05	-4.75696	AGIQGPYT
TruePositive	QCE20694	1523	1530	1.75e-05	-4.75696	AGIQGPYT
TruePositive	AJI76555	1523	1530	1.75e-05	-4.75696	AGIQGPYT
TruePositive	ANJ61549	1523	1530	1.75e-05	-4.75696	AGIQGPYT
TruePositive	AKQ44195	1523	1530	1.75e-05	-4.75696	AGIQGPYT
TruePositive	ANZ79244	1523	1530	1.75e-05	-4.75696	AGIQGPYT
TruePositive	AKU75606	1523	1530	1.75e-05	-4.75696	AGIQGPYT
TruePositive	ALP31147	1523	1530	1.75e-05	-4.75696	AGIQGPYT
TruePositive	ALP31133	1523	1530	1.75e-05	-4.75696	AGIQGPYT
TruePositive	QEG13937	1523	1530	1.75e-05	-4.75696	AGIQGPYT
TruePositive	AWW21301	1523	1530	1.75e-05	-4.75696	AGIQGPYT
TruePositive	QEG13954	1523	1530	1.75e-05	-4.75696	AGIQGPYT
TruePositive	QCE20705	1523	1530	1.75e-05	-4.75696	AGIQGPYT
TruePositive	ANN46843	1523	1530	1.75e-05	-4.75696	AGIQGPYT
TruePositive	ANJ61725	1523	1530	1.75e-05	-4.75696	AGIQGPYT
TruePositive	ANJ61733	1523	1530	1.75e-05	-4.75696	AGIQGPYT
TruePositive	QEG13973	1523	1530	1.75e-05	-4.75696	AGIQGPYT
TruePositive	AYW17090	1523	1530	1.75e-05	-4.75696	AGIQGPYT
TruePositive	ANJ61734	1523	1530	1.75e-05	-4.75696	AGIQGPYT
TruePositive	BAK08578	1523	1530	1.75e-05	-4.75696	AGIQGPYT
TruePositive	ALP31093	1523	1530	1.75e-05	-4.75696	AGIQGPYT
TruePositive	ALP31116	1523	1530	1.75e-05	-4.75696	AGIQGPYT
TruePositive	ANE37234	1523	1530	1.75e-05	-4.75696	AGIQGPYT
TruePositive	AKU75645	1523	1530	1.75e-05	-4.75696	AGIQGPYT
TruePositive	AOF41448	1523	1530	1.75e-05	-4.75696	AGIQGPYT
TruePositive	AKQ44196	1523	1530	1.75e-05	-4.75696	AGIQGPYT
TruePositive	ANJ61571	1523	1530	1.75e-05	-4.75696	AGIQGPYT
TruePositive	AYW17092	1523	1530	1.75e-05	-4.75696	AGIQGPYT
TruePositive	ANJ61744	1523	1530	1.75e-05	-4.75696	AGIQGPYT
TruePositive	ALP31122	1523	1530	1.75e-05	-4.75696	AGIQGPYT
TruePositive	ANJ61736	1523	1530	1.75e-05	-4.75696	AGIQGPYT
TruePositive	AKU75634	1523	1530	1.75e-05	-4.75696	AGIQGPYT
TruePositive	AKU75615	1523	1530	1.75e-05	-4.75696	AGIQGPYT
TruePositive	ANQ44597	1523	1530	1.75e-05	-4.75696	AGIQGPYT
TruePositive	ALP31143	1523	1530	1.75e-05	-4.75696	AGIQGPYT
TruePositive	QEJ82281	1523	1530	1.75e-05	-4.75696	AGIQGPYT
TruePositive	ANJ61746	1523	1530	1.75e-05	-4.75696	AGIQGPYT
TruePositive	ANN46853	1523	1530	1.75e-05	-4.75696	AGIQGPYT
TruePositive	ANN46842	1523	1530	1.75e-05	-4.75696	AGIQGPYT
TruePositive	ANJ61728	1523	1530	1.75e-05	-4.75696	AGIQGPYT
TruePositive	ANJ61596	1523	1530	1.75e-05	-4.75696	AGIQGPYT
TruePositive	QEU45796	1523	1530	1.75e-05	-4.75696	AGIQGPYT
TruePositive	ALP31149	1523	1530	1.75e-05	-4.75696	AGIQGPYT
TruePositive	ALP31145	1523	1530	1.75e-05	-4.75696	AGIQGPYT
TruePositive	ALP31160	1523	1530	1.75e-05	-4.75696	AGIQGPYT
TruePositive	APU51957	1523	1530	1.75e-05	-4.75696	AGIQGPYT
TruePositive	ANJ61581	1523	1530	1.75e-05	-4.75696	AGIQGPYT
TruePositive	BAW35416	1523	1530	1.75e-05	-4.75696	AGIQGPYT
TruePositive	AJI76570	1523	1530	1.75e-05	-4.75696	AGIQGPYT
TruePositive	AKU75604	1523	1530	1.75e-05	-4.75696	AGIQGPYT
TruePositive	QCE20695	1523	1530	1.75e-05	-4.75696	AGIQGPYT
TruePositive	ALP31113	1523	1530	1.75e-05	-4.75696	AGIQGPYT
TruePositive	QEG13979	1523	1530	1.75e-05	-4.75696	AGIQGPYT
TruePositive	ALP31123	1523	1530	1.75e-05	-4.75696	AGIQGPYT
TruePositive	AWW21310	1523	1530	1.75e-05	-4.75696	AGIQGPYT
TruePositive	AOF41445	1523	1530	1.75e-05	-4.75696	AGIQGPYT
TruePositive	QEG13966	1523	1530	1.75e-05	-4.75696	AGIQGPYT
TruePositive	ALJ53630	1523	1530	1.75e-05	-4.75696	AGIQGPYT
TruePositive	QEG13938	1523	1530	1.75e-05	-4.75696	AGIQGPYT
TruePositive	ANJ61588	1523	1530	1.75e-05	-4.75696	AGIQGPYT
TruePositive	ANJ61747	1523	1530	1.75e-05	-4.75696	AGIQGPYT
TruePositive	AKU75593	1523	1530	1.75e-05	-4.75696	AGIQGPYT
TruePositive	ANJ61600	1523	1530	1.75e-05	-4.75696	AGIQGPYT
TruePositive	QCE20706	1523	1530	1.75e-05	-4.75696	AGIQGPYT
TruePositive	AOF41442	1523	1530	1.75e-05	-4.75696	AGIQGPYT
TruePositive	ANN46829	1523	1530	1.75e-05	-4.75696	AGIQGPYT
TruePositive	ALP31129	1523	1530	1.75e-05	-4.75696	AGIQGPYT
TruePositive	AKU75609	1523	1530	1.75e-05	-4.75696	AGIQGPYT
TruePositive	QCE20704	1523	1530	1.75e-05	-4.75696	AGIQGPYT
TruePositive	ANN46835	1523	1530	1.75e-05	-4.75696	AGIQGPYT
TruePositive	ALP31100	1523	1530	1.75e-05	-4.75696	AGIQGPYT
TruePositive	ANJ61572	1523	1530	1.75e-05	-4.75696	AGIQGPYT
TruePositive	ABL61317	1523	1530	1.75e-05	-4.75696	AGIQGPYT
TruePositive	ALP31081	1523	1530	1.75e-05	-4.75696	AGIQGPYT
TruePositive	AOV86534	1523	1530	1.75e-05	-4.75696	AGIQGPYT
TruePositive	ALP31089	1523	1530	1.75e-05	-4.75696	AGIQGPYT
TruePositive	QEG13965	1523	1530	1.75e-05	-4.75696	AGIQGPYT
TruePositive	ANJ61742	1523	1530	1.75e-05	-4.75696	AGIQGPYT
TruePositive	ANJ61592	1523	1530	1.75e-05	-4.75696	AGIQGPYT
TruePositive	QEJ82276	1523	1530	1.75e-05	-4.75696	AGIQGPYT
TruePositive	APU51948	1523	1530	1.75e-05	-4.75696	AGIQGPYT
TruePositive	ANJ61751	1523	1530	1.75e-05	-4.75696	AGIQGPYT
TruePositive	ANJ61720	1523	1530	1.75e-05	-4.75696	AGIQGPYT
TruePositive	ALP31167	1523	1530	1.75e-05	-4.75696	AGIQGPYT
TruePositive	ALP31148	1523	1530	1.75e-05	-4.75696	AGIQGPYT
TruePositive	ALP31114	1523	1530	1.75e-05	-4.75696	AGIQGPYT
TruePositive	AWW21304	1523	1530	1.75e-05	-4.75696	AGIQGPYT
TruePositive	QEG13974	1523	1530	1.75e-05	-4.75696	AGIQGPYT
TruePositive	BAW35419	1523	1530	1.75e-05	-4.75696	AGIQGPYT
TruePositive	QEU45795	1523	1530	1.75e-05	-4.75696	AGIQGPYT
TruePositive	QEG13988	1523	1530	1.75e-05	-4.75696	AGIQGPYT
TruePositive	AKU75623	1523	1530	1.75e-05	-4.75696	AGIQGPYT
TruePositive	AKU75636	1523	1530	1.75e-05	-4.75696	AGIQGPYT
TruePositive	AKU75596	1523	1530	1.75e-05	-4.75696	AGIQGPYT
TruePositive	QEG13925	1523	1530	1.75e-05	-4.75696	AGIQGPYT
TruePositive	ALP31134	1523	1530	1.75e-05	-4.75696	AGIQGPYT
TruePositive	AOV86541	1523	1530	1.75e-05	-4.75696	AGIQGPYT
TruePositive	AKU75598	1523	1530	1.75e-05	-4.75696	AGIQGPYT
TruePositive	ANN46850	1523	1530	1.75e-05	-4.75696	AGIQGPYT
TruePositive	QEG13943	1523	1530	1.75e-05	-4.75696	AGIQGPYT
TruePositive	ANN46838	1523	1530	1.75e-05	-4.75696	AGIQGPYT
TruePositive	ALP31177	1523	1530	1.75e-05	-4.75696	AGIQGPYT
TruePositive	AKU75619	1523	1530	1.75e-05	-4.75696	AGIQGPYT
TruePositive	AKU75617	1523	1530	1.75e-05	-4.75696	AGIQGPYT
TruePositive	ALP31151	1523	1530	1.75e-05	-4.75696	AGIQGPYT
TruePositive	AKU75630	1523	1530	1.75e-05	-4.75696	AGIQGPYT
TruePositive	AYW17093	1523	1530	1.75e-05	-4.75696	AGIQGPYT
TruePositive	AJI76568	1523	1530	1.75e-05	-4.75696	AGIQGPYT
TruePositive	ANJ61560	1523	1530	1.75e-05	-4.75696	AGIQGPYT
TruePositive	QEG13986	1523	1530	1.75e-05	-4.75696	AGIQGPYT
TruePositive	AVW85865	1523	1530	1.75e-05	-4.75696	AGIQGPYT
TruePositive	ALP31173	1523	1530	1.75e-05	-4.75696	AGIQGPYT
TruePositive	QEG13953	1523	1530	1.75e-05	-4.75696	AGIQGPYT
TruePositive	ALP31146	1523	1530	1.75e-05	-4.75696	AGIQGPYT
TruePositive	QEG14007	1523	1530	1.75e-05	-4.75696	AGIQGPYT
TruePositive	ANJ61723	1523	1530	1.75e-05	-4.75696	AGIQGPYT
TruePositive	ANJ61583	1523	1530	1.75e-05	-4.75696	AGIQGPYT
TruePositive	ANJ61544	1523	1530	1.75e-05	-4.75696	AGIQGPYT
TruePositive	ANN46858	1523	1530	1.75e-05	-4.75696	AGIQGPYT
TruePositive	ALP31158	1523	1530	1.75e-05	-4.75696	AGIQGPYT
TruePositive	QEG13989	1523	1530	1.75e-05	-4.75696	AGIQGPYT
TruePositive	AWW18929	1523	1530	1.75e-05	-4.75696	AGIQGPYT
TruePositive	ANJ61569	1523	1530	1.75e-05	-4.75696	AGIQGPYT
TruePositive	ANJ61564	1523	1530	1.75e-05	-4.75696	AGIQGPYT
TruePositive	ANQ69419	1523	1530	1.75e-05	-4.75696	AGIQGPYT
TruePositive	AKU75605	1523	1530	1.75e-05	-4.75696	AGIQGPYT
TruePositive	ALP31102	1523	1530	1.75e-05	-4.75696	AGIQGPYT
TruePositive	ANN46848	1523	1530	1.75e-05	-4.75696	AGIQGPYT
TruePositive	ALP31138	1523	1530	1.75e-05	-4.75696	AGIQGPYT
TruePositive	ANN46859	1523	1530	1.75e-05	-4.75696	AGIQGPYT
TruePositive	ALP31165	1523	1530	1.75e-05	-4.75696	AGIQGPYT
TruePositive	ANN46855	1523	1530	1.75e-05	-4.75696	AGIQGPYT
TruePositive	QEG13975	1523	1530	1.75e-05	-4.75696	AGIQGPYT
TruePositive	QEG13933	1523	1530	1.75e-05	-4.75696	AGIQGPYT
TruePositive	ANQ69417	1523	1530	1.75e-05	-4.75696	AGIQGPYT
TruePositive	AKQ44191	1523	1530	1.75e-05	-4.75696	AGIQGPYT
TruePositive	ALP31118	1523	1530	1.75e-05	-4.75696	AGIQGPYT
TruePositive	ALP31175	1523	1530	1.75e-05	-4.75696	AGIQGPYT
TruePositive	ANJ61573	1523	1530	1.75e-05	-4.75696	AGIQGPYT
TruePositive	AYW17089	1523	1530	1.75e-05	-4.75696	AGIQGPYT
TruePositive	ANJ61552	1523	1530	1.75e-05	-4.75696	AGIQGPYT
TruePositive	QEG13984	1523	1530	1.75e-05	-4.75696	AGIQGPYT
TruePositive	AKU75637	1523	1530	1.75e-05	-4.75696	AGIQGPYT
TruePositive	AKU75592	1523	1530	1.75e-05	-4.75696	AGIQGPYT
TruePositive	AKU75640	1523	1530	1.75e-05	-4.75696	AGIQGPYT
TruePositive	ANJ61558	1523	1530	1.75e-05	-4.75696	AGIQGPYT
TruePositive	AWW21303	1523	1530	1.75e-05	-4.75696	AGIQGPYT
TruePositive	QBA90620	1523	1530	1.75e-05	-4.75696	AGIQGPYT
TruePositive	AKU75620	1523	1530	1.75e-05	-4.75696	AGIQGPYT
TruePositive	ANJ61740	1523	1530	1.75e-05	-4.75696	AGIQGPYT
TruePositive	ANN46860	1523	1530	1.75e-05	-4.75696	AGIQGPYT
TruePositive	ALP31178	1523	1530	1.75e-05	-4.75696	AGIQGPYT
TruePositive	ALP31109	1523	1530	1.75e-05	-4.75696	AGIQGPYT
TruePositive	AWW21307	1523	1530	1.75e-05	-4.75696	AGIQGPYT
TruePositive	ANJ61591	1523	1530	1.75e-05	-4.75696	AGIQGPYT
TruePositive	AKT08836	1523	1530	1.75e-05	-4.75696	AGIQGPYT
TruePositive	AKU75600	1523	1530	1.75e-05	-4.75696	AGIQGPYT
TruePositive	ALP31085	1523	1530	1.75e-05	-4.75696	AGIQGPYT
TruePositive	ALP31161	1523	1530	1.75e-05	-4.75696	AGIQGPYT
TruePositive	ANN46836	1523	1530	1.75e-05	-4.75696	AGIQGPYT
TruePositive	ANJ61562	1523	1530	1.75e-05	-4.75696	AGIQGPYT
TruePositive	QEJ82283	1523	1530	1.75e-05	-4.75696	AGIQGPYT
TruePositive	AOF41449	1523	1530	1.75e-05	-4.75696	AGIQGPYT
TruePositive	ANJ61722	1523	1530	1.75e-05	-4.75696	AGIQGPYT
TruePositive	ALP31083	1523	1530	1.75e-05	-4.75696	AGIQGPYT
TruePositive	AKU75602	1523	1530	1.75e-05	-4.75696	AGIQGPYT
TruePositive	ANJ61594	1523	1530	1.75e-05	-4.75696	AGIQGPYT
TruePositive	ALP31094	1523	1530	1.75e-05	-4.75696	AGIQGPYT
TruePositive	AJI76571	1523	1530	1.75e-05	-4.75696	AGIQGPYT
TruePositive	APU51945	1523	1530	1.75e-05	-4.75696	AGIQGPYT
TruePositive	AOF41446	1523	1530	1.75e-05	-4.75696	AGIQGPYT
TruePositive	AKU75632	1523	1530	1.75e-05	-4.75696	AGIQGPYT
TruePositive	QEG13964	1523	1530	1.75e-05	-4.75696	AGIQGPYT
TruePositive	AWW21308	1523	1530	1.75e-05	-4.75696	AGIQGPYT
TruePositive	AKU75595	1523	1530	1.75e-05	-4.75696	AGIQGPYT
TruePositive	QEG13949	1523	1530	1.75e-05	-4.75696	AGIQGPYT
TruePositive	ANJ61735	1523	1530	1.75e-05	-4.75696	AGIQGPYT
TruePositive	QEJ82272	1523	1530	1.75e-05	-4.75696	AGIQGPYT
TruePositive	QEJ82279	1523	1530	1.75e-05	-4.75696	AGIQGPYT
TruePositive	ANJ61726	1523	1530	1.75e-05	-4.75696	AGIQGPYT
TruePositive	ALP31141	1523	1530	1.75e-05	-4.75696	AGIQGPYT
TruePositive	AKU75597	1523	1530	1.75e-05	-4.75696	AGIQGPYT
TruePositive	APU51954	1523	1530	1.75e-05	-4.75696	AGIQGPYT
TruePositive	ALP31137	1523	1530	1.75e-05	-4.75696	AGIQGPYT
TruePositive	AKU75641	1523	1530	1.75e-05	-4.75696	AGIQGPYT
TruePositive	AKU75611	1523	1530	1.75e-05	-4.75696	AGIQGPYT
TruePositive	BBM96399	1523	1530	1.75e-05	-4.75696	AGIQGPYT
TruePositive	ANN46845	1523	1530	1.75e-05	-4.75696	AGIQGPYT
TruePositive	ANJ61598	1523	1530	1.75e-05	-4.75696	AGIQGPYT
TruePositive	ANJ61743	1523	1530	1.75e-05	-4.75696	AGIQGPYT
TruePositive	APU51955	1523	1530	1.75e-05	-4.75696	AGIQGPYT
TruePositive	BAW35417	1523	1530	1.75e-05	-4.75696	AGIQGPYT
TruePositive	ANN46846	1523	1530	1.75e-05	-4.75696	AGIQGPYT
TruePositive	ANE37233	1523	1530	1.75e-05	-4.75696	AGIQGPYT
TruePositive	ALP31162	1523	1530	1.75e-05	-4.75696	AGIQGPYT
TruePositive	AYW17094	1523	1530	1.75e-05	-4.75696	AGIQGPYT
TruePositive	QCE20702	1523	1530	1.75e-05	-4.75696	AGIQGPYT
TruePositive	AOF41452	1523	1530	1.75e-05	-4.75696	AGIQGPYT
TruePositive	ANN46840	1523	1530	1.75e-05	-4.75696	AGIQGPYT
TruePositive	ALP31127	1523	1530	1.75e-05	-4.75696	AGIQGPYT
TruePositive	ANJ61593	1523	1530	1.75e-05	-4.75696	AGIQGPYT
TruePositive	AKU75616	1523	1530	1.75e-05	-4.75696	AGIQGPYT
TruePositive	AKU75628	1523	1530	1.75e-05	-4.75696	AGIQGPYT
TruePositive	ANJ61737	1523	1530	1.75e-05	-4.75696	AGIQGPYT
TruePositive	ANJ61719	1523	1530	1.75e-05	-4.75696	AGIQGPYT
TruePositive	QCE20701	1523	1530	1.75e-05	-4.75696	AGIQGPYT
TruePositive	AKU75627	1523	1530	1.75e-05	-4.75696	AGIQGPYT
TruePositive	AKU75613	1523	1530	1.75e-05	-4.75696	AGIQGPYT
TruePositive	ANJ61597	1523	1530	1.75e-05	-4.75696	AGIQGPYT
TruePositive	AJI76564	1523	1530	1.75e-05	-4.75696	AGIQGPYT
TruePositive	ANQ69416	1523	1530	1.75e-05	-4.75696	AGIQGPYT
TruePositive	ANJ61576	1523	1530	1.75e-05	-4.75696	AGIQGPYT
TruePositive	AOF41444	1523	1530	1.75e-05	-4.75696	AGIQGPYT
TruePositive	AKU75612	1523	1530	1.75e-05	-4.75696	AGIQGPYT
TruePositive	QEJ82275	1523	1530	1.75e-05	-4.75696	AGIQGPYT
TruePositive	ANN46839	1523	1530	1.75e-05	-4.75696	AGIQGPYT
TruePositive	QEJ82284	1523	1530	1.75e-05	-4.75696	AGIQGPYT
TruePositive	ALP31152	1523	1530	1.75e-05	-4.75696	AGIQGPYT
TruePositive	AVW85864	1523	1530	1.75e-05	-4.75696	AGIQGPYT
TruePositive	QEG13971	1523	1530	1.75e-05	-4.75696	AGIQGPYT
TruePositive	QEG13970	1523	1530	1.75e-05	-4.75696	AGIQGPYT
TruePositive	APU51949	1523	1530	1.75e-05	-4.75696	AGIQGPYT
TruePositive	ALP31159	1523	1530	1.75e-05	-4.75696	AGIQGPYT
TruePositive	ALP31090	1523	1530	1.75e-05	-4.75696	AGIQGPYT
TruePositive	QCE20700	1523	1530	1.75e-05	-4.75696	AGIQGPYT
TruePositive	ANJ61589	1523	1530	1.75e-05	-4.75696	AGIQGPYT
TruePositive	AKQ44188	1523	1530	1.75e-05	-4.75696	AGIQGPYT
TruePositive	ANJ61553	1523	1530	1.75e-05	-4.75696	AGIQGPYT
TruePositive	ANN46831	1523	1530	1.75e-05	-4.75696	AGIQGPYT
TruePositive	BAW35421	1523	1530	1.75e-05	-4.75696	AGIQGPYT
TruePositive	ALP31171	1523	1530	1.75e-05	-4.75696	AGIQGPYT
TruePositive	QEG13987	1523	1530	1.75e-05	-4.75696	AGIQGPYT
TruePositive	BBM96400	1523	1530	1.75e-05	-4.75696	AGIQGPYT
TruePositive	AKU75643	1523	1530	1.75e-05	-4.75696	AGIQGPYT
TruePositive	QEG13942	1523	1530	1.75e-05	-4.75696	AGIQGPYT
TruePositive	APU51950	1523	1530	1.75e-05	-4.75696	AGIQGPYT
TruePositive	ANJ61539	1523	1530	1.75e-05	-4.75696	AGIQGPYT
TruePositive	AOV86538	1523	1530	1.75e-05	-4.75696	AGIQGPYT
TruePositive	ANN46852	1523	1530	1.75e-05	-4.75696	AGIQGPYT
TruePositive	ANJ61570	1523	1530	1.75e-05	-4.75696	AGIQGPYT
TruePositive	ANJ61551	1523	1530	1.75e-05	-4.75696	AGIQGPYT
TruePositive	AKQ44189	1523	1530	1.75e-05	-4.75696	AGIQGPYT
TruePositive	ALP31136	1523	1530	1.75e-05	-4.75696	AGIQGPYT
TruePositive	AOF41451	1523	1530	1.75e-05	-4.75696	AGIQGPYT
TruePositive	AZL41614	1523	1530	1.75e-05	-4.75696	AGIQGPYT
TruePositive	ANJ61718	1523	1530	1.75e-05	-4.75696	AGIQGPYT
TruePositive	QEU45794	1523	1530	1.75e-05	-4.75696	AGIQGPYT
TruePositive	ALP31117	1523	1530	1.75e-05	-4.75696	AGIQGPYT
TruePositive	AWW21312	1523	1530	1.75e-05	-4.75696	AGIQGPYT
TruePositive	ANQ69420	1523	1530	1.75e-05	-4.75696	AGIQGPYT
TruePositive	AOV86542	1523	1530	1.75e-05	-4.75696	AGIQGPYT
TruePositive	AKU75599	1523	1530	1.75e-05	-4.75696	AGIQGPYT
TruePositive	AJI76559	1523	1530	1.75e-05	-4.75696	AGIQGPYT
TruePositive	ALP31150	1523	1530	1.75e-05	-4.75696	AGIQGPYT
TruePositive	YP_009505605	1523	1530	1.75e-05	-4.75696	AGIQGPYT
TruePositive	QCE20634	1523	1530	1.75e-05	-4.75696	AGIQGPYT
TruePositive	ALP31086	1523	1530	1.75e-05	-4.75696	AGIQGPYT
TruePositive	QEG13946	1523	1530	1.75e-05	-4.75696	AGIQGPYT
TruePositive	ANN46844	1523	1530	1.75e-05	-4.75696	AGIQGPYT
TruePositive	ALP31107	1523	1530	1.75e-05	-4.75696	AGIQGPYT
TruePositive	QCE20696	1523	1530	1.75e-05	-4.75696	AGIQGPYT
TruePositive	ANJ61586	1523	1530	1.75e-05	-4.75696	AGIQGPYT
TruePositive	AKU75618	1523	1530	1.75e-05	-4.75696	AGIQGPYT
TruePositive	ANJ61738	1523	1530	1.75e-05	-4.75696	AGIQGPYT
TruePositive	AKU75608	1523	1530	1.75e-05	-4.75696	AGIQGPYT
TruePositive	ALP31096	1523	1530	1.75e-05	-4.75696	AGIQGPYT
TruePositive	AOF41450	1523	1530	1.75e-05	-4.75696	AGIQGPYT
TruePositive	ANN46837	1523	1530	1.75e-05	-4.75696	AGIQGPYT
TruePositive	ALP31097	1523	1530	1.75e-05	-4.75696	AGIQGPYT
TruePositive	ALP31087	1523	1530	1.75e-05	-4.75696	AGIQGPYT
TruePositive	ALP31108	1523	1530	1.75e-05	-4.75696	AGIQGPYT
TruePositive	AJI76561	1523	1530	1.75e-05	-4.75696	AGIQGPYT
TruePositive	ANJ61557	1523	1530	1.75e-05	-4.75696	AGIQGPYT
TruePositive	ALP31099	1523	1530	1.75e-05	-4.75696	AGIQGPYT
TruePositive	ALJ53629	1523	1530	1.75e-05	-4.75696	AGIQGPYT
TruePositive	AKT08834	1523	1530	1.75e-05	-4.75696	AGIQGPYT
TruePositive	ALP31112	1523	1530	1.75e-05	-4.75696	AGIQGPYT
TruePositive	QEJ82273	1523	1530	1.75e-05	-4.75696	AGIQGPYT
TruePositive	APU51952	1523	1530	1.75e-05	-4.75696	AGIQGPYT
TruePositive	ANJ61745	1523	1530	1.75e-05	-4.75696	AGIQGPYT
TruePositive	AIZ48771	1523	1530	1.75e-05	-4.75696	AGIQGPYT
TruePositive	ANJ61724	1523	1530	1.75e-05	-4.75696	AGIQGPYT
TruePositive	ANN46827	1523	1530	1.75e-05	-4.75696	AGIQGPYT
TruePositive	ANJ61577	1523	1530	1.75e-05	-4.75696	AGIQGPYT
TruePositive	ALP31169	1523	1530	1.75e-05	-4.75696	AGIQGPYT
TruePositive	QEG13955	1523	1530	1.75e-05	-4.75696	AGIQGPYT
TruePositive	QEG13963	1523	1530	1.75e-05	-4.75696	AGIQGPYT
TruePositive	ALP31091	1523	1530	1.75e-05	-4.75696	AGIQGPYT
TruePositive	ANJ61727	1523	1530	1.75e-05	-4.75696	AGIQGPYT
TruePositive	ANN46847	1523	1530	1.75e-05	-4.75696	AGIQGPYT
TruePositive	QEG13969	1523	1530	1.75e-05	-4.75696	AGIQGPYT
TruePositive	AKU75626	1523	1530	1.75e-05	-4.75696	AGIQGPYT
TruePositive	QEJ82271	1523	1530	1.75e-05	-4.75696	AGIQGPYT
TruePositive	ANN46841	1523	1530	1.75e-05	-4.75696	AGIQGPYT
TruePositive	QEG13940	1523	1530	1.75e-05	-4.75696	AGIQGPYT
TruePositive	ALP31144	1523	1530	1.75e-05	-4.75696	AGIQGPYT
TruePositive	BAK08577	1523	1530	1.75e-05	-4.75696	AGIQGPYT
TruePositive	ALP31121	1523	1530	1.75e-05	-4.75696	AGIQGPYT
TruePositive	ALP31140	1523	1530	1.75e-05	-4.75696	AGIQGPYT
TruePositive	AWW21299	1523	1530	1.75e-05	-4.75696	AGIQGPYT
TruePositive	ALP31163	1523	1530	1.75e-05	-4.75696	AGIQGPYT
TruePositive	ALP31119	1523	1530	1.75e-05	-4.75696	AGIQGPYT
TruePositive	ALP31098	1523	1530	1.75e-05	-4.75696	AGIQGPYT
TruePositive	ANJ61739	1523	1530	1.75e-05	-4.75696	AGIQGPYT
TruePositive	ALP31139	1523	1530	1.75e-05	-4.75696	AGIQGPYT
TruePositive	AKQ44190	1523	1530	1.75e-05	-4.75696	AGIQGPYT
TruePositive	QEG13994	1523	1530	1.75e-05	-4.75696	AGIQGPYT
TruePositive	ANJ61741	1523	1530	1.75e-05	-4.75696	AGIQGPYT
TruePositive	ANE37236	1523	1530	1.75e-05	-4.75696	AGIQGPYT
TruePositive	ALP31164	1523	1530	1.75e-05	-4.75696	AGIQGPYT
TruePositive	ANJ61585	1523	1530	1.75e-05	-4.75696	AGIQGPYT
TruePositive	ALP31084	1523	1530	1.75e-05	-4.75696	AGIQGPYT
TruePositive	APU51947	1523	1530	1.75e-05	-4.75696	AGIQGPYT
TruePositive	ALP31128	1523	1530	1.75e-05	-4.75696	AGIQGPYT
TruePositive	ALP31168	1523	1530	1.75e-05	-4.75696	AGIQGPYT
TruePositive	QCE20697	1523	1530	1.75e-05	-4.75696	AGIQGPYT
TruePositive	ALP31180	1523	1530	1.75e-05	-4.75696	AGIQGPYT
TruePositive	AKU75603	1523	1530	1.75e-05	-4.75696	AGIQGPYT
TruePositive	QEG13927	1523	1530	1.75e-05	-4.75696	AGIQGPYT
TruePositive	ALP31106	1523	1530	1.75e-05	-4.75696	AGIQGPYT
TruePositive	AKU75638	1523	1530	1.75e-05	-4.75696	AGIQGPYT
TruePositive	BAW35420	1523	1530	1.75e-05	-4.75696	AGIQGPYT
TruePositive	AKT07950	1523	1530	1.75e-05	-4.75696	AGIQGPYT
TruePositive	APU51953	1523	1530	1.75e-05	-4.75696	AGIQGPYT
TruePositive	ANN46833	1523	1530	1.75e-05	-4.75696	AGIQGPYT
TruePositive	QEG13936	1523	1530	1.75e-05	-4.75696	AGIQGPYT
TruePositive	ANJ61543	1523	1530	1.75e-05	-4.75696	AGIQGPYT
TruePositive	QCE20703	1523	1530	1.75e-05	-4.75696	AGIQGPYT
TruePositive	ALP31174	1523	1530	1.75e-05	-4.75696	AGIQGPYT
TruePositive	ANN46834	1523	1530	1.75e-05	-4.75696	AGIQGPYT
TruePositive	ANJ61599	1523	1530	1.75e-05	-4.75696	AGIQGPYT
TruePositive	ANZ79243	1523	1530	1.75e-05	-4.75696	AGIQGPYT
TruePositive	ANJ61721	1523	1530	1.75e-05	-4.75696	AGIQGPYT
TruePositive	ANJ61566	1523	1530	1.75e-05	-4.75696	AGIQGPYT
TruePositive	AKU75591	1523	1530	1.75e-05	-4.75696	AGIQGPYT
TruePositive	ALP31131	1523	1530	1.75e-05	-4.75696	AGIQGPYT
TruePositive	ALP31170	1523	1530	1.75e-05	-4.75696	AGIQGPYT
TruePositive	EV68polyprotein	1523	1530	1.75e-05	-4.75696	AGIQGPYT
TruePositive	AKU75624	1523	1530	1.75e-05	-4.75696	AGIQGPYT
TruePositive	ALP31126	1523	1530	1.75e-05	-4.75696	AGIQGPYT
TruePositive	AYW17087	1524	1531	1.75e-05	-4.75696	AGIQGPYT
TruePositive	AWW21315	1524	1531	1.75e-05	-4.75696	AGIQGPYT
TruePositive	AYW17098	1524	1531	1.75e-05	-4.75696	AGIQGPYT
TruePositive	AKT08835	1524	1531	1.75e-05	-4.75696	AGIQGPYT
TruePositive	AWW21320	1524	1531	1.75e-05	-4.75696	AGIQGPYT
TruePositive	AIS73057	1524	1531	1.75e-05	-4.75696	AGIQGPYT
TruePositive	AWW21316	1524	1531	1.75e-05	-4.75696	AGIQGPYT
TruePositive	AWW21321	1524	1531	1.75e-05	-4.75696	AGIQGPYT
TruePositive	AKQ44193	1524	1531	1.75e-05	-4.75696	AGIQGPYT
TruePositive	AIA24394	1524	1531	1.75e-05	-4.75696	AGIQGPYT
TruePositive	AWW21318	1524	1531	1.75e-05	-4.75696	AGIQGPYT
TruePositive	AKQ44194	1524	1531	1.75e-05	-4.75696	AGIQGPYT
TruePositive	AYW17091	1524	1531	1.75e-05	-4.75696	AGIQGPYT
TruePositive	ANG56888	1524	1531	1.75e-05	-4.75696	AGIQGPYT
TruePositive	AYW17085	1524	1531	1.75e-05	-4.75696	AGIQGPYT
TruePositive	AWW21319	1524	1531	1.75e-05	-4.75696	AGIQGPYT
TruePositive	AWW21317	1524	1531	1.75e-05	-4.75696	AGIQGPYT
TruePositive	AWW21314	1524	1531	1.75e-05	-4.75696	AGIQGPYT
TruePositive	AYW17095	1524	1531	1.75e-05	-4.75696	AGIQGPYT
TruePositive	AKT08826	1524	1531	1.75e-05	-4.75696	AGIQGPYT
TruePositive	ALT66861	1524	1531	1.75e-05	-4.75696	AGIQGPYT
TruePositive	AWW21313	1524	1531	1.75e-05	-4.75696	AGIQGPYT
TruePositive	AYW17096	1524	1531	1.75e-05	-4.75696	AGIQGPYT
TruePositive	AYW17088	1524	1531	1.75e-05	-4.75696	AGIQGPYT
TruePositive	AYW17086	1524	1531	1.75e-05	-4.75696	AGIQGPYT
TruePositive	ABL61316	1525	1532	1.75e-05	-4.75696	AGIQGPYT
TruePositive	NP_040760	1529	1536	1.75e-05	-4.75696	AGIQGPYT
TruePositive	NP_040760	1529	1536	1.75e-05	-4.75696	AGIQGPYT
TruePositive	ABA43708	1529	1536	1.75e-05	-4.75696	AGIQGPYT
TruePositive	BAA18891	1529	1536	1.75e-05	-4.75696	AGIQGPYT
TruePositive	ACX85865	1537	1544	1.75e-05	-4.75696	AGHQGAYT
TruePositive	AIB00608	1537	1544	1.75e-05	-4.75696	AGHQGAYT
TruePositive	AUD09241	1537	1544	1.75e-05	-4.75696	AGHQGAYT
TruePositive	ACX85866	1537	1544	1.75e-05	-4.75696	AGHQGAYT
TruePositive	AIB00627	1537	1544	1.75e-05	-4.75696	AGHQGAYT
TruePositive	AUD09242	1537	1544	1.75e-05	-4.75696	AGHQGAYT
TruePositive	AUO29154	1537	1544	1.75e-05	-4.75696	AGHQGAYT
TruePositive	ACX85861	1537	1544	1.75e-05	-4.75696	AGHQGAYT
TruePositive	AUD08520	1537	1544	1.75e-05	-4.75696	AGHQGAYT
TruePositive	AIB00584	1537	1544	1.75e-05	-4.75696	AGHQGAYT
TruePositive	AUD09276	1537	1544	1.75e-05	-4.75696	AGHQGAYT
TruePositive	AUD09256	1537	1544	1.75e-05	-4.75696	AGHQGAYT
TruePositive	AIB00619	1537	1544	1.75e-05	-4.75696	AGHQGAYT
TruePositive	AIB00631	1537	1544	1.75e-05	-4.75696	AGHQGAYT
TruePositive	ACX85860	1537	1544	1.75e-05	-4.75696	AGHQGAYT
TruePositive	ACX85863	1537	1544	1.75e-05	-4.75696	AGHQGAYT
TruePositive	ACX85867	1537	1544	1.75e-05	-4.75696	AGHQGAYT
TruePositive	AIB00588	1537	1544	1.75e-05	-4.75696	AGHQGAYT
TruePositive	AUD09247	1537	1544	1.75e-05	-4.75696	AGHQGAYT
TruePositive	AIB00579	1537	1544	1.75e-05	-4.75696	AGHQGAYT
TruePositive	AUD09292	1537	1544	1.75e-05	-4.75696	AGHQGAYT
TruePositive	AUD09237	1537	1544	1.75e-05	-4.75696	AGHQGAYT
TruePositive	AIB00621	1537	1544	1.75e-05	-4.75696	AGHQGAYT
TruePositive	CAC07403	1537	1544	1.75e-05	-4.75696	AGHQGAYT
TruePositive	AUD09239	1537	1544	1.75e-05	-4.75696	AGHQGAYT
TruePositive	AUD09268	1537	1544	1.75e-05	-4.75696	AGHQGAYT
TruePositive	AUD09290	1537	1544	1.75e-05	-4.75696	AGHQGAYT
TruePositive	AIB00633	1537	1544	1.75e-05	-4.75696	AGHQGAYT
TruePositive	AIB00622	1537	1544	1.75e-05	-4.75696	AGHQGAYT
TruePositive	CAA25444	1537	1544	1.75e-05	-4.75696	AGHQGAYT
TruePositive	AIB00620	1537	1544	1.75e-05	-4.75696	AGHQGAYT
TruePositive	AUD09275	1537	1544	1.75e-05	-4.75696	AGHQGAYT
TruePositive	AIB00630	1537	1544	1.75e-05	-4.75696	AGHQGAYT
TruePositive	AIB00623	1537	1544	1.75e-05	-4.75696	AGHQGAYT
TruePositive	AGW83680	1537	1544	1.75e-05	-4.75696	AGHQGAYT
TruePositive	BAE20392	1537	1544	1.75e-05	-4.75696	AGHQGAYT
TruePositive	AUD09243	1537	1544	1.75e-05	-4.75696	AGHQGAYT
TruePositive	AIB00532	1537	1544	1.75e-05	-4.75696	AGHQGAYT
TruePositive	AUD09258	1537	1544	1.75e-05	-4.75696	AGHQGAYT
TruePositive	AUD09280	1537	1544	1.75e-05	-4.75696	AGHQGAYT
TruePositive	AAO59382	1537	1544	1.75e-05	-4.75696	AGHQGAYT
TruePositive	AUD09259	1537	1544	1.75e-05	-4.75696	AGHQGAYT
TruePositive	AIB00624	1537	1544	1.75e-05	-4.75696	AGHQGAYT
TruePositive	ACZ13359	1537	1544	1.75e-05	-4.75696	AGHQGAYT
TruePositive	AUD09229	1537	1544	1.75e-05	-4.75696	AGHQGAYT
TruePositive	ALI31820	1537	1544	1.75e-05	-4.75696	AGHQGAYT
TruePositive	AUF49621	1537	1544	1.75e-05	-4.75696	AGHQGAYT
TruePositive	AVE14262	1537	1544	1.75e-05	-4.75696	AGHQGAYT
TruePositive	ACX85862	1537	1544	1.75e-05	-4.75696	AGHQGAYT
TruePositive	ACX85868	1537	1544	1.75e-05	-4.75696	AGHQGAYT
TruePositive	AIB00583	1537	1544	1.75e-05	-4.75696	AGHQGAYT
TruePositive	ADU20413	1537	1544	1.75e-05	-4.75696	AGHQGAYT
TruePositive	AAN85444	1537	1544	1.75e-05	-4.75696	AGHQGAYT
TruePositive	AIB00593	1537	1544	1.75e-05	-4.75696	AGHQGAYT
TruePositive	AAA46914	1537	1544	1.75e-05	-4.75696	AGHQGAYT
TruePositive	AUD08521	1537	1544	1.75e-05	-4.75696	AGHQGAYT
TruePositive	ACZ28902	1537	1544	1.75e-05	-4.75696	AGHQGAYT
TruePositive	AUD09266	1537	1544	1.75e-05	-4.75696	AGHQGAYT
TruePositive	AUD09240	1537	1544	1.75e-05	-4.75696	AGHQGAYT
TruePositive	AUD09225	1537	1544	1.75e-05	-4.75696	AGHQGAYT
TruePositive	AUD09272	1537	1544	1.75e-05	-4.75696	AGHQGAYT
TruePositive	AIB00632	1537	1544	1.75e-05	-4.75696	AGHQGAYT
TruePositive	AIB00618	1537	1544	1.75e-05	-4.75696	AGHQGAYT
TruePositive	ADO22688	1537	1544	1.75e-05	-4.75696	AGHQGAYT
TruePositive	AIB00617	1537	1544	1.75e-05	-4.75696	AGHQGAYT
TruePositive	AUO29158	1537	1544	1.75e-05	-4.75696	AGHQGAYT
TruePositive	AUD09291	1537	1544	1.75e-05	-4.75696	AGHQGAYT
TruePositive	ACZ28901	1537	1544	1.75e-05	-4.75696	AGHQGAYT
TruePositive	AIB00629	1537	1544	1.75e-05	-4.75696	AGHQGAYT
TruePositive	AUD09281	1537	1544	1.75e-05	-4.75696	AGHQGAYT
TruePositive	ACX85864	1537	1544	1.75e-05	-4.75696	AGHQGAYT
TruePositive	AUD09249	1537	1544	1.75e-05	-4.75696	AGHQGAYT
TruePositive	ADA84545	1537	1544	1.75e-05	-4.75696	AGHQGAYT
TruePositive	AIB00616	1537	1544	1.75e-05	-4.75696	AGHQGAYT
TruePositive	AIB00625	1537	1544	1.75e-05	-4.75696	AGHQGAYT
TruePositive	AMN38451	1537	1544	1.75e-05	-4.75696	AGHQGAYT
TruePositive	CAA28155	1537	1544	1.75e-05	-4.75696	AGHQGAYT
TruePositive	AIB00615	1537	1544	1.75e-05	-4.75696	AGHQGAYT
TruePositive	ACX85869	1537	1544	1.75e-05	-4.75696	AGHQGAYT
TruePositive	AIB00598	1537	1544	1.75e-05	-4.75696	AGHQGAYT
TruePositive	ACS34685	1537	1544	1.75e-05	-4.75696	AGHQGAYT
TruePositive	ACS34686	1537	1544	1.75e-05	-4.75696	AGHQGAYT
TruePositive	AUD09228	1537	1544	1.75e-05	-4.75696	AGHQGAYT
TruePositive	AUD09265	1537	1544	1.75e-05	-4.75696	AGHQGAYT
TruePositive	AUD09246	1537	1544	1.75e-05	-4.75696	AGHQGAYT
TruePositive	AUD09245	1537	1544	1.75e-05	-4.75696	AGHQGAYT
TruePositive	AUD09264	1537	1544	1.75e-05	-4.75696	AGHQGAYT
TruePositive	AUD09279	1537	1544	1.75e-05	-4.75696	AGHQGAYT
TruePositive	AAN85443	1538	1545	1.75e-05	-4.75696	AGHQGAYT
TruePositive	ACN78837	1538	1545	1.75e-05	-4.75696	AGHQGAYT
TruePositive	AGA12462	1538	1545	1.75e-05	-4.75696	AGHQGAYT
TruePositive	AIA58176	1538	1545	1.75e-05	-4.75696	AGHQGAYT
TruePositive	ADR82076	1538	1545	1.75e-05	-4.75696	AGHQGAYT
TruePositive	AIB00514	1538	1545	1.75e-05	-4.75696	AGHQGAYT
TruePositive	AUD09273	1538	1545	1.75e-05	-4.75696	AGHQGAYT
TruePositive	ABM54538	1538	1545	1.75e-05	-4.75696	AGHQGAYT
TruePositive	BAA00516	1538	1545	1.75e-05	-4.75696	AGHQGAYT
TruePositive	CAJ29002	1538	1545	1.75e-05	-4.75696	AGHQGAYT
TruePositive	ABK20868	1538	1545	1.75e-05	-4.75696	AGHQGAYT
TruePositive	AAP68876	1538	1545	1.75e-05	-4.75696	AGHQGAYT
TruePositive	ACD78137	1538	1545	1.75e-05	-4.75696	AGHQGAYT
TruePositive	CAD67522	1538	1545	1.75e-05	-4.75696	AGHQGAYT
TruePositive	AIB00515	1538	1545	1.75e-05	-4.75696	AGHQGAYT
TruePositive	ACS34682	1538	1545	1.75e-05	-4.75696	AGHQGAYT
TruePositive	AGA12392	1538	1545	1.75e-05	-4.75696	AGHQGAYT
TruePositive	AUD09261	1538	1545	1.75e-05	-4.75696	AGHQGAYT
TruePositive	AGA12376	1538	1545	1.75e-05	-4.75696	AGHQGAYT
TruePositive	AUD09253	1538	1545	1.75e-05	-4.75696	AGHQGAYT
TruePositive	AUD09284	1538	1545	1.75e-05	-4.75696	AGHQGAYT
TruePositive	ANQ44599	1538	1545	1.75e-05	-4.75696	AGHQGAYT
TruePositive	AAX85706	1538	1545	1.75e-05	-4.75696	AGHQGAYT
TruePositive	ANV28265	1538	1545	1.75e-05	-4.75696	AGHQGAYT
TruePositive	ACD78142	1538	1545	1.75e-05	-4.75696	AGHQGAYT
TruePositive	AGA12615	1538	1545	1.75e-05	-4.75696	AGHQGAYT
TruePositive	ACD78146	1538	1545	1.75e-05	-4.75696	AGHQGAYT
TruePositive	AIA58177	1538	1545	1.75e-05	-4.75696	AGHQGAYT
TruePositive	AUD09271	1538	1545	1.75e-05	-4.75696	AGHQGAYT
TruePositive	AGA12385	1538	1545	1.75e-05	-4.75696	AGHQGAYT
TruePositive	AHF48784	1538	1545	1.75e-05	-4.75696	AGHQGAYT
TruePositive	ANV28240	1538	1545	1.75e-05	-4.75696	AGHQGAYT
TruePositive	ABK20866	1538	1545	1.75e-05	-4.75696	AGHQGAYT
TruePositive	ANV28269	1538	1545	1.75e-05	-4.75696	AGHQGAYT
TruePositive	AGA12372	1538	1545	1.75e-05	-4.75696	AGHQGAYT
TruePositive	AUD09289	1538	1545	1.75e-05	-4.75696	AGHQGAYT
TruePositive	AGA12643	1538	1545	1.75e-05	-4.75696	AGHQGAYT
TruePositive	ABV00572	1538	1545	1.75e-05	-4.75696	AGHQGAYT
TruePositive	AUD09226	1538	1545	1.75e-05	-4.75696	AGHQGAYT
TruePositive	AUD09255	1538	1545	1.75e-05	-4.75696	AGHQGAYT
TruePositive	AIB00527	1538	1545	1.75e-05	-4.75696	AGHQGAYT
TruePositive	ACD78144	1538	1545	1.75e-05	-4.75696	AGHQGAYT
TruePositive	AAO88056	1538	1545	1.75e-05	-4.75696	AGHQGAYT
TruePositive	AAP68875	1538	1545	1.75e-05	-4.75696	AGHQGAYT
TruePositive	AUD09267	1538	1545	1.75e-05	-4.75696	AGHQGAYT
TruePositive	ABM54540	1538	1545	1.75e-05	-4.75696	AGHQGAYT
TruePositive	ACS34683	1538	1545	1.75e-05	-4.75696	AGHQGAYT
TruePositive	ADV57679	1538	1545	1.75e-05	-4.75696	AGHQGAYT
TruePositive	ANV28243	1538	1545	1.75e-05	-4.75696	AGHQGAYT
TruePositive	AKC92706	1538	1545	1.75e-05	-4.75696	AGHQGAYT
TruePositive	AAO45820	1538	1545	1.75e-05	-4.75696	AGHQGAYT
TruePositive	ADR82077	1538	1545	1.75e-05	-4.75696	AGHQGAYT
TruePositive	ANV28242	1538	1545	1.75e-05	-4.75696	AGHQGAYT
TruePositive	AIB00529	1538	1545	1.75e-05	-4.75696	AGHQGAYT
TruePositive	ADR82079	1538	1545	1.75e-05	-4.75696	AGHQGAYT
TruePositive	AAA46912	1538	1545	1.75e-05	-4.75696	AGHQGAYT
TruePositive	AAQ04837	1538	1545	1.75e-05	-4.75696	AGHQGAYT
TruePositive	AGA12757	1538	1545	1.75e-05	-4.75696	AGHQGAYT
TruePositive	AIB00516	1538	1545	1.75e-05	-4.75696	AGHQGAYT
TruePositive	AUD08519	1538	1545	1.75e-05	-4.75696	AGHQGAYT
TruePositive	AGA12448	1538	1545	1.75e-05	-4.75696	AGHQGAYT
TruePositive	AAP37264	1538	1545	1.75e-05	-4.75696	AGHQGAYT
TruePositive	AIB00509	1538	1545	1.75e-05	-4.75696	AGHQGAYT
TruePositive	ACD78141	1538	1545	1.75e-05	-4.75696	AGHQGAYT
TruePositive	ALI31818	1538	1545	1.75e-05	-4.75696	AGHQGAYT
TruePositive	ANV28239	1538	1545	1.75e-05	-4.75696	AGHQGAYT
TruePositive	AUD09254	1538	1545	1.75e-05	-4.75696	AGHQGAYT
TruePositive	AGA12364	1538	1545	1.75e-05	-4.75696	AGHQGAYT
TruePositive	AUD09263	1538	1545	1.75e-05	-4.75696	AGHQGAYT
TruePositive	AUD09260	1538	1545	1.75e-05	-4.75696	AGHQGAYT
TruePositive	ACD78133	1538	1545	1.75e-05	-4.75696	AGHQGAYT
TruePositive	AUD09274	1538	1545	1.75e-05	-4.75696	AGHQGAYT
TruePositive	ABM54529	1538	1545	1.75e-05	-4.75696	AGHQGAYT
TruePositive	AGA12361	1538	1545	1.75e-05	-4.75696	AGHQGAYT
TruePositive	AGA12358	1538	1545	1.75e-05	-4.75696	AGHQGAYT
TruePositive	ACS34684	1538	1545	1.75e-05	-4.75696	AGHQGAYT
TruePositive	AAP37262	1538	1545	1.75e-05	-4.75696	AGHQGAYT
TruePositive	ACX53673	1538	1545	1.75e-05	-4.75696	AGHQGAYT
TruePositive	ACD78135	1538	1545	1.75e-05	-4.75696	AGHQGAYT
TruePositive	AGA12368	1538	1545	1.75e-05	-4.75696	AGHQGAYT
TruePositive	AIB00525	1538	1545	1.75e-05	-4.75696	AGHQGAYT
TruePositive	AUD09282	1538	1545	1.75e-05	-4.75696	AGHQGAYT
TruePositive	ACN78836	1538	1545	1.75e-05	-4.75696	AGHQGAYT
TruePositive	ACD78149	1538	1545	1.75e-05	-4.75696	AGHQGAYT
TruePositive	ANV28238	1538	1545	1.75e-05	-4.75696	AGHQGAYT
TruePositive	ABM54541	1538	1545	1.75e-05	-4.75696	AGHQGAYT
TruePositive	ADR82078	1538	1545	1.75e-05	-4.75696	AGHQGAYT
TruePositive	AGW83677	1538	1545	1.75e-05	-4.75696	AGHQGAYT
TruePositive	CAJ01901	1538	1545	1.75e-05	-4.75696	AGHQGAYT
TruePositive	ALI31819	1538	1545	1.75e-05	-4.75696	AGHQGAYT
TruePositive	AIB00530	1538	1545	1.75e-05	-4.75696	AGHQGAYT
TruePositive	ABK20867	1538	1545	1.75e-05	-4.75696	AGHQGAYT
TruePositive	ANV28260	1538	1545	1.75e-05	-4.75696	AGHQGAYT
TruePositive	ANV28270	1538	1545	1.75e-05	-4.75696	AGHQGAYT
TruePositive	ACD78138	1538	1545	1.75e-05	-4.75696	AGHQGAYT
TruePositive	ABM54539	1538	1545	1.75e-05	-4.75696	AGHQGAYT
TruePositive	AUD09278	1538	1545	1.75e-05	-4.75696	AGHQGAYT
TruePositive	ACD78148	1538	1545	1.75e-05	-4.75696	AGHQGAYT
TruePositive	AUD09248	1538	1545	1.75e-05	-4.75696	AGHQGAYT
TruePositive	AUD09244	1538	1545	1.75e-05	-4.75696	AGHQGAYT
TruePositive	ACD78145	1538	1545	1.75e-05	-4.75696	AGHQGAYT
TruePositive	AIB00507	1538	1545	1.75e-05	-4.75696	AGHQGAYT
TruePositive	AMN38450	1538	1545	1.75e-05	-4.75696	AGHQGAYT
TruePositive	ABK20865	1538	1545	1.75e-05	-4.75696	AGHQGAYT
TruePositive	ABM54530	1538	1545	1.75e-05	-4.75696	AGHQGAYT
TruePositive	AIB00528	1538	1545	1.75e-05	-4.75696	AGHQGAYT
TruePositive	AUD09238	1538	1545	1.75e-05	-4.75696	AGHQGAYT
TruePositive	AIB00511	1538	1545	1.75e-05	-4.75696	AGHQGAYT
TruePositive	AGA12729	1538	1545	1.75e-05	-4.75696	AGHQGAYT
TruePositive	AGA12359	1538	1545	1.75e-05	-4.75696	AGHQGAYT
TruePositive	AAP37261	1538	1545	1.75e-05	-4.75696	AGHQGAYT
TruePositive	ACD78147	1538	1545	1.75e-05	-4.75696	AGHQGAYT
TruePositive	CAA25246	1538	1545	1.75e-05	-4.75696	AGHQGAYT
TruePositive	AUD09252	1538	1545	1.75e-05	-4.75696	AGHQGAYT
TruePositive	AUD09269	1538	1545	1.75e-05	-4.75696	AGHQGAYT
TruePositive	AUD09257	1538	1545	1.75e-05	-4.75696	AGHQGAYT
TruePositive	AUD09287	1538	1545	1.75e-05	-4.75696	AGHQGAYT
TruePositive	AIB00518	1538	1545	1.75e-05	-4.75696	AGHQGAYT
TruePositive	AGA12561	1538	1545	1.75e-05	-4.75696	AGHQGAYT
TruePositive	AUD09232	1538	1545	1.75e-05	-4.75696	AGHQGAYT
TruePositive	ACD78143	1538	1545	1.75e-05	-4.75696	AGHQGAYT
TruePositive	ACD78140	1538	1545	1.75e-05	-4.75696	AGHQGAYT
TruePositive	AIA58175	1538	1545	1.75e-05	-4.75696	AGHQGAYT
TruePositive	AUD09233	1538	1545	1.75e-05	-4.75696	AGHQGAYT
TruePositive	AIB00524	1538	1545	1.75e-05	-4.75696	AGHQGAYT
TruePositive	AIB00531	1538	1545	1.75e-05	-4.75696	AGHQGAYT
TruePositive	AIA58174	1538	1545	1.75e-05	-4.75696	AGHQGAYT
TruePositive	CAJ01904	1538	1545	1.75e-05	-4.75696	AGHQGAYT
TruePositive	AAP37263	1538	1545	1.75e-05	-4.75696	AGHQGAYT
TruePositive	AIA58173	1538	1545	1.75e-05	-4.75696	AGHQGAYT
TruePositive	AGA12539	1538	1545	1.75e-05	-4.75696	AGHQGAYT
TruePositive	AGW83676	1538	1545	1.75e-05	-4.75696	AGHQGAYT
TruePositive	CAP04369	1538	1545	1.75e-05	-4.75696	AGHQGAYT
TruePositive	CAJ01902	1538	1545	1.75e-05	-4.75696	AGHQGAYT
TruePositive	AAQ02682	1538	1545	1.75e-05	-4.75696	AGHQGAYT
TruePositive	AIB00523	1538	1545	1.75e-05	-4.75696	AGHQGAYT
TruePositive	AUD09262	1538	1545	1.75e-05	-4.75696	AGHQGAYT
TruePositive	AIT71004	1538	1545	1.75e-05	-4.75696	AGHQGAYT
TruePositive	AGA12409	1538	1545	1.75e-05	-4.75696	AGHQGAYT
TruePositive	CAJ01903	1538	1545	1.75e-05	-4.75696	AGHQGAYT
TruePositive	ANV28241	1538	1545	1.75e-05	-4.75696	AGHQGAYT
TruePositive	ACD78139	1538	1545	1.75e-05	-4.75696	AGHQGAYT
TruePositive	CAJ01900	1538	1545	1.75e-05	-4.75696	AGHQGAYT
TruePositive	ABM54522	1539	1546	1.75e-05	-4.75696	AGHQGAYT
TruePositive	ABM54524	1539	1546	1.75e-05	-4.75696	AGHQGAYT
TruePositive	ABM54526	1539	1546	1.75e-05	-4.75696	AGHQGAYT
TruePositive	ABM54527	1539	1546	1.75e-05	-4.75696	AGHQGAYT
TruePositive	CAA24446	1539	1546	1.75e-05	-4.75696	AGHQGAYT
TruePositive	ABC84488	1539	1546	1.75e-05	-4.75696	AGHQGAYT
TruePositive	ABM54523	1539	1546	1.75e-05	-4.75696	AGHQGAYT
TruePositive	AIB00482	1540	1547	1.75e-05	-4.75696	AGHQGAYT
TruePositive	AIB00442	1540	1547	1.75e-05	-4.75696	AGHQGAYT
TruePositive	AIB00393	1540	1547	1.75e-05	-4.75696	AGHQGAYT
TruePositive	AIB00401	1540	1547	1.75e-05	-4.75696	AGHQGAYT
TruePositive	ABV60428	1540	1547	1.75e-05	-4.75696	AGHQGAYT
TruePositive	AIB00432	1540	1547	1.75e-05	-4.75696	AGHQGAYT
TruePositive	AKJ87738	1540	1547	1.75e-05	-4.75696	AGHQGAYT
TruePositive	AIB00471	1540	1547	1.75e-05	-4.75696	AGHQGAYT
TruePositive	AAX23607	1540	1547	1.75e-05	-4.75696	AGHQGAYT
TruePositive	AAQ03188	1540	1547	1.75e-05	-4.75696	AGHQGAYT
TruePositive	ABV60429	1540	1547	1.75e-05	-4.75696	AGHQGAYT
TruePositive	AAQ03174	1540	1547	1.75e-05	-4.75696	AGHQGAYT
TruePositive	AAQ03184	1540	1547	1.75e-05	-4.75696	AGHQGAYT
TruePositive	AGS09854	1540	1547	1.75e-05	-4.75696	AGHQGAYT
TruePositive	ACS88252	1540	1547	1.75e-05	-4.75696	AGHQGAYT
TruePositive	AAS57685	1540	1547	1.75e-05	-4.75696	AGHQGAYT
TruePositive	AAQ03186	1540	1547	1.75e-05	-4.75696	AGHQGAYT
TruePositive	AIB00475	1540	1547	1.75e-05	-4.75696	AGHQGAYT
TruePositive	AAN85442	1540	1547	1.75e-05	-4.75696	AGHQGAYT
TruePositive	AIB00449	1540	1547	1.75e-05	-4.75696	AGHQGAYT
TruePositive	AAQ03179	1540	1547	1.75e-05	-4.75696	AGHQGAYT
TruePositive	AAQ03189	1540	1547	1.75e-05	-4.75696	AGHQGAYT
TruePositive	ACZ05039	1540	1547	1.75e-05	-4.75696	AGHQGAYT
TruePositive	AAQ03192	1540	1547	1.75e-05	-4.75696	AGHQGAYT
TruePositive	AAQ10894	1540	1547	1.75e-05	-4.75696	AGHQGAYT
TruePositive	AIB00451	1540	1547	1.75e-05	-4.75696	AGHQGAYT
TruePositive	AIB00465	1540	1547	1.75e-05	-4.75696	AGHQGAYT
TruePositive	NP_041277	1540	1547	1.75e-05	-4.75696	AGHQGAYT
TruePositive	ACS88253	1540	1547	1.75e-05	-4.75696	AGHQGAYT
TruePositive	AAQ03171	1540	1547	1.75e-05	-4.75696	AGHQGAYT
TruePositive	AAX23604	1540	1547	1.75e-05	-4.75696	AGHQGAYT
TruePositive	AIB00464	1540	1547	1.75e-05	-4.75696	AGHQGAYT
TruePositive	AET35055	1540	1547	1.75e-05	-4.75696	AGHQGAYT
TruePositive	ABV60418	1540	1547	1.75e-05	-4.75696	AGHQGAYT
TruePositive	AAM09805	1540	1547	1.75e-05	-4.75696	AGHQGAYT
TruePositive	AIB00487	1540	1547	1.75e-05	-4.75696	AGHQGAYT
TruePositive	AUD09270	1540	1547	1.75e-05	-4.75696	AGHQGAYT
TruePositive	AGS09863	1540	1547	1.75e-05	-4.75696	AGHQGAYT
TruePositive	AIB00488	1540	1547	1.75e-05	-4.75696	AGHQGAYT
TruePositive	AAP37265	1540	1547	1.75e-05	-4.75696	AGHQGAYT
TruePositive	ANA67900	1540	1547	1.75e-05	-4.75696	AGHQGAYT
TruePositive	ALI31817	1540	1547	1.75e-05	-4.75696	AGHQGAYT
TruePositive	AIB00472	1540	1547	1.75e-05	-4.75696	AGHQGAYT
TruePositive	AIB00412	1540	1547	1.75e-05	-4.75696	AGHQGAYT
TruePositive	AUD08522	1540	1547	1.75e-05	-4.75696	AGHQGAYT
TruePositive	AIB00486	1540	1547	1.75e-05	-4.75696	AGHQGAYT
TruePositive	AGS09865	1540	1547	1.75e-05	-4.75696	AGHQGAYT
TruePositive	AUD09231	1540	1547	1.75e-05	-4.75696	AGHQGAYT
TruePositive	ACS88255	1540	1547	1.75e-05	-4.75696	AGHQGAYT
TruePositive	ACS88250	1540	1547	1.75e-05	-4.75696	AGHQGAYT
TruePositive	AAQ10895	1540	1547	1.75e-05	-4.75696	AGHQGAYT
TruePositive	ACZ05037	1540	1547	1.75e-05	-4.75696	AGHQGAYT
TruePositive	AAQ03190	1540	1547	1.75e-05	-4.75696	AGHQGAYT
TruePositive	AMS03992	1540	1547	1.75e-05	-4.75696	AGHQGAYT
TruePositive	ANA67904	1540	1547	1.75e-05	-4.75696	AGHQGAYT
TruePositive	AGS09866	1540	1547	1.75e-05	-4.75696	AGHQGAYT
TruePositive	AIB00392	1540	1547	1.75e-05	-4.75696	AGHQGAYT
TruePositive	AAQ10897	1540	1547	1.75e-05	-4.75696	AGHQGAYT
TruePositive	AAG27146	1540	1547	1.75e-05	-4.75696	AGHQGAYT
TruePositive	AAQ03183	1540	1547	1.75e-05	-4.75696	AGHQGAYT
TruePositive	AIB00481	1540	1547	1.75e-05	-4.75696	AGHQGAYT
TruePositive	AAL75969	1540	1547	1.75e-05	-4.75696	AGHQGAYT
TruePositive	AGV79289	1540	1547	1.75e-05	-4.75696	AGHQGAYT
TruePositive	AGS09871	1540	1547	1.75e-05	-4.75696	AGHQGAYT
TruePositive	AHZ90136	1540	1547	1.75e-05	-4.75696	AGHQGAYT
TruePositive	AAQ03172	1540	1547	1.75e-05	-4.75696	AGHQGAYT
TruePositive	AIB00474	1540	1547	1.75e-05	-4.75696	AGHQGAYT
TruePositive	CAD23059	1540	1547	1.75e-05	-4.75696	AGHQGAYT
TruePositive	AGS09858	1540	1547	1.75e-05	-4.75696	AGHQGAYT
TruePositive	AAM09804	1540	1547	1.75e-05	-4.75696	AGHQGAYT
TruePositive	AUD09234	1540	1547	1.75e-05	-4.75696	AGHQGAYT
TruePositive	ANV28237	1540	1547	1.75e-05	-4.75696	AGHQGAYT
TruePositive	AIB00463	1540	1547	1.75e-05	-4.75696	AGHQGAYT
TruePositive	AIB00473	1540	1547	1.75e-05	-4.75696	AGHQGAYT
TruePositive	AAX23603	1540	1547	1.75e-05	-4.75696	AGHQGAYT
TruePositive	BAZ95883	1540	1547	1.75e-05	-4.75696	AGHQGAYT
TruePositive	ADB12452	1540	1547	1.75e-05	-4.75696	AGHQGAYT
TruePositive	AAG27166	1540	1547	1.75e-05	-4.75696	AGHQGAYT
TruePositive	AIB00479	1540	1547	1.75e-05	-4.75696	AGHQGAYT
TruePositive	ACZ05036	1540	1547	1.75e-05	-4.75696	AGHQGAYT
TruePositive	ANA67903	1540	1547	1.75e-05	-4.75696	AGHQGAYT
TruePositive	ACS88251	1540	1547	1.75e-05	-4.75696	AGHQGAYT
TruePositive	AGS09860	1540	1547	1.75e-05	-4.75696	AGHQGAYT
TruePositive	AIB00480	1540	1547	1.75e-05	-4.75696	AGHQGAYT
TruePositive	AAQ03187	1540	1547	1.75e-05	-4.75696	AGHQGAYT
TruePositive	AGS09864	1540	1547	1.75e-05	-4.75696	AGHQGAYT
TruePositive	ANV28235	1540	1547	1.75e-05	-4.75696	AGHQGAYT
TruePositive	AGS09859	1540	1547	1.75e-05	-4.75696	AGHQGAYT
TruePositive	AUD08518	1540	1547	1.75e-05	-4.75696	AGHQGAYT
TruePositive	AIB00448	1540	1547	1.75e-05	-4.75696	AGHQGAYT
TruePositive	AAQ03175	1540	1547	1.75e-05	-4.75696	AGHQGAYT
TruePositive	AGS09869	1540	1547	1.75e-05	-4.75696	AGHQGAYT
TruePositive	AGS09857	1540	1547	1.75e-05	-4.75696	AGHQGAYT
TruePositive	ANA67901	1540	1547	1.75e-05	-4.75696	AGHQGAYT
TruePositive	BAD72854	1540	1547	1.75e-05	-4.75696	AGHQGAYT
TruePositive	AIB00485	1540	1547	1.75e-05	-4.75696	AGHQGAYT
TruePositive	AIB00460	1540	1547	1.75e-05	-4.75696	AGHQGAYT
TruePositive	AUD09227	1540	1547	1.75e-05	-4.75696	AGHQGAYT
TruePositive	AHZ90137	1540	1547	1.75e-05	-4.75696	AGHQGAYT
TruePositive	AIB00437	1540	1547	1.75e-05	-4.75696	AGHQGAYT
TruePositive	AAL75970	1540	1547	1.75e-05	-4.75696	AGHQGAYT
TruePositive	AIB00484	1540	1547	1.75e-05	-4.75696	AGHQGAYT
TruePositive	AAQ03178	1540	1547	1.75e-05	-4.75696	AGHQGAYT
TruePositive	AIB00468	1540	1547	1.75e-05	-4.75696	AGHQGAYT
[truncated: 18,886 more rows]

## Sheet: SF4B. False Positives
Supplemental File 4B. Optimized 3C cleavage motif scores for False Positive hits within enteroviral polyprotein dataset
MatchType	sequence_name	start_pos	stop_pos	p-value	log10_p-val	matched_sequence
FalsePositive	AUF49651	886	893	9.88e-08	-7.00524	ADWQGCVW
FalsePositive	AAL69631	931	938	6.89e-06	-5.16178	AYFQGPGI
FalsePositive	AMB57005	877	884	1.07e-05	-4.97062	ADWQNCIW
FalsePositive	ACK37404	142	149	1.16e-05	-4.93554	PTSQGWWW
FalsePositive	ACK37385	142	149	1.19e-05	-4.92445	NSSQGWWW
FalsePositive	AHK12885	1477	1484	2e-05	-4.69897	ARDQGWII
FalsePositive	AKL88020	875	882	2.1e-05	-4.67778	ADWQNCVW
FalsePositive	AAV41051	1477	1484	3.56e-05	-4.44855	CRHQGWII
FalsePositive	ARU09503	1485	1492	3.83e-05	-4.4168	CRDQGWIM
FalsePositive	ALB72987	1477	1484	4.11e-05	-4.38616	CMDQGWII
FalsePositive	NP_653149	942	949	4.72e-05	-4.32606	VCFQGPGI
FalsePositive	AFV83532	142	149	4.83e-05	-4.31605	KNSQGWWW
FalsePositive	ACK37410	142	149	5.17e-05	-4.28651	STSQGWWW
FalsePositive	ACK37431	142	149	5.41e-05	-4.2668	GTSQGWWW
FalsePositive	APR72754	874	881	6.04e-05	-4.21896	ADWQSCVW
FalsePositive	ABO69371	1012	1019	6.73e-05	-4.17198	AFGQGFMS
FalsePositive	ACV51798	140	147	6.88e-05	-4.16241	GGSQGWWW
FalsePositive	AKD28015	877	884	7.33e-05	-4.1349	EDWQGCVW
FalsePositive	APT69822	140	147	7.48e-05	-4.1261	GSSQGWWW
FalsePositive	ADM83417	142	149	7.64e-05	-4.11691	KESQGWWW
FalsePositive	AAX47036	142	149	7.96e-05	-4.09909	ETSQGWWW
FalsePositive	YP_003358790	920	927	9.55e-05	-4.02	VCFQGPGL
FalsePositive	AIA21703	961	968	9.74e-05	-4.01144	AGGQGVVC
FalsePositive	ACU00185	1435	1442	0.000103	-3.98716	CVEQGWMG
FalsePositive	ACK37398	1446	1453	0.000103	-3.98716	KYCQGNNW
FalsePositive	AFO64932	1164	1171	0.000112	-3.95078	APSQGDQE
FalsePositive	AFN53722	1485	1492	0.000114	-3.9431	CRNQGWII
FalsePositive	AFO83469	142	149	0.000116	-3.93554	TESQGRWW
FalsePositive	ACT31465	1502	1509	0.000116	-3.93554	CKQQGWIV
FalsePositive	AAR38841	1473	1480	0.000121	-3.91721	CREQGWII
FalsePositive	AHV82109	1477	1484	0.000128	-3.89279	CREQGWIV
FalsePositive	AEO51785	41	48	0.00013	-3.88606	ASKQGFSQ
FalsePositive	ABF51201	742	749	0.000132	-3.87943	FWQQGQPY
FalsePositive	ACK37420	202	209	0.000135	-3.86967	ASHQGGNV
FalsePositive	AQM32742	1339	1346	0.000135	-3.86967	CRDQGWII
FalsePositive	AJO54282	1439	1446	0.000135	-3.86967	CNEQGWIG
FalsePositive	AAS86317	1448	1455	0.00014	-3.85387	CRTQGWIV
FalsePositive	AFN65690	1477	1484	0.00014	-3.85387	CKEQGWII
FalsePositive	ABF51184	1461	1468	0.000143	-3.84466	QYCQGKKW
FalsePositive	AAR38846	1473	1480	0.000143	-3.84466	CRDQGWIV
FalsePositive	AAQ73086	886	893	0.000148	-3.82974	VDWQNCIW
FalsePositive	AFR77803	908	915	0.000154	-3.81248	VCAQGCDT
FalsePositive	AAD22046	1477	1484	0.000154	-3.81248	CRVQGWIV
FalsePositive	ACU00187	740	747	0.000156	-3.80688	FWQQGQPF
FalsePositive	APZ85757	884	891	0.000156	-3.80688	NDWQNCIW
FalsePositive	AUF49666	1474	1481	0.000156	-3.80688	CKDQGWII
FalsePositive	AFR77805	907	914	0.000168	-3.77469	VCAQGCDI
FalsePositive	APX43287	228	235	0.000177	-3.75203	ASTQGVQT
FalsePositive	ALB72978	1477	1484	0.000177	-3.75203	CREQGCII
FalsePositive	ACN59569	41	48	0.000183	-3.73755	AGKQGLKQ
FalsePositive	AFQ55938	1487	1494	0.000183	-3.73755	CKQQGWVV
FalsePositive	ADW78250	1904	1911	0.000183	-3.73755	AFHQNPGT
FalsePositive	AAX47044	204	211	0.000187	-3.72816	ADVQGVVT
FalsePositive	AEC13061	1477	1484	0.000187	-3.72816	CSEQGWII
FalsePositive	ACD78149	41	48	0.000193	-3.71444	ASKQGFSP
FalsePositive	ABF51198	703	710	0.000197	-3.70553	AAAQGDDT
FalsePositive	ACK37392	1902	1909	0.0002	-3.69897	AFHQNPGI
FalsePositive	ABK41189	883	890	0.000204	-3.69037	TDWQNCIW
FalsePositive	AEL31293	1442	1449	0.000204	-3.69037	CVEQGWIG
FalsePositive	ACK37398	703	710	0.000211	-3.67572	AAAQGEDN
FalsePositive	ABO69379	1915	1922	0.000211	-3.67572	AFHQNPGV
FalsePositive	ABF51199	707	714	0.000214	-3.66959	AAVQGDDS
FalsePositive	YP_009028564	527	534	0.000222	-3.65365	APTQGSII
FalsePositive	ADK22846	1489	1496	0.000222	-3.65365	CTKQGWVT
FalsePositive	ABF51201	702	709	0.000225	-3.64782	ASKQGNNG
FalsePositive	ACV51798	136	143	0.000229	-3.64016	VNWQGGSQ
FalsePositive	CAA29172	875	882	0.000229	-3.64016	VDWQNCVW
FalsePositive	ADW78250	909	916	0.000233	-3.63264	VTFQGPGI
FalsePositive	AHK24839	1435	1442	0.000237	-3.62525	CAEQGWIG
FalsePositive	APT69836	742	749	0.000241	-3.61798	FWQQGQTY
FalsePositive	ADD23216	875	882	0.000241	-3.61798	NDWQNCVW
FalsePositive	AEI99577	1713	1720	0.000241	-3.61798	NGRQGFWP
FalsePositive	AAQ73093	185	192	0.000279	-3.5544	RFHQGCLM
FalsePositive	ACK37432	705	712	0.000279	-3.5544	AAAQGNDI
FalsePositive	AFV92902	1489	1496	0.000279	-3.5544	CAKQGWVT
FalsePositive	AAV41051	937	944	0.000297	-3.52724	VSFQGPGI
FalsePositive	ABF51197	705	712	0.000302	-3.51999	AAAQGNGI
FalsePositive	AAX47037	875	882	0.000307	-3.51286	TDWQNCVW
FalsePositive	AEL31289	1436	1443	0.000307	-3.51286	CVEQGWVG
FalsePositive	AGA18497	1489	1496	0.000307	-3.51286	CKGQGWVT
FalsePositive	AUF49648	895	902	0.000311	-3.50724	VDWQSCIW
FalsePositive	AJF23329	185	192	0.000321	-3.49349	KFHQGCLM
FalsePositive	AEL31293	888	895	0.000326	-3.48678	CTAQGPDR
FalsePositive	ALB72976	907	914	0.000326	-3.48678	TTAQGCDM
FalsePositive	APT69825	685	692	0.000331	-3.48017	TNNQGLMQ
FalsePositive	AUO29150	877	884	0.000337	-3.47237	HDWQNCVW
FalsePositive	AHY03306	770	777	0.000352	-3.45346	FNQQGPYG
FalsePositive	AAA45762	707	714	0.000358	-3.44612	AAAQGNDS
FalsePositive	ACK37409	404	411	0.000375	-3.42597	PNRQGEMV
FalsePositive	YP_001552411	1431	1438	0.000375	-3.42597	CQDQGYIS
FalsePositive	AAQ73085	532	539	0.000386	-3.41341	AHAQSACY
FalsePositive	AGV98964	1178	1185	0.000398	-3.40012	AASQGDLE
FalsePositive	APT69824	502	509	0.000404	-3.39362	WIAQGYYR
FalsePositive	ACR14890	501	508	0.00041	-3.38722	WISQGYYR
FalsePositive	ALB75014	851	858	0.00041	-3.38722	TIEQGEHR
FalsePositive	ACK37413	894	901	0.000422	-3.37469	TNTQGDDY
FalsePositive	AFO64932	874	881	0.000429	-3.36754	FDWQNCIW
FalsePositive	AAV41051	908	915	0.000435	-3.36151	VNAQGCDT
FalsePositive	ALB73004	1721	1728	0.000442	-3.35458	NGHQGFST
FalsePositive	APT69821	652	659	0.000455	-3.34199	NMKQGYAV
FalsePositive	AIT57557	974	981	0.000455	-3.34199	ARYQSHMT
FalsePositive	ARC95292	961	968	0.000462	-3.33536	AGGQGVVG
FalsePositive	ABF51184	202	209	0.000475	-3.32331	ASIQGGSV
FalsePositive	AAD46138	879	886	0.000475	-3.32331	IDWQNCVW
FalsePositive	AIA21703	1042	1049	0.000475	-3.32331	TRSQGDMP
FalsePositive	AJO54281	652	659	0.000482	-3.31695	ALDQGFLK
FalsePositive	ANZ02994	921	928	0.000489	-3.31069	VSFQGPGL
FalsePositive	ACU45381	954	961	0.000489	-3.31069	ARHQSHLM
FalsePositive	AGX93075	974	981	0.000489	-3.31069	ARYQSHMI
FalsePositive	ABM54518	1190	1197	0.000489	-3.31069	AIHQSCPS
FalsePositive	AQM32742	1575	1582	0.000489	-3.31069	NGRQGFCA
FalsePositive	AAQ73078	386	393	0.000497	-3.30364	NNTQGHLQ
FalsePositive	ATV91618	877	884	0.000497	-3.30364	YDWQNCVW
FalsePositive	ALB72926	1285	1292	0.000497	-3.30364	ALCQNPDG
FalsePositive	YP_009353025	185	192	0.000526	-3.27901	KFHQGCLF
FalsePositive	BAA00426	1292	1299	0.000534	-3.27246	YKQQGYDM
FalsePositive	ABV25903	1707	1714	0.000534	-3.27246	NGKQGFCA
FalsePositive	ABF51181	534	541	0.000542	-3.266	PQTQGQVY
FalsePositive	AUF49672	696	703	0.000542	-3.266	YQHQGTIN
FalsePositive	ARU09503	915	922	0.000542	-3.266	TTTQGCDT
FalsePositive	AKA64452	879	886	0.00055	-3.25964	VDAQGCDV
FalsePositive	ABU62849	535	542	0.000566	-3.24718	AIAQGSIL
FalsePositive	AGA18499	1190	1197	0.000566	-3.24718	CPSQGEQE
FalsePositive	ALB72980	907	914	0.000574	-3.24109	TTVQGCDP
FalsePositive	ACU00185	881	888	0.000582	-3.23508	SATQGPDH
FalsePositive	AAQ73094	185	192	0.000591	-3.22841	KFHQGCIL
FalsePositive	ANY27029	875	882	0.000591	-3.22841	TDWQSCVW
FalsePositive	AFR77805	936	943	0.000599	-3.22257	ISFQGPGI
FalsePositive	APT69848	875	882	0.000617	-3.20971	FDWQNCVW
FalsePositive	ACK37368	402	409	0.000625	-3.20412	QNMQGEQV
FalsePositive	AFC75700	907	914	0.000625	-3.20412	TPAQGCDT
FalsePositive	AGC54436	1702	1709	0.000625	-3.20412	NGHQGFSA
FalsePositive	ANZ02994	160	167	0.000634	-3.19791	VFGQNCWY
FalsePositive	AAQ73076	694	701	0.000634	-3.19791	NKRQGAPV
FalsePositive	ACK37386	463	470	0.000653	-3.18509	PGAQGPIK
FalsePositive	YP_009344963	865	872	0.000653	-3.18509	VDWQNLVW
FalsePositive	ACK37380	944	951	0.000653	-3.18509	RYQQGVMR
FalsePositive	AMB19798	1591	1598	0.000662	-3.17914	RDWQGMRL
FalsePositive	AAQ73076	138	145	0.000671	-3.17328	VEWQGSSA
FalsePositive	ABO69379	465	472	0.000671	-3.17328	PGAQGPTN
FalsePositive	CAA63480	696	703	0.000671	-3.17328	YQHQGSIN
FalsePositive	APQ46501	894	901	0.000681	-3.16685	TSTQGDDY
FalsePositive	ACK37412	387	394	0.000691	-3.16052	NNVQGNKN
FalsePositive	APW91136	532	539	0.00071	-3.14874	ASTQNKCY
FalsePositive	ABF51190	765	772	0.00071	-3.14874	YNEQGQNY
FalsePositive	AFO12666	210	217	0.00072	-3.14267	PNGQGLYP
FalsePositive	AUN27637	357	364	0.00072	-3.14267	IHIQGEVR
FalsePositive	ACI23463	874	881	0.00072	-3.14267	SDWQNCVW
FalsePositive	ALB72959	915	922	0.00072	-3.14267	TTAQGCDP
FalsePositive	ACK37430	945	952	0.00072	-3.14267	RYQQGVMK
FalsePositive	ACK37388	1048	1055	0.00072	-3.14267	VRSQGDPA
FalsePositive	AFV92902	1681	1688	0.00072	-3.14267	VTEQGMLN
FalsePositive	NP_758520	1689	1696	0.00072	-3.14267	NGAQGFCA
FalsePositive	ALB72944	210	217	0.000731	-3.13608	TNGQGLYP
FalsePositive	AQM32742	769	776	0.000731	-3.13608	TTAQGCDT
FalsePositive	AAR38840	904	911	0.000731	-3.13608	TTGQGCDT
FalsePositive	AQM32742	816	823	0.000741	-3.13018	ARYQSHLM
FalsePositive	ATG80398	875	882	0.000741	-3.13018	GDWQNCVW
FalsePositive	AAQ73076	880	887	0.000741	-3.13018	DDWQNCVW
FalsePositive	AEL31292	136	143	0.000751	-3.12436	VTWQGGSL
FalsePositive	AHD24522	216	223	0.000751	-3.12436	PGEQGHRI
FalsePositive	AUO29152	405	412	0.000751	-3.12436	GNHQGDKI
FalsePositive	ABF51180	404	411	0.000762	-3.11805	ANRQNDQI
FalsePositive	ACK37417	469	476	0.000762	-3.11805	PGAQGPTT
FalsePositive	AEO51781	978	985	0.000773	-3.11182	ARYQSHIT
FalsePositive	AFQ55937	1679	1686	0.000773	-3.11182	VVEQGMLN
FalsePositive	AAQ73092	695	702	0.000783	-3.10624	HQDQGTQF
FalsePositive	AMD82546	893	900	0.000783	-3.10624	RDWQNCVW
FalsePositive	ABK41189	902	909	0.000783	-3.10624	TTAQGCDI
FalsePositive	AFQ55938	966	973	0.000783	-3.10624	ARYQSHML
FalsePositive	APT69829	659	666	0.000794	-3.10018	YNEQGNNF
FalsePositive	ACV51798	1592	1599	0.000794	-3.10018	REWQGMRL
FalsePositive	YP_003358790	1698	1705	0.000794	-3.10018	NGHQGFAA
FalsePositive	ACK37368	139	146	0.000805	-3.0942	MWTQGSKG
FalsePositive	AAX47037	228	235	0.000805	-3.0942	VSTQGIQT
FalsePositive	APA32000	692	699	0.000805	-3.0942	CQEQGTQL
FalsePositive	AFO42819	532	539	0.000817	-3.08778	ADTQSDCK
FalsePositive	AEL31289	650	657	0.000817	-3.08778	TLNQGFYK
FalsePositive	AVI00674	888	895	0.000817	-3.08778	SDTQGPDN
FalsePositive	AAQ73094	894	901	0.000817	-3.08778	TTAQGCDV
FalsePositive	ABK41188	185	192	0.00084	-3.07572	KFHQGCVL
FalsePositive	CAA63480	185	192	0.00084	-3.07572	KFHQGRPI
FalsePositive	ACK37368	463	470	0.000851	-3.07007	PGAQGPTK
FalsePositive	ACK37439	702	709	0.000863	-3.06399	VASQGDNN
FalsePositive	AGV98962	1567	1574	0.000863	-3.06399	QPDQGHFT
FalsePositive	ALX38426	534	541	0.000875	-3.05799	ADAQSSCC
FalsePositive	AOG61490	689	696	0.000875	-3.05799	CQDQGTQL
FalsePositive	ADK22846	1681	1688	0.000875	-3.05799	VAEQGMLN
FalsePositive	AIZ97150	532	539	0.000887	-3.05208	ADAQSACY
FalsePositive	ABF51197	656	663	0.000887	-3.05208	DTTQGDYD
FalsePositive	AUF49675	875	882	0.000887	-3.05208	IDWQSCVW
FalsePositive	ALB73008	894	901	0.000887	-3.05208	KDWQNCVW
FalsePositive	AOP13014	907	914	0.000887	-3.05208	TAAQGCDT
FalsePositive	AVI00675	1147	1154	0.000887	-3.05208	QQVQGFAH
FalsePositive	AFR77805	1566	1573	0.000887	-3.05208	QTNQGHFT
FalsePositive	AGA18493	1681	1688	0.000887	-3.05208	VSEQGMLN
FalsePositive	AMD82094	371	378	0.000899	-3.04624	NNVQGTNN
FalsePositive	AVM86035	405	412	0.000899	-3.04624	GNHQGEKI
FalsePositive	AAK13071	644	651	0.000899	-3.04624	YNTQGEDQ
FalsePositive	AHE93351	692	699	0.000899	-3.04624	TSYQGQGT
FalsePositive	BBD18128	907	914	0.000899	-3.04624	TSAQGCDT
FalsePositive	APT69934	1567	1574	0.000924	-3.03433	QTEQGHFT
FalsePositive	ACK37386	2059	2066	0.000924	-3.03433	IAQQGVIY
FalsePositive	AAQ73084	649	656	0.000937	-3.02826	TEKQGEQI
FalsePositive	AAA45756	404	411	0.000949	-3.02273	ANRQNEQV
FalsePositive	ABO69371	1576	1583	0.000949	-3.02273	CNKQGVKL
FalsePositive	AFO83469	185	192	0.000962	-3.01682	KFHQGCLS
FalsePositive	ACR14890	660	667	0.000962	-3.01682	ITYQGNAQ
FalsePositive	YP_009246449	733	740	0.000962	-3.01682	FTRQGDPP
FalsePositive	AGA12561	1682	1689	0.000962	-3.01682	VIEQGYLN
FalsePositive	ABO76708	158	165	0.000975	-3.011	VFGQNMYH
FalsePositive	AOX15247	696	703	0.000975	-3.011	YQHQGTVK
FalsePositive	AUF49628	849	856	0.000975	-3.011	TGPQGQQT
FalsePositive	AHX57698	1611	1618	0.000975	-3.011	VDEQGINL
FalsePositive	CAD67522	1292	1299	0.000988	-3.00524	YKQQGMVI
FalsePositive	AQM32742	1429	1436	0.001	-3	QTDQGHFT
FalsePositive	AEL31290	388	395	0.00102	-2.9914	NNIQGEVG
FalsePositive	ARA15405	404	411	0.00102	-2.9914	ADRQNEQI
FalsePositive	ACK37425	469	476	0.00102	-2.9914	PGAQGPTS
FalsePositive	ABF51183	668	675	0.00102	-2.9914	HKEQGLFN
FalsePositive	AFD32987	906	913	0.00102	-2.9914	TTAQGCDA
FalsePositive	AUD09246	1681	1688	0.00102	-2.9914	VTEQGYLN
FalsePositive	AOL02449	185	192	0.00103	-2.98716	KFHQGTLM
FalsePositive	ACK37368	2059	2066	0.00104	-2.98297	IAEQGAIY
FalsePositive	AGP03469	210	217	0.00106	-2.97469	VNAQGLSN
FalsePositive	AAQ73082	230	237	0.00106	-2.97469	PSTQGNVQ
FalsePositive	AAR38842	384	391	0.00106	-2.97469	TDVQGVNR
FalsePositive	AUD09290	548	555	0.00106	-2.97469	MSMQGFVS
FalsePositive	AAD22045	1562	1569	0.00106	-2.97469	NISQGQTD
FalsePositive	APZ85758	185	192	0.00107	-2.97062	RFHQGCLL
FalsePositive	ABF51181	408	415	0.00107	-2.97062	ANQQNQKI
FalsePositive	AAQ73089	647	654	0.00107	-2.97062	YKTQGDEQ
FalsePositive	AHX57698	954	961	0.00107	-2.97062	ARYQSYLM
FalsePositive	AAR06974	532	539	0.00108	-2.96658	ADAQSDCK
FalsePositive	AKA64452	926	933	0.00108	-2.96658	ARYQSHVT
FalsePositive	ACK37408	1901	1908	0.00108	-2.96658	VFHQNPGI
FalsePositive	ADW78250	41	48	0.0011	-2.95861	QNKQGITQ
FalsePositive	AHE93351	694	701	0.0011	-2.95861	YQGQGTDH
FalsePositive	CAA74807	1042	1049	0.00113	-2.94692	TRSQGDVP
FalsePositive	ADK22846	185	192	0.00114	-2.9431	KFHQGALF
FalsePositive	AEL31290	215	222	0.00114	-2.9431	HPGQGGHR
FalsePositive	AAX47044	692	699	0.00114	-2.9431	TSHQGTAT
FalsePositive	APT69843	1026	1033	0.00114	-2.9431	AELQNISM
FalsePositive	BAM44539	1711	1718	0.00114	-2.9431	NGQQGFSA
FalsePositive	AFO83469	1711	1718	0.00114	-2.9431	IGHQGFSA
FalsePositive	AFO83469	177	184	0.00116	-2.93554	IHVQGNAS
FalsePositive	AKA64451	926	933	0.00116	-2.93554	ARYQSHVI
FalsePositive	ACD78137	45	52	0.00117	-2.93181	DFSQGPTK
FalsePositive	ABO69377	2060	2067	0.00117	-2.93181	IAQQGAKY
FalsePositive	ABM53474	389	396	0.00119	-2.92445	NNVQGNLR
FalsePositive	AUD09287	1155	1162	0.00119	-2.92445	SWLQGKII
FalsePositive	AQM32742	1473	1480	0.00119	-2.92445	VDEQGVNL
FalsePositive	ADO24588	2059	2066	0.00119	-2.92445	IAQQGVTY
FalsePositive	YP_003358790	160	167	0.0012	-2.92082	IFGQNCWY
FalsePositive	ACY40750	184	191	0.0012	-2.92082	KFHQGCLL
FalsePositive	AAQ02681	414	421	0.0012	-2.92082	AGVQNNNQ
FalsePositive	BAK57455	886	893	0.0012	-2.92082	TDWQNSVW
FalsePositive	AAW30684	908	915	0.0012	-2.92082	VNAQGRDT
FalsePositive	ALB73009	384	391	0.00122	-2.91364	TDVQGVSR
FalsePositive	AIN45140	532	539	0.00122	-2.91364	ADAQSKCY
FalsePositive	AAP37261	1682	1689	0.00123	-2.91009	VSEQGYLN
FalsePositive	APT69845	2060	2067	0.00123	-2.91009	IAQQGVKY
FalsePositive	ACK37411	408	415	0.00125	-2.90309	ANQQNTQI
FalsePositive	AVK51671	843	850	0.00125	-2.90309	GQQQGAAY
FalsePositive	ACR14890	1145	1152	0.00125	-2.90309	AFPQSPEA
FalsePositive	ANZ02994	1163	1170	0.00125	-2.90309	APSQNDQE
FalsePositive	AGS09857	1294	1301	0.00127	-2.8962	YKQQGVII
FalsePositive	ARC95292	1463	1470	0.00127	-2.8962	QSVQGIIY
FalsePositive	APT69841	1578	1585	0.00127	-2.8962	CNSQGVKL
FalsePositive	YP_009028564	1600	1607	0.00127	-2.8962	TDQQGVNL
FalsePositive	AAF12719	229	236	0.00128	-2.89279	ANGQNQVQ
FalsePositive	ABF51184	402	409	0.00128	-2.89279	QNRQGQQV
FalsePositive	APR72754	848	855	0.00128	-2.89279	TGPQGQQS
FalsePositive	YP_009353025	931	938	0.00128	-2.89279	ARYQSHIL
FalsePositive	AJK93553	1611	1618	0.00128	-2.89279	VDDQGVNL
FalsePositive	AAX47038	227	234	0.0013	-2.88606	GNHQGTTT
FalsePositive	CAA59341	210	217	0.00131	-2.88273	VNAQGLSK
FalsePositive	AQV09961	233	240	0.00131	-2.88273	HTVQGIVT
FalsePositive	ADO24588	402	409	0.00131	-2.88273	QNKQGEQV
FalsePositive	AVM86030	405	412	0.00131	-2.88273	GNYQGEKI
FalsePositive	AAQ73086	692	699	0.00131	-2.88273	TSTQGTPT
FalsePositive	ACT89356	701	708	0.00131	-2.88273	VAGQGNDT
FalsePositive	AEK77620	1611	1618	0.00131	-2.88273	VDEQGVDL
FalsePositive	ANP43767	886	893	0.00133	-2.87615	LDWQNCVW
FalsePositive	ACK37388	1674	1681	0.00133	-2.87615	NGRQGFSA
FalsePositive	AAX23606	1743	1750	0.00133	-2.87615	YFTQGQGE
FalsePositive	ACU00185	158	165	0.00136	-2.86646	VFGQNMYY
FalsePositive	APT69846	203	210	0.00136	-2.86646	SHTQGNVS
FalsePositive	AAC00531	534	541	0.00136	-2.86646	ADVQSTCD
FalsePositive	AGV98958	1567	1574	0.00136	-2.86646	QTDQGHFA
FalsePositive	ACI25595	1713	1720	0.00136	-2.86646	DGRQGFCA
FalsePositive	ACK37420	1915	1922	0.00136	-2.86646	TFHQNPGI
FalsePositive	AEO51784	41	48	0.00138	-2.86012	ASKQNFSQ
FalsePositive	AHL27172	140	147	0.00138	-2.86012	WEKQSPGW
FalsePositive	ACR14890	158	165	0.00138	-2.86012	MFGQNMYH
FalsePositive	AHX57649	292	299	0.00138	-2.86012	DYNQGATP
FalsePositive	AAQ73097	641	648	0.00138	-2.86012	YNTQGEQA
FalsePositive	AIN45139	644	651	0.00138	-2.86012	YSTQGEDQ
FalsePositive	ABV25904	706	713	0.00138	-2.86012	STGQGPNV
FalsePositive	NP_042242	778	785	0.00138	-2.86012	AHPQSNDA
FalsePositive	AAZ73345	844	851	0.0014	-2.85387	GQQQGAAF
FalsePositive	ACK37430	895	902	0.0014	-2.85387	VSLQGHGS
FalsePositive	ALP31131	941	948	0.0014	-2.85387	WIQQNEYY
FalsePositive	ACK37388	1440	1447	0.0014	-2.85387	CKNQNWII
FalsePositive	ABL61316	2137	2144	0.0014	-2.85387	RNTQGHVR
FalsePositive	ABF51186	300	307	0.00141	-2.85078	LRCQGISP
FalsePositive	APT69843	385	392	0.00141	-2.85078	NNAQGVTG
FalsePositive	ADK22846	411	418	0.00141	-2.85078	PLNQGTPT
FalsePositive	YP_003358790	1913	1920	0.00141	-2.85078	TFHQNPGV
FalsePositive	ACK37368	1699	1706	0.00143	-2.84466	NGKQGFSA
FalsePositive	ACT31465	1069	1076	0.00146	-2.83565	ASVQNIIT
FalsePositive	ABO69381	401	408	0.00148	-2.82974	PLIQGQQE
FalsePositive	ACY40750	533	540	0.00148	-2.82974	ADAQSSCY
FalsePositive	AGC03215	769	776	0.00152	-2.81816	FNQQGSYG
FalsePositive	AHA61370	954	961	0.00152	-2.81816	ARYQSHLT
FalsePositive	AKA60616	954	961	0.00152	-2.81816	ARSQSHLM
FalsePositive	AFR23503	292	299	0.00153	-2.81531	DYDQGATP
FalsePositive	AFD32987	659	666	0.00153	-2.81531	MPVQGTSN
FalsePositive	AGA18496	185	192	0.00155	-2.80967	KFHQGTLF
FalsePositive	YP_009020973	332	339	0.00155	-2.80967	DDFQSPCM
FalsePositive	ACK37417	405	412	0.00155	-2.80967	PLIQGQKN
FalsePositive	AHL77760	849	856	0.00155	-2.80967	TGLQGQQT
FalsePositive	ABC69251	1567	1574	0.00155	-2.80967	QTDQGQFT
FalsePositive	AAQ73089	139	146	0.00157	-2.8041	AWSQNSAG
FalsePositive	APR72754	139	146	0.00157	-2.8041	WEMQSAGW
FalsePositive	ACK37444	218	225	0.00157	-2.8041	PGEQGINL
FalsePositive	AUO29151	694	701	0.00157	-2.8041	TQDQGTQL
FalsePositive	ABM21518	185	192	0.00159	-2.7986	KFHQGALI
FalsePositive	ABF51180	655	662	0.00159	-2.7986	ADIQNQKE
FalsePositive	APT69827	2059	2066	0.00159	-2.7986	IAQQGTKY
FalsePositive	ACK37418	167	174	0.00161	-2.79317	YHSQGRTG
FalsePositive	AAD19342	697	704	0.00161	-2.79317	KQDQGPKL
FalsePositive	ABC69250	954	961	0.00161	-2.79317	ARYQSHLI
FalsePositive	ABM21517	396	403	0.00162	-2.79048	NAIQGKVN
FalsePositive	AGC54436	534	541	0.00162	-2.79048	ADVQSSCD
FalsePositive	ANJ61548	940	947	0.00162	-2.79048	WIEQNEYY
FalsePositive	ARD27152	1611	1618	0.00162	-2.79048	VDGQGVNL
FalsePositive	AFK79845	2046	2053	0.00162	-2.79048	VTWQNATF
FalsePositive	ACK37380	2058	2065	0.00162	-2.79048	ISEQGLKY
FalsePositive	APT69835	185	192	0.00164	-2.78516	KFHQGALV
FalsePositive	YP_009246449	952	959	0.00164	-2.78516	ARFQSHVL
FalsePositive	AJC11330	957	964	0.00164	-2.78516	MLAQGHSE
FalsePositive	AHX57738	1611	1618	0.00164	-2.78516	MDEQGVNL
FalsePositive	AHG06624	214	221	0.00166	-2.77989	PGDQGGTF
FalsePositive	AMB19799	223	230	0.00166	-2.77989	IRDQGRDN
FalsePositive	ACU00185	1140	1147	0.00166	-2.77989	EQAQGFAH
FalsePositive	ABF51205	218	225	0.00168	-2.77469	PGEQGRDV
FalsePositive	CAA74807	1587	1594	0.00168	-2.77469	TDEQGVSL
FalsePositive	AAX47044	229	236	0.0017	-2.76955	TTGQGKVQ
FalsePositive	AFK79845	747	754	0.0017	-2.76955	SNEQGNTR
FalsePositive	ACK37416	833	840	0.0017	-2.76955	KPSQGDYS
FalsePositive	AKU75593	941	948	0.0017	-2.76955	WIEQNQYY
FalsePositive	ACK37369	1050	1057	0.0017	-2.76955	VRSQGDLA
FalsePositive	AFQ55937	1288	1295	0.0017	-2.76955	YKQQGVVI
FalsePositive	ANZ02994	1913	1920	0.0017	-2.76955	TFHQNPGA
FalsePositive	AMD82094	160	167	0.00172	-2.76447	VFGQNCQY
FalsePositive	ACK37417	218	225	0.00172	-2.76447	PGEQGIDL
FalsePositive	CAD38168	227	234	0.00172	-2.76447	GNHQGTTA
FalsePositive	BAA00337	769	776	0.00172	-2.76447	FDKQGTYG
FalsePositive	ACK37386	835	842	0.00172	-2.76447	NYKQNPKN
FalsePositive	YP_003358790	938	945	0.00172	-2.76447	ARYQSHVL
FalsePositive	AJO54283	158	165	0.00173	-2.76195	IFGQNMYH
FalsePositive	ABF51200	664	671	0.00173	-2.76195	AEDQNFSK
FalsePositive	YP_009020973	986	993	0.00173	-2.76195	DYVQGLGN
FalsePositive	YP_009243645	374	381	0.00175	-2.75696	TDAQGLVR
FalsePositive	AFO83469	532	539	0.00175	-2.75696	AEVQNQSI
FalsePositive	AFQ55916	554	561	0.00175	-2.75696	APIQNAVE
FalsePositive	ACK37418	2059	2066	0.00175	-2.75696	IAEQGKTY
FalsePositive	YP_001715611	198	205	0.00177	-2.75203	EWTQGRGL
FalsePositive	ABO69379	404	411	0.00177	-2.75203	ANKQNGQI
FalsePositive	AFV92903	411	418	0.00177	-2.75203	PLQQGLAN
FalsePositive	ADO24588	835	842	0.00177	-2.75203	NYKQNPEN
FalsePositive	AFO83469	2110	2117	0.00177	-2.75203	ADEQSHFL
FalsePositive	AJO60881	66	73	0.00179	-2.74715	APLQSPSV
FalsePositive	ABF51197	218	225	0.00179	-2.74715	PGEQGREI
FalsePositive	ACK37408	218	225	0.00179	-2.74715	PGEQGRVI
FalsePositive	ABC69258	292	299	0.00179	-2.74715	DFDQGATP
FalsePositive	AAQ73091	773	780	0.00179	-2.74715	FTQQGGYG
FalsePositive	AGX93075	927	934	0.00179	-2.74715	SRAQGIDQ
FalsePositive	BAW35419	941	948	0.00179	-2.74715	WVEQNEYY
FalsePositive	ARF07867	532	539	0.00181	-2.74232	AEVQNQSV
FalsePositive	ALB72930	594	601	0.00181	-2.74232	ANTQSSSH
FalsePositive	AJO54283	812	819	0.00181	-2.74232	VKDQGTKA
FalsePositive	AJB44634	1687	1694	0.00181	-2.74232	NGAQGFSA
FalsePositive	NP_042288	185	192	0.00183	-2.73755	KFHQGLLI
FalsePositive	ACK37411	218	225	0.00183	-2.73755	PGDQGIDL
FalsePositive	AUF49643	1353	1360	0.00183	-2.73755	MYSQGGKI
FalsePositive	APT69824	158	165	0.00185	-2.73283	MFGQNMYY
FalsePositive	ABF51199	218	225	0.00185	-2.73283	PGEQGREV
FalsePositive	ACK37403	324	331	0.00185	-2.73283	ARNQSVKQ
FalsePositive	ACK37425	405	412	0.00185	-2.73283	PLTQGLKN
FalsePositive	AEB33908	679	686	0.00185	-2.73283	LTMQGDKV
FalsePositive	AFO64932	793	800	0.00185	-2.73283	EAGQGPIK
FalsePositive	ACK37380	167	174	0.00187	-2.72816	FHAQGRTG
FalsePositive	ACX85862	185	192	0.00187	-2.72816	KFHQGALG
FalsePositive	APT69843	402	409	0.00187	-2.72816	QSRQGQQV
FalsePositive	AKA64451	561	568	0.00187	-2.72816	DAVQGAIQ
FalsePositive	ACK37412	662	669	0.00187	-2.72816	ADGQNFSK
FalsePositive	APT69811	1443	1450	0.00187	-2.72816	YCEQNKWI
FalsePositive	AAL69631	1847	1854	0.00187	-2.72816	YVTQGIKK
FalsePositive	AEE01039	160	167	0.00189	-2.72354	VFGQNCQF
FalsePositive	ABO69381	167	174	0.00189	-2.72354	FHSQGRTG
FalsePositive	ARO77045	218	225	0.00189	-2.72354	PGEQGIEL
FalsePositive	ABM54517	675	682	0.00189	-2.72354	NATQGTEK
FalsePositive	AVJ35777	1000	1007	0.00189	-2.72354	SFGQGFTD
FalsePositive	ALB72999	160	167	0.00191	-2.71897	VCAQNAQF
FalsePositive	ASU43933	692	699	0.00191	-2.71897	TSTQGTSP
FalsePositive	AEL31293	535	542	0.00192	-2.7167	TTGQGAIL
FalsePositive	AJR20996	692	699	0.00192	-2.7167	TSTQGTST
FalsePositive	APT69832	1587	1594	0.00192	-2.7167	HNSQGIKL
FalsePositive	AEE25815	185	192	0.00194	-2.7122	KFHQGALA
FalsePositive	AIK66522	789	796	0.00194	-2.7122	VNEQSPYT
FalsePositive	ABM54520	927	934	0.00194	-2.7122	SKAQGIDQ
FalsePositive	ACK37441	661	668	0.00196	-2.70774	NNFQSWQI
FalsePositive	ACK37403	705	712	0.00196	-2.70774	IAGQGDDI
FalsePositive	EV68polyprotein	725	732	0.00196	-2.70774	FHWQSGCN
FalsePositive	AMB19800	846	853	0.00198	-2.70333	VHTQNAKY
FalsePositive	NP_653149	1747	1754	0.00198	-2.70333	LSWQGLRV
FalsePositive	ABO69378	160	167	0.002	-2.69897	VFGQNMFY
FalsePositive	ABO69379	387	394	0.002	-2.69897	NNLQGSDE
FalsePositive	AAQ73089	532	539	0.002	-2.69897	ADVQNKST
FalsePositive	AHL77761	849	856	0.002	-2.69897	TGLQGQQA
FalsePositive	ACK37427	1577	1584	0.002	-2.69897	YNKQGIKL
FalsePositive	ACK37384	699	706	0.00202	-2.69465	IAAQGDDV
FalsePositive	AKE33312	835	842	0.00202	-2.69465	FNVQGVTE
FalsePositive	AAT65964	185	192	0.00204	-2.69037	RFHQGALL
FalsePositive	CAA59341	695	702	0.00204	-2.69037	YQRQGTSS
FalsePositive	AGN90901	790	797	0.00204	-2.69037	VNKQSPYT
FalsePositive	CRL46950	1164	1171	0.00204	-2.69037	APSQSDQE
FalsePositive	ACK37430	2059	2066	0.00204	-2.69037	IARQGSTY
FalsePositive	ABF51196	185	192	0.00206	-2.68613	KFHQGTLI
FalsePositive	AAQ73092	406	413	0.00206	-2.68613	YNVQGGQV
FalsePositive	AAL69631	759	766	0.00206	-2.68613	INGQGNGS
FalsePositive	AAF81252	697	704	0.00208	-2.68194	STTQGQDT
FalsePositive	APW91136	834	841	0.00208	-2.68194	FKVQGVTD
FalsePositive	ABM54519	927	934	0.00208	-2.68194	SRAQGVDQ
FalsePositive	ARM53611	1590	1597	0.00208	-2.68194	MRSQGFLT
FalsePositive	AVQ54967	66	73	0.0021	-2.67778	APLQSPTA
FalsePositive	CDQ47775	66	73	0.0021	-2.67778	APLQSPSA
FalsePositive	ACK37406	185	192	0.00212	-2.67366	KFHQGTLV
FalsePositive	ADD23216	233	240	0.00214	-2.66959	NKVQNAVW
FalsePositive	BAW98045	1687	1694	0.00214	-2.66959	NGAQGFAA
FalsePositive	AAX47042	138	145	0.00216	-2.66555	VDWQNNSA
FalsePositive	ANZ02994	587	594	0.00216	-2.66555	GPHQGSAV
FalsePositive	ARM53611	1466	1473	0.00216	-2.66555	QSVQGLVY
FalsePositive	AEC13062	41	48	0.00218	-2.66154	AGKQSFKQ
FalsePositive	ARO77045	160	167	0.00218	-2.66154	VFGQNMFF
FalsePositive	APT69812	228	235	0.00218	-2.66154	ARTQNSEN
FalsePositive	AAR06974	697	704	0.00218	-2.66154	STVQGQDT
FalsePositive	ACK37368	835	842	0.00218	-2.66154	NYKQSPQN
FalsePositive	AAD45119	835	842	0.00218	-2.66154	FDVQGVTE
FalsePositive	AJO54281	534	541	0.0022	-2.65758	TAGQGAIL
FalsePositive	AHL27172	583	590	0.0022	-2.65758	ASVQNTQR
FalsePositive	AQM32742	47	54	0.00222	-2.65365	KFHQGALL
FalsePositive	APT69811	697	704	0.00222	-2.65365	IAAQGEDI
FalsePositive	ABF51202	1582	1589	0.00222	-2.65365	HNSQGVKL
FalsePositive	APT69843	2059	2066	0.00222	-2.65365	IAKQGSKY
FalsePositive	AVI00674	158	165	0.00224	-2.64975	IFGQNMYY
FalsePositive	AFD34253	185	192	0.00224	-2.64975	KFHQGSLP
FalsePositive	ACK37400	699	706	0.00224	-2.64975	VAGQGGDI
FalsePositive	AGA18497	921	928	0.00224	-2.64975	SRAQGIDT
FalsePositive	AGX93074	927	934	0.00224	-2.64975	SKAQGVDQ
FalsePositive	ABM54539	970	977	0.00224	-2.64975	ARYQSHLL
FalsePositive	ACK37369	1416	1423	0.00224	-2.64975	INMQSPPP
FalsePositive	AOS88561	1485	1492	0.00224	-2.64975	CRDQSWII
FalsePositive	ACK37392	324	331	0.00226	-2.64589	ARNQSTKQ
FalsePositive	AAX47044	405	412	0.00226	-2.64589	FNTQGGQV
FalsePositive	AHE93351	405	412	0.00226	-2.64589	FNKQGGQV
FalsePositive	AUF49659	408	415	0.00226	-2.64589	QTSQGAQV
FalsePositive	AAQ73084	835	842	0.00226	-2.64589	FEPQGVTE
FalsePositive	ABO69381	2148	2155	0.00226	-2.64589	KFVQGIRS
FalsePositive	YP_009028564	220	227	0.00228	-2.64207	MPGQGGGT
FalsePositive	AAX47042	693	700	0.00228	-2.64207	YQKQGTNL
FalsePositive	ACK37397	698	705	0.00228	-2.64207	IAAQGEDV
FalsePositive	APT69833	701	708	0.00228	-2.64207	IAGQGNDI
FalsePositive	ABF51189	837	844	0.00228	-2.64207	KPDQGEVT
FalsePositive	AGA18494	921	928	0.00228	-2.64207	GRAQGIDT
FalsePositive	ATZ76015	1342	1349	0.00228	-2.64207	KDMQGKLD
FalsePositive	ACN59569	185	192	0.00231	-2.63639	KFHQGVLL
FalsePositive	QEG13977	941	948	0.00231	-2.63639	WIEQNKYY
FalsePositive	ACK37373	1580	1587	0.00231	-2.63639	YNKQGVKL
FalsePositive	ABF51201	1583	1590	0.00231	-2.63639	YNTQGVKL
FalsePositive	AAQ73078	692	699	0.00233	-2.63264	YQEQGTRL
FalsePositive	AEL31291	815	822	0.00233	-2.63264	DGEQGMLR
FalsePositive	ABK88241	725	732	0.00235	-2.62893	YEWQSACN
FalsePositive	ABM54536	1292	1299	0.00235	-2.62893	YKQQGVVL
FalsePositive	YP_001552411	1323	1330	0.00235	-2.62893	KILQGYQN
FalsePositive	AAQ02677	185	192	0.00237	-2.62525	KFHQGTLG
FalsePositive	AIK66522	315	322	0.00237	-2.62525	APMQAEYN
FalsePositive	ABM54544	569	576	0.00237	-2.62525	HISQGALI
FalsePositive	ABM54518	865	872	0.00237	-2.62525	DIKQGTIT
FalsePositive	AMK37996	563	570	0.00239	-2.6216	MHVQNIPI
FalsePositive	BAG82822	90	97	0.00241	-2.61798	AMPEGYVQ
FalsePositive	ACK37408	323	330	0.00241	-2.61798	ARNQSVKI
FalsePositive	AHG06624	729	736	0.00241	-2.61798	ADTEGPPV
FalsePositive	ABM54544	930	937	0.00241	-2.61798	SKAQGIDT
FalsePositive	AJO54282	18	25	0.00243	-2.61439	TATQGSVI
FalsePositive	ACV51798	158	165	0.00243	-2.61439	IFGQNMFH
FalsePositive	ABM54519	235	242	0.00243	-2.61439	ETNQGRSF
FalsePositive	AFD32987	292	299	0.00243	-2.61439	GFLQGATP
FalsePositive	AIG92834	390	397	0.00243	-2.61439	ANLQSMDA
FalsePositive	AEX07779	647	654	0.00243	-2.61439	YKNQGTDG
FalsePositive	CAA55650	792	799	0.00243	-2.61439	VNEQSPYA
FalsePositive	YP_003358790	1552	1559	0.00243	-2.61439	KTGQGEFT
FalsePositive	AAX47040	204	211	0.00245	-2.61083	FNIQGALT
FalsePositive	AUF49621	357	364	0.00245	-2.61083	DNHQSPCA
FalsePositive	AUD09274	674	681	0.00245	-2.61083	APTQSASK
FalsePositive	AFK66746	904	911	0.00245	-2.61083	CKSQNKHY
FalsePositive	AAN85444	1186	1193	0.00245	-2.61083	TIHQSCPS
FalsePositive	ACK37406	1587	1594	0.00245	-2.61083	YNSQGIKL
FalsePositive	NP_653149	18	25	0.00247	-2.6073	RAEQGANI
FalsePositive	AAQ73094	214	221	0.00247	-2.6073	HLSQGERA
FalsePositive	ABM54547	930	937	0.00247	-2.6073	SRAQGADT
FalsePositive	ACK37403	1902	1909	0.00247	-2.6073	SFHQNPGI
FalsePositive	AFQ55938	1929	1936	0.00247	-2.6073	AMRQAFGH
FalsePositive	ACJ04792	41	48	0.00249	-2.6038	AGEQSLKQ
FalsePositive	AKA64452	185	192	0.00249	-2.6038	KFHQGLLL
FalsePositive	AVI00675	532	539	0.00249	-2.6038	QVTQGAIL
FalsePositive	ALP31113	941	948	0.00249	-2.6038	WIEQSEYY
FalsePositive	AHG06624	717	724	0.00251	-2.60033	YQWQSGCN
FalsePositive	BAW98046	729	736	0.00251	-2.60033	ADVEGPPV
FalsePositive	AEO51783	931	938	0.00251	-2.60033	SRAQGTDQ
FalsePositive	NP_758520	997	1004	0.00251	-2.60033	SFGQGFTA
FalsePositive	AHB78922	41	48	0.00253	-2.59688	AGKQSLTQ
FalsePositive	AAX47040	789	796	0.00253	-2.59688	AKAQNVTS
FalsePositive	AAQ02683	160	167	0.00255	-2.59346	MFGQNMFY
FalsePositive	ACK37419	185	192	0.00255	-2.59346	RFHQGTLL
FalsePositive	ANP43755	507	514	0.00255	-2.59346	RMVQNDPY
FalsePositive	AAF12719	693	700	0.00255	-2.59346	AQDQSTIS
FalsePositive	ABM21506	931	938	0.00255	-2.59346	SRAQGVDT
FalsePositive	AUN27638	1288	1295	0.00255	-2.59346	DLCQNPHG
FalsePositive	ADK22846	357	364	0.00258	-2.58838	DNFQSPCI
FalsePositive	YP_009243645	710	717	0.00258	-2.58838	YQWQSSCN
FalsePositive	ABF51188	1341	1348	0.00258	-2.58838	RDNQGKLY
FalsePositive	AFK79845	1367	1374	0.00258	-2.58838	KRTQGSYS
FalsePositive	AHX57652	41	48	0.0026	-2.58503	AGKQSLKQ
FalsePositive	ACK37381	140	147	0.0026	-2.58503	WNRQSKGW
FalsePositive	AKE33317	697	704	0.0026	-2.58503	STIQGQDS
FalsePositive	BAW98046	808	815	0.0026	-2.58503	APRQAPYK
FalsePositive	AUF49644	923	930	0.0026	-2.58503	YYCQSRCK
FalsePositive	ABM54520	235	242	0.00262	-2.5817	ETDQGRTF
FalsePositive	ASW20957	236	243	0.00262	-2.5817	DASQGRQF
FalsePositive	AAQ73082	692	699	0.00262	-2.5817	RQEQGAKL
FalsePositive	CAE12177	695	702	0.00262	-2.5817	KQDQGNRL
FalsePositive	AAQ73083	826	833	0.00262	-2.5817	YEKQGSVD
FalsePositive	ABM54550	1069	1076	0.00262	-2.5817	ASVQSVIT
FalsePositive	APZ85757	586	593	0.00264	-2.5784	QDTQGSGP
FalsePositive	QEG13977	892	899	0.00264	-2.5784	VDWQSDIL
FalsePositive	ACR14890	534	541	0.00266	-2.57512	TIAQGSIL
FalsePositive	NP_040760	727	734	0.00266	-2.57512	FEWQSACN
FalsePositive	AUD08521	185	192	0.00268	-2.57187	KFHQGSLG
FalsePositive	AAQ73077	697	704	0.00268	-2.57187	IQEQGKAL
FalsePositive	ABM54517	865	872	0.00268	-2.57187	DIKQGSIT
FalsePositive	ABF51181	891	898	0.00268	-2.57187	APYQSRDL
FalsePositive	ACZ28902	922	929	0.00268	-2.57187	SRAQGIDS
FalsePositive	ABM54521	927	934	0.00268	-2.57187	SKAQGTDQ
FalsePositive	AUF49622	1943	1950	0.00268	-2.57187	KFHQNPGT
FalsePositive	AKH49408	563	570	0.0027	-2.56864	MHVQNVPI
FalsePositive	ALB73008	697	704	0.0027	-2.56864	IQEQGTAL
FalsePositive	ADO32836	697	704	0.0027	-2.56864	KQDQGIKL
FalsePositive	ANJ61567	724	731	0.0027	-2.56864	FHWQSASN
FalsePositive	ABF51183	907	914	0.0027	-2.56864	TGAQGSET
FalsePositive	AFK79845	386	393	0.00272	-2.56543	NNIQNQIQ
FalsePositive	ALB73003	697	704	0.00272	-2.56543	QQDQGTDL
FalsePositive	ACK37395	185	192	0.00274	-2.56225	KFHQGTLL
FalsePositive	ALU66466	198	205	0.00274	-2.56225	EYVQGRSS
FalsePositive	AFK66746	561	568	0.00274	-2.56225	ATLQNTVN
FalsePositive	AEO51782	930	937	0.00274	-2.56225	SKAQGVDR
FalsePositive	ABO69371	1342	1349	0.00274	-2.56225	QINQGKLN
FalsePositive	ABF51193	140	147	0.00276	-2.55909	WDRQSKGW
FalsePositive	AAQ73078	230	237	0.00276	-2.55909	SSAQGVVQ
FalsePositive	APQ46501	347	354	0.00276	-2.55909	DDMQSPCA
FalsePositive	AUD08543	695	702	0.00276	-2.55909	KQDQGNKL
FalsePositive	ABF51189	702	709	0.00276	-2.55909	AQNEGVGH
FalsePositive	CAA24446	971	978	0.00276	-2.55909	VRYQSHML
FalsePositive	YP_009243645	1334	1341	0.00276	-2.55909	QYKQGGKL
FalsePositive	ACK37403	1586	1593	0.00276	-2.55909	YNSQGVKL
FalsePositive	ACK37389	836	843	0.00279	-2.5544	KPDQGEVA
FalsePositive	ABM54550	1198	1205	0.00279	-2.5544	VLHQSCPS
FalsePositive	AHJ78647	1532	1539	0.00279	-2.5544	APKQSLKK
FalsePositive	ACK37412	1897	1904	0.00279	-2.5544	KFHQNPGI
FalsePositive	YP_001552411	158	165	0.00281	-2.55129	IFGQNLYH
FalsePositive	ACK37393	904	911	0.00281	-2.55129	TGAQGSEI
FalsePositive	ABM54550	934	941	0.00281	-2.55129	SNAQGTDT
FalsePositive	AHK24839	1003	1010	0.00281	-2.55129	TNIQNHFT
FalsePositive	BBD13572	332	339	0.00283	-2.54821	DDYQSPCI
FalsePositive	AAZ73345	687	694	0.00283	-2.54821	STSQGVTT
FalsePositive	AAF05693	717	724	0.00283	-2.54821	FQWQSGCN
FalsePositive	APT69826	1148	1155	0.00283	-2.54821	AFPQSSET
FalsePositive	AJC11328	160	167	0.00285	-2.54516	VFGQNAQY
FalsePositive	ACU00185	531	538	0.00285	-2.54516	QTSQGAIL
FalsePositive	ACZ28901	922	929	0.00285	-2.54516	SKAQGIDS
FalsePositive	AUN27642	771	778	0.00287	-2.54212	HFHQNGVY
FalsePositive	ABF51196	1159	1166	0.00287	-2.54212	SSTQGKIK
FalsePositive	AIZ97150	647	654	0.00289	-2.5391	YHTQNDQE
FalsePositive	AAS86317	710	717	0.00289	-2.5391	FQWQSSCN
FalsePositive	ADW78250	1970	1977	0.00289	-2.5391	QFIQNLCY
FalsePositive	AAX47040	227	234	0.00291	-2.53611	DPAQGTGN
FalsePositive	AAQ73093	561	568	0.00291	-2.53611	IEQQNFYQ
FalsePositive	AAX47038	573	580	0.00291	-2.53611	DRPQGTRG
FalsePositive	BAZ95883	925	932	0.00291	-2.53611	SRAQGADS
FalsePositive	APT69843	140	147	0.00293	-2.53313	WTNQSKGW
FalsePositive	ABF51205	300	307	0.00293	-2.53313	LEAQGVPN
FalsePositive	AAQ73085	728	735	0.00293	-2.53313	YCWQSSTN
FalsePositive	ACT31466	934	941	0.00293	-2.53313	FKAQGTDT
FalsePositive	ABU62849	1148	1155	0.00293	-2.53313	AFPQSSEI
FalsePositive	ANV28269	1913	1920	0.00293	-2.53313	RVEQGKSR
FalsePositive	AAM09805	1915	1922	0.00293	-2.53313	KIEQGKSR
FalsePositive	AEB33908	2129	2136	0.00293	-2.53313	HCGQSEYE
FalsePositive	AKU75605	160	167	0.00296	-2.52871	MFGQNVQH
FalsePositive	ACK37391	229	236	0.00296	-2.52871	NRDQNDKQ
FalsePositive	AAQ73076	233	240	0.00296	-2.52871	NDVQNVVH
FalsePositive	APT69844	160	167	0.00298	-2.52578	IFGQNMFY
FalsePositive	ABM54524	355	362	0.00298	-2.52578	DNFQSPCA
FalsePositive	AHD24522	643	650	0.00298	-2.52578	KLNQGFRE
FalsePositive	ABV00569	1913	1920	0.00298	-2.52578	KVEQGRSR
FalsePositive	ABO76708	644	651	0.003	-2.52288	RLDQGFRK
FalsePositive	ABV69564	697	704	0.003	-2.52288	SSVQGQDA
FalsePositive	ANQ44599	923	930	0.003	-2.52288	SRAQGTDT
FalsePositive	AAQ04834	931	938	0.003	-2.52288	SKAQGSDQ
FalsePositive	ABV25903	1494	1501	0.003	-2.52288	ALIQSITT
FalsePositive	AAQ73076	229	236	0.00302	-2.51999	NTNQNDVQ
FalsePositive	CAA74807	602	609	0.00302	-2.51999	ASDEGMME
FalsePositive	ACK37410	795	802	0.00302	-2.51999	TNQQNHEV
FalsePositive	ACK37384	1340	1347	0.00302	-2.51999	KDQQGKLN
FalsePositive	AQM32742	22	29	0.00304	-2.51713	VFGQNAQF
FalsePositive	ANN46839	217	224	0.00304	-2.51713	KGEQGGTF
FalsePositive	AUD08526	695	702	0.00304	-2.51713	KQDQGTQL
FalsePositive	YP_009344963	807	814	0.00304	-2.51713	VPYQSRYN
FalsePositive	ACK37402	1384	1391	0.00304	-2.51713	NTCQNYTL
FalsePositive	ALB73007	138	145	0.00306	-2.51428	VTWQNTSA
FalsePositive	AGW83677	356	363	0.00306	-2.51428	DNYQSPCA
FalsePositive	AHX57686	954	961	0.00306	-2.51428	ARYQAHLM
FalsePositive	ARC95293	1586	1593	0.00306	-2.51428	MRSQGSLT
FalsePositive	ACK37412	1957	1964	0.00306	-2.51428	LGFQGDLV
FalsePositive	ADO32837	500	507	0.00308	-2.51145	WISQSHYR
FalsePositive	AFD32988	693	700	0.00308	-2.51145	AQDQSTVS
FalsePositive	AGX93075	865	872	0.00308	-2.51145	DLKQGTIT
FalsePositive	AJO54281	1000	1007	0.00308	-2.51145	AFGEGFTH
FalsePositive	ABK88241	1849	1856	0.00308	-2.51145	YILQGKKK
FalsePositive	AEA11175	41	48	0.00311	-2.50724	AGKQSLKR
FalsePositive	APT69838	1340	1347	0.00311	-2.50724	KNNQGKLD
FalsePositive	AVJ35777	160	167	0.00313	-2.50446	VFGQNVQF
FalsePositive	AAQ02682	232	239	0.00313	-2.50446	ATTQSTRK
FalsePositive	ACK37420	404	411	0.00313	-2.50446	VNKQNEQI
FalsePositive	ABU62850	643	650	0.00313	-2.50446	KLNQGFKE
FalsePositive	AAX47039	693	700	0.00313	-2.50446	RQDQGTRL
FalsePositive	ANZ02994	1883	1890	0.00313	-2.50446	KVEQGKSR
FalsePositive	YP_009246449	1914	1921	0.00313	-2.50446	KVEQGKTR
FalsePositive	ACK37445	229	236	0.00315	-2.50169	TREQNDKQ
FalsePositive	ABF51195	345	352	0.00315	-2.50169	DDFQSPCA
FalsePositive	AAQ04841	692	699	0.00315	-2.50169	RQEQGTKL
FalsePositive	ACK37412	1347	1354	0.00315	-2.50169	KIQQGKLN
FalsePositive	ACK37386	160	167	0.00317	-2.49894	IFGQNMFF
FalsePositive	BAG82822	184	191	0.00317	-2.49894	HYQQNTPI
FalsePositive	ACK37410	561	568	0.00317	-2.49894	MHIQNDAI
FalsePositive	AAQ73085	561	568	0.00317	-2.49894	ISQQNFYQ
FalsePositive	BAW35376	891	898	0.00317	-2.49894	VDWQSDVL
FalsePositive	AAP37263	923	930	0.00317	-2.49894	SKAQGTDT
FalsePositive	AFQ55937	1183	1190	0.00317	-2.49894	TLHQSCPS
FalsePositive	YP_009246449	140	147	0.00319	-2.49621	WSAQSNGW
FalsePositive	ACK37404	561	568	0.00319	-2.49621	MHVQNDAI
FalsePositive	NP_653149	694	701	0.00319	-2.49621	YMYQAMYC
FalsePositive	YP_009246449	855	862	0.00319	-2.49621	AFDEGPNL
FalsePositive	ABF51198	1269	1276	0.00319	-2.49621	DIMQNPNG
FalsePositive	ANJ61749	931	938	0.00321	-2.49349	VCFEGPGI
FalsePositive	APT69825	1251	1258	0.00321	-2.49349	DVCQNPDG
FalsePositive	ACK37405	1343	1350	0.00321	-2.49349	RDTQGKLN
FalsePositive	ACK37403	1351	1358	0.00321	-2.49349	KINQGRLN
FalsePositive	AAQ73082	347	354	0.00323	-2.4908	DDYQSPCA
FalsePositive	ABF51189	1344	1351	0.00323	-2.4908	KDNQGKLN
FalsePositive	AFR77805	1366	1373	0.00323	-2.4908	RTPQGRLD
FalsePositive	ARC95292	1586	1593	0.00323	-2.4908	MKSQGSLT
FalsePositive	AGS09864	1915	1922	0.00323	-2.4908	KVKQGKSR
FalsePositive	ACK37382	391	398	0.00326	-2.48678	NTMQNLRK
FalsePositive	AAQ73085	647	654	0.00326	-2.48678	YHTQNDSE
FalsePositive	ACS34686	922	929	0.00326	-2.48678	SNAQGTDS
FalsePositive	ACK37372	1386	1393	0.00326	-2.48678	NTCQSYPL
FalsePositive	AFS30772	158	165	0.00328	-2.48413	LFGQNMYH
FalsePositive	AJO54282	231	238	0.00328	-2.48413	NRGQNNPD
FalsePositive	AIT57556	235	242	0.00328	-2.48413	EADQGRAF
FalsePositive	ANN02908	725	732	0.00328	-2.48413	YQWQSATN
FalsePositive	AJO54282	1007	1014	0.00328	-2.48413	TNVQNHFS
FalsePositive	APQ46501	1338	1345	0.00328	-2.48413	KDNQGKLD
FalsePositive	ACK37416	1340	1347	0.00328	-2.48413	KNTQGKLD
FalsePositive	AAX47033	138	145	0.0033	-2.48149	IQWQNSSP
FalsePositive	AAZ73345	608	615	0.0033	-2.48149	ARDEGMIE
FalsePositive	ACK37373	701	708	0.0033	-2.48149	IAGQGGDV
FalsePositive	AAD02132	17	24	0.00332	-2.47886	LNAQGNSV
FalsePositive	AQV09961	695	702	0.00332	-2.47886	KQDQGTRL
FalsePositive	ACK37413	697	704	0.00332	-2.47886	ANKEGHIG
FalsePositive	ABF51206	1334	1341	0.00332	-2.47886	KDPQGKLN
FalsePositive	AJO54282	1337	1344	0.00332	-2.47886	RNSQGLLD
FalsePositive	APT69810	229	236	0.00334	-2.47625	MREQNDKQ
FalsePositive	AEL31293	158	165	0.00336	-2.47366	IFGQNLYY
FalsePositive	ABF51185	701	708	0.00336	-2.47366	IAGQGSDV
FalsePositive	ACK37416	1262	1269	0.00336	-2.47366	DIMQNPDG
FalsePositive	ACK37408	1350	1357	0.00336	-2.47366	KINQGKLN
FalsePositive	BAZ95883	133	140	0.00338	-2.47108	YTLQSVHW
FalsePositive	AMD82094	386	393	0.00338	-2.47108	VRVQNDVD
FalsePositive	YP_003358790	612	619	0.00338	-2.47108	ATPEGMIE
FalsePositive	ACK37426	1262	1269	0.00338	-2.47108	DVMQNPNG
FalsePositive	AFK79845	1906	1913	0.00338	-2.47108	CMEQNLLA
FalsePositive	ALB73006	569	576	0.00341	-2.46725	NDVQNAID
FalsePositive	AAQ73091	697	704	0.00341	-2.46725	KQDQGTSL
FalsePositive	AIT57557	865	872	0.00341	-2.46725	DLKQGSIT
FalsePositive	APP91862	1012	1019	0.00341	-2.46725	NYIQNLGN
FalsePositive	ANN02908	1489	1496	0.00341	-2.46725	AIIQSVSL
FalsePositive	ACD78142	357	364	0.00343	-2.46471	DKYQSPCA
FalsePositive	AFQ55938	739	746	0.00343	-2.46471	PEPQSWDD
FalsePositive	AFQ55938	919	926	0.00343	-2.46471	SGAQGTDT
FalsePositive	ABF51191	1256	1263	0.00343	-2.46471	DIMQNPTG
FalsePositive	ACK37423	1260	1267	0.00343	-2.46471	DIMQNPSG
FalsePositive	AVK51671	1481	1488	0.00343	-2.46471	AIVQSVSL
FalsePositive	ABU62850	1594	1601	0.00343	-2.46471	RDWQNMRL
FalsePositive	AAV54187	2075	2082	0.00343	-2.46471	LAEQGKEY
FalsePositive	AVJ35777	332	339	0.00345	-2.46218	DDFQSPCL
FalsePositive	AAT79531	405	412	0.00345	-2.46218	RSNQGSGT
FalsePositive	APT69811	559	566	0.00345	-2.46218	LHMQSMPI
FalsePositive	AIK66522	615	622	0.00345	-2.46218	RHVQNFHS
FalsePositive	CAC07403	922	929	0.00345	-2.46218	SRAQGTDS
FalsePositive	ACK37367	1342	1349	0.00345	-2.46218	KDTQGKLD
FalsePositive	ACK37428	400	407	0.00347	-2.45967	PLMQNQQE
FalsePositive	AUD08539	695	702	0.00347	-2.45967	KQDQGTKL
FalsePositive	NP_045756	866	873	0.00347	-2.45967	ADWENEVW
FalsePositive	ACK37415	1260	1267	0.00347	-2.45967	DIMQNPGG
FalsePositive	AUF49636	139	146	0.00349	-2.45717	MWQQSSPG
FalsePositive	YP_009344963	600	607	0.00349	-2.45717	ATDEGMIE
FalsePositive	ANG56888	724	731	0.00349	-2.45717	FHWQSGSN
FalsePositive	AAL69631	1912	1919	0.00349	-2.45717	AMRQAFGN
FalsePositive	APZ85758	140	147	0.00351	-2.45469	WEKQSSGW
FalsePositive	QEG13924	160	167	0.00351	-2.45469	MFGQNVQY
FalsePositive	ABO69379	1481	1488	0.00351	-2.45469	AMNQASMI
FalsePositive	AWW21311	1847	1854	0.00351	-2.45469	YLLQGKRR
FalsePositive	AJO54281	2138	2145	0.00351	-2.45469	PPYQSLYT
FalsePositive	AFR77803	293	300	0.00354	-2.451	AYNEGATT
FalsePositive	ABO69376	586	593	0.00354	-2.451	ASSQSGPK
FalsePositive	ABF51200	704	711	0.00354	-2.451	LAGQGDDI
FalsePositive	ABF51204	1343	1350	0.00354	-2.451	KDIQGKLD
FalsePositive	AAQ73079	18	25	0.00356	-2.44855	EAAQGATI
FalsePositive	AEL31289	158	165	0.00356	-2.44855	IFGQNLYF
FalsePositive	BAG70421	573	580	0.00356	-2.44855	DKIQGTVA
FalsePositive	QEG13969	725	732	0.00356	-2.44855	FHWQSSSN
FalsePositive	ANN02908	878	885	0.00356	-2.44855	EVWQSYHR
FalsePositive	ACK37388	1260	1267	0.00356	-2.44855	DVMQNPDG
FalsePositive	YP_009259673	412	419	0.00358	-2.44612	PGREGPWQ
FalsePositive	AEK98148	693	700	0.00358	-2.44612	TQEQSTIH
FalsePositive	ACU00186	905	912	0.00358	-2.44612	IQCQAHDW
FalsePositive	ABM54517	974	981	0.00358	-2.44612	SRYQSHMT
FalsePositive	AAW30684	1289	1296	0.00358	-2.44612	DLCQNPNG
FalsePositive	AKA64451	160	167	0.0036	-2.4437	MYGQNLQF
FalsePositive	AEH42468	563	570	0.0036	-2.4437	ITQQNFFQ
FalsePositive	ACV51798	644	651	0.0036	-2.4437	KLKQGFKS
FalsePositive	AAR38848	731	738	0.0036	-2.4437	FQWQSATN
FalsePositive	AAF05693	1481	1488	0.0036	-2.4437	AVIQSVSL
FalsePositive	YP_009259673	1605	1612	0.0036	-2.4437	LDEQGVNL
FalsePositive	AGM16002	160	167	0.00362	-2.44129	MFGQNAQF
FalsePositive	AIE89768	208	215	0.00362	-2.44129	DKPQNAPH
FalsePositive	AGA18499	414	421	0.00362	-2.44129	HGQQNNRQ
FalsePositive	ABF51181	597	604	0.00362	-2.44129	KHTQSVPM
FalsePositive	AUD08521	922	929	0.00362	-2.44129	SKAQGTDS
FalsePositive	AAW30683	1180	1187	0.00362	-2.44129	AASQSDLE
FalsePositive	ACK37391	1260	1267	0.00362	-2.44129	DVMQNPSG
FalsePositive	CAA56365	695	702	0.00365	-2.43771	KQDQGSRL
FalsePositive	AFQ55916	711	718	0.00365	-2.43771	YQWQSAAN
FalsePositive	AAQ73091	726	733	0.00365	-2.43771	TSVQSYAW
FalsePositive	CAD67522	904	911	0.00365	-2.43771	EDFQNAVC
FalsePositive	ACV51798	385	392	0.00367	-2.43533	NNIQSQIQ
FalsePositive	AIA21703	386	393	0.00367	-2.43533	VNTQNDLD
FalsePositive	ALB73004	851	858	0.00367	-2.43533	TIEQSEHR
FalsePositive	AEL31291	1575	1582	0.00367	-2.43533	WLEQNEKF
FalsePositive	AEL31289	1828	1835	0.00367	-2.43533	TKLQNMID
FalsePositive	AKU75605	1847	1854	0.00367	-2.43533	YLLQGRKK
FalsePositive	AMH87228	322	329	0.00369	-2.43297	GPMQNQKQ
FalsePositive	BAW35417	719	726	0.00369	-2.43297	PEKQNSFH
FalsePositive	ACK37388	725	732	0.00369	-2.43297	NTWQSSTN
FalsePositive	YP_001715611	876	883	0.00369	-2.43297	FDAQSMVW
FalsePositive	CAV31568	929	936	0.00369	-2.43297	SKAQGTDA
FalsePositive	AFR11453	160	167	0.00371	-2.43063	LFGQNMHY
FalsePositive	AFK66746	160	167	0.00371	-2.43063	VFGQNSQY
FalsePositive	AAK85710	386	393	0.00374	-2.42713	NNTQNNLQ
FalsePositive	AFR77805	597	604	0.00374	-2.42713	NTQQSSHQ
FalsePositive	ABM54518	974	981	0.00374	-2.42713	GRYQSHMI
FalsePositive	YP_009246449	987	994	0.00374	-2.42713	GDGQGTVA
FalsePositive	ABF51203	1340	1347	0.00374	-2.42713	KNAQGKLD
FalsePositive	ACK37370	1343	1350	0.00374	-2.42713	RDSQGKLD
FalsePositive	BAD72855	212	219	0.00376	-2.42481	TSYQNANP
FalsePositive	ABF51200	301	308	0.00376	-2.42481	EVAQGSEQ
FalsePositive	ASZ70601	703	710	0.00376	-2.42481	PKNQNDKR
FalsePositive	AAQ73076	763	770	0.00376	-2.42481	NFTQNGVY
FalsePositive	ACK37380	1025	1032	0.00376	-2.42481	TELQNISM
FalsePositive	AQM32742	1150	1157	0.00376	-2.42481	DLCQNPDG
FalsePositive	ACJ04794	1288	1295	0.00376	-2.42481	GLCQNPDG
FalsePositive	AGC03216	160	167	0.00378	-2.42251	LFGQNMMY
FalsePositive	AUF49633	160	167	0.00378	-2.42251	LFAQNMMY
FalsePositive	AAT65964	214	221	0.00378	-2.42251	ALCEGDKA
FalsePositive	AGA18495	414	421	0.00378	-2.42251	HGQQNNKQ
FalsePositive	ARO77045	586	593	0.0038	-2.42022	ASTQSGSK
FalsePositive	ACK37403	657	664	0.0038	-2.42022	HEGQNVYN
FalsePositive	YP_009259673	838	845	0.0038	-2.42022	YDGQNIHP
FalsePositive	AJB44634	858	865	0.0038	-2.42022	ADWENVVW
FalsePositive	AEE01039	862	869	0.0038	-2.42022	ADWENVEW
FalsePositive	AAD46138	927	934	0.0038	-2.42022	VVFEGPGM
FalsePositive	ACK37435	1256	1263	0.0038	-2.42022	DIMQNPAG
FalsePositive	ACU00186	1576	1583	0.0038	-2.42022	WLDQNEKF
FalsePositive	AEE01039	602	609	0.00382	-2.41794	ASDEGMIE
FalsePositive	ACK37412	702	709	0.00382	-2.41794	LAGQGEDI
FalsePositive	AAX23607	925	932	0.00382	-2.41794	SRAQGTDL
FalsePositive	ACU00186	991	998	0.00382	-2.41794	AFGEGFTQ
FalsePositive	ACK37418	1026	1033	0.00382	-2.41794	AELQSTTT
FalsePositive	ANJ61749	1846	1853	0.00382	-2.41794	YLLQGKKK
FalsePositive	CAA24445	5	12	0.00385	-2.41454	QLFQSDNC
FalsePositive	APT69823	158	165	0.00385	-2.41454	LFGQNMYY
FalsePositive	ACY40750	384	391	0.00385	-2.41454	VPVQNIGE
FalsePositive	ACK37380	399	406	0.00385	-2.41454	PLHQNRQE
FalsePositive	APT68348	417	424	0.00385	-2.41454	GPWQSTMI
FalsePositive	ACK37380	730	737	0.00385	-2.41454	YTWQSATN
FalsePositive	ACK37428	732	739	0.00385	-2.41454	YTWQSASN
FalsePositive	ABF51184	934	941	0.00385	-2.41454	VWIEGNNY
FalsePositive	AJO54281	349	356	0.00387	-2.41229	EDEQSPNM
FalsePositive	AIB00633	586	593	0.00387	-2.41229	KVAQGALT
FalsePositive	ACK37400	587	594	0.00387	-2.41229	NINQSNPT
FalsePositive	ABM21504	605	612	0.00387	-2.41229	NTVQNTQQ
FalsePositive	BAA00168	1342	1349	0.00387	-2.41229	KDAQGKLN
FalsePositive	ACK37380	133	140	0.00389	-2.41005	YTLQSKMW
FalsePositive	ABM21507	727	734	0.00389	-2.41005	YYTQNSGH
FalsePositive	AUF49658	851	858	0.00389	-2.41005	TIVQSEHR
FalsePositive	ABF51191	1334	1341	0.00389	-2.41005	KDSQGKLN
FalsePositive	AMK37996	1419	1426	0.00389	-2.41005	ISLQNPPP
FalsePositive	ABO76708	1434	1441	0.00389	-2.41005	WIKQSRCS
FalsePositive	ADK22846	138	145	0.00392	-2.40671	VEWQSSSR
FalsePositive	YP_009353025	160	167	0.00392	-2.40671	VFGQNSQF
FalsePositive	BBD13572	160	167	0.00392	-2.40671	MFGQNLQF
FalsePositive	AFR79234	204	211	0.00392	-2.40671	TNVQNAPA
FalsePositive	AUF49675	223	230	0.00392	-2.40671	SFEQNPAT
FalsePositive	ABF51195	385	392	0.00392	-2.40671	NLQQNISN
FalsePositive	ARM53611	386	393	0.00392	-2.40671	VTTQSNPD
FalsePositive	APT69844	401	408	0.00392	-2.40671	PLMQNLQE
FalsePositive	AUF49666	416	423	0.00392	-2.40671	GPWQSTMV
FalsePositive	ACK37407	586	593	0.00392	-2.40671	ASVQSGSK
FalsePositive	AAQ73091	884	891	0.00392	-2.40671	LATQNDWQ
FalsePositive	ACK37427	1342	1349	0.00392	-2.40671	KDAQGKLD
FalsePositive	ACK37375	1343	1350	0.00392	-2.40671	KDGQGKLD
FalsePositive	YP_009028564	160	167	0.00394	-2.4045	MFGQNAVY
FalsePositive	AAQ73096	233	240	0.00394	-2.4045	HTVQSIVC
FalsePositive	AMB57002	563	570	0.00394	-2.4045	ISQQNFFQ
FalsePositive	ACK37368	838	845	0.00394	-2.4045	QSPQNPIK
FalsePositive	ADD23216	923	930	0.00394	-2.4045	VCFEGPGL
FalsePositive	AAK85710	923	930	0.00394	-2.4045	YYCQSRNK
FalsePositive	APT69830	1345	1352	0.00394	-2.4045	KDSQGKLD
FalsePositive	AAQ73080	366	373	0.00396	-2.4023	GEVQNMME
FalsePositive	ACK37408	829	836	0.00396	-2.4023	VAYQSTYT
FalsePositive	AAQ02675	919	926	0.00396	-2.4023	SGAQGTDA
FalsePositive	ADU34211	1258	1265	0.00396	-2.4023	DLHQNPDG
FalsePositive	AAQ73092	388	395	0.00398	-2.40012	NIQQNLQS
FalsePositive	AVJ35777	520	527	0.00398	-2.40012	GFPQNCGI
FalsePositive	ACX85864	586	593	0.00398	-2.40012	EVAQGALT
FalsePositive	ACK37405	588	595	0.00398	-2.40012	NIKQSEPT
FalsePositive	ACK37388	346	353	0.00401	-2.39686	DDMQSPSV
FalsePositive	ABM54524	598	605	0.00401	-2.39686	NTQQSLPN
FalsePositive	BAM71656	888	895	0.00401	-2.39686	FGHQNMAV
FalsePositive	AGA12360	923	930	0.00401	-2.39686	SKAQGTDL
FalsePositive	ABO69370	1379	1386	0.00401	-2.39686	NTCQSYTL
FalsePositive	ADO24588	139	146	0.00403	-2.39469	TWSQNSKG
FalsePositive	ACI23463	768	775	0.00403	-2.39469	NFSQNGRY
FalsePositive	BAK57451	792	799	0.00403	-2.39469	VNEQNLGV
FalsePositive	AOS88562	2120	2127	0.00403	-2.39469	PDEQSPFL
FalsePositive	CAD38168	17	24	0.00405	-2.39254	LSAQGNSV
FalsePositive	ACK37401	565	572	0.00405	-2.39254	MHTQSDAI
FalsePositive	AIN45139	818	825	0.00405	-2.39254	CEYQSKSN
FalsePositive	ABU41835	875	882	0.00405	-2.39254	TPVQNITT
FalsePositive	ABF51197	2128	2135	0.00405	-2.39254	HEYQNFVK
FalsePositive	AVK78347	5	12	0.0041	-2.38722	VSRQNNGT
FalsePositive	APT68362	396	403	0.0041	-2.38722	VRAQNNVD
FalsePositive	AAQ02676	609	616	0.0041	-2.38722	NTQQSAPV
FalsePositive	AUF49663	923	930	0.0041	-2.38722	YYCQSKNK
FalsePositive	AMK74873	923	930	0.0041	-2.38722	YYCQSRRK
FalsePositive	ARA15405	1980	1987	0.0041	-2.38722	TLIQSICN
FalsePositive	ACK37413	296	303	0.00413	-2.38405	CQLQSNNT
FalsePositive	APT69811	387	394	0.00413	-2.38405	NLEQNIRN
FalsePositive	AKL88020	532	539	0.00413	-2.38405	PATQSKCF
FalsePositive	BAG70421	838	845	0.00413	-2.38405	TARQNIRD
FalsePositive	ABM21517	852	859	0.00413	-2.38405	VPYQNSTV
FalsePositive	AAQ02683	852	859	0.00413	-2.38405	VPYQNSSV
FalsePositive	AEO51782	911	918	0.00413	-2.38405	EDYQNCVR
FalsePositive	AKU75596	932	939	0.00413	-2.38405	ICFEGPRI
FalsePositive	AMK74873	934	941	0.00413	-2.38405	VYFEGPGI
FalsePositive	ANN02908	1243	1250	0.00413	-2.38405	AECEGSDV
FalsePositive	ANJ61542	1283	1290	0.00413	-2.38405	DLMQNPDG
FalsePositive	APT69835	1344	1351	0.00413	-2.38405	KLNQGKLN
FalsePositive	AAQ73093	532	539	0.00415	-2.38195	PSTQSKCF
FalsePositive	ABF51192	563	570	0.00415	-2.38195	MHIQSDAI
FalsePositive	AAQ73077	772	779	0.00415	-2.38195	HFTQNGGY
FalsePositive	APT69822	989	996	0.00415	-2.38195	AFGEGFTN
FalsePositive	ABO69370	1338	1345	0.00415	-2.38195	KDLQGKLN
FalsePositive	ABF51186	1622	1629	0.00415	-2.38195	VANQSEPT
FalsePositive	AKA64451	332	339	0.00417	-2.37986	DDEQSPCL
FalsePositive	ABM21512	604	611	0.00417	-2.37986	PPEQSVPN
FalsePositive	AQX83055	831	838	0.00417	-2.37986	MRNQNYLF
FalsePositive	AGX93074	865	872	0.00417	-2.37986	DLKQGTVA
FalsePositive	AKA64452	1475	1482	0.00417	-2.37986	AVLQSASL
FalsePositive	ALX38428	385	392	0.0042	-2.37675	VPVQNVGE
FalsePositive	ABF51180	732	739	0.0042	-2.37675	FTWQSASN
FalsePositive	AVM86034	923	930	0.0042	-2.37675	YYCQSRSK
FalsePositive	ABO69374	138	145	0.00422	-2.37469	KNWQSDSK
FalsePositive	YP_009259673	395	402	0.00422	-2.37469	VSVQNEVD
FalsePositive	AEO51780	605	612	0.00422	-2.37469	NSVQNTQQ
FalsePositive	ACK37385	1344	1351	0.00422	-2.37469	KVAQGKLN
FalsePositive	AMB19798	1430	1437	0.00422	-2.37469	WIKQSRHS
FalsePositive	CAD38168	139	146	0.00425	-2.37161	KWEQNSPG
FalsePositive	AAX47044	233	240	0.00425	-2.37161	GKVQNQVC
FalsePositive	APQ46501	296	303	0.00425	-2.37161	CQLQSNNI
FalsePositive	CAA56365	406	413	0.00425	-2.37161	GNHQSDQV
FalsePositive	AVQ54967	659	666	0.00425	-2.37161	LPLQGTVN
FalsePositive	AGN90901	767	774	0.00425	-2.37161	HFTQNGVY
FalsePositive	AAX47035	283	290	0.00427	-2.36957	YRHQNFTL
FalsePositive	AFD32987	594	601	0.00427	-2.36957	ANTQASQH
FalsePositive	APW91136	912	919	0.00427	-2.36957	YFCQSRNK
FalsePositive	ADD23216	912	919	0.00427	-2.36957	YFCQSKNR
FalsePositive	AAQ73080	930	937	0.00427	-2.36957	VHFEGPGL
FalsePositive	QEG13928	931	938	0.00427	-2.36957	ICFEGPGI
FalsePositive	ALB72975	185	192	0.00429	-2.36754	KFLQGALL
FalsePositive	AAQ73093	229	236	0.00429	-2.36754	TTGQNEVQ
FalsePositive	AMB57005	385	392	0.00429	-2.36754	VPVQNVEE
FalsePositive	AEB33908	564	571	0.00429	-2.36754	AIKQAVHK
FalsePositive	AAA65044	569	576	0.00429	-2.36754	NDVQNAVE
FalsePositive	ACK37408	703	710	0.00429	-2.36754	LAGQGDDL
FalsePositive	ACK37433	743	750	0.00429	-2.36754	QHGQSYPR
FalsePositive	AJO54281	1059	1066	0.00429	-2.36754	LGCQSSPW
FalsePositive	ACK37393	586	593	0.00432	-2.36452	ASSQSGSK
FalsePositive	ALB73007	17	24	0.00434	-2.36251	LNAQGSSI
FalsePositive	AUF49622	418	425	0.00434	-2.36251	NNNQSIFS
FalsePositive	AEO51783	611	618	0.00434	-2.36251	NTTQSFPE
FalsePositive	AOL02449	742	749	0.00434	-2.36251	FWQEGQPY
FalsePositive	ABF51198	1422	1429	0.00434	-2.36251	IDLQSPPP
FalsePositive	ABO69379	1980	1987	0.00434	-2.36251	SLIQSICH
FalsePositive	ACK37409	202	209	0.00437	-2.35952	ASHEGGNV
FalsePositive	YP_007985635	332	339	0.00437	-2.35952	DDFQSPSI
FalsePositive	AAF21972	400	407	0.00437	-2.35952	IPVQSNMD
FalsePositive	APT69830	587	594	0.00437	-2.35952	NINQSNPS
FalsePositive	AUO29150	693	700	0.00437	-2.35952	TQEQSTIQ
FalsePositive	ALB72979	954	961	0.00437	-2.35952	SRYQSHLM
FalsePositive	AHK24839	996	1003	0.00437	-2.35952	AFGEGFTT
FalsePositive	AJO60891	1181	1188	0.00437	-2.35952	NMEQSAAS
FalsePositive	ABO69370	1439	1446	0.00437	-2.35952	KYCEGNKW
FalsePositive	ACK37374	5	12	0.00439	-2.35754	VSRQNVGT
FalsePositive	QCE20693	6	13	0.00439	-2.35754	TRQQSGTH
FalsePositive	AAQ73077	138	145	0.00439	-2.35754	VSWQSTSA
FalsePositive	AEC47475	160	167	0.00439	-2.35754	VFGQNAQL
FalsePositive	ABF51198	351	358	0.00439	-2.35754	DDMQSPSA
FalsePositive	ABA43708	390	397	0.00439	-2.35754	ISPQSDMD
FalsePositive	ACK37368	399	406	0.00439	-2.35754	PLVQNMQG
FalsePositive	AJO54283	1431	1438	0.00439	-2.35754	WIKQSKHS
FalsePositive	AUD08542	233	240	0.00442	-2.35458	CTVQSIVT
FalsePositive	AAX47034	234	241	0.00442	-2.35458	GKVQNAVC
FalsePositive	AAQ02679	611	618	0.00442	-2.35458	NTQQSAPS
FalsePositive	ABM21503	724	731	0.00442	-2.35458	YYSQNSGH
FalsePositive	AAX47037	844	851	0.00442	-2.35458	PEMQNTGA
FalsePositive	AUO29151	923	930	0.00442	-2.35458	YYCQSKGK
FalsePositive	ACK37387	1384	1391	0.00442	-2.35458	NTCQSYAL
FalsePositive	ABO69379	202	209	0.00444	-2.35262	ASHEGSNV
FalsePositive	AUF49657	349	356	0.00444	-2.35262	DDFQSPSV
FalsePositive	AAQ73094	912	919	0.00444	-2.35262	YFCQSKNK
FalsePositive	BAG70420	233	240	0.00447	-2.34969	TKIQSVVH
FalsePositive	AFO83469	534	541	0.00447	-2.34969	VQNQSIIL
FalsePositive	ACU00186	657	664	0.00447	-2.34969	FQEQSHIR
FalsePositive	ACK37387	796	803	0.00447	-2.34969	EEHQNQIE
FalsePositive	AUD08521	969	976	0.00447	-2.34969	SRYQSHML
FalsePositive	ACK37439	1140	1147	0.00447	-2.34969	TYIQSLKQ
FalsePositive	ACK37423	1528	1535	0.00447	-2.34969	VTTQNGKF
FalsePositive	ABU41836	133	140	0.0045	-2.34679	YTLQSVNW
FalsePositive	ACK37430	399	406	0.0045	-2.34679	PLMQNKQG
FalsePositive	ACK37379	564	571	0.0045	-2.34679	MHVQSEAI
FalsePositive	ABM21516	611	618	0.0045	-2.34679	NTQQSAPA
FalsePositive	AKE33315	851	858	0.0045	-2.34679	TIEQSKHR
FalsePositive	AKH49408	2119	2126	0.0045	-2.34679	HNGQSAYR
FalsePositive	APT69834	391	398	0.00452	-2.34486	NTTQNLRK
FalsePositive	AIZ97148	659	666	0.00452	-2.34486	LPLQGTAN
FalsePositive	YP_009344963	712	719	0.00452	-2.34486	YQWQSGAN
FalsePositive	ABO69371	1957	1964	0.00452	-2.34486	HLVQNLCS
FalsePositive	AFY09605	347	354	0.00455	-2.34199	DEFQSPSP
FalsePositive	ACK37397	388	395	0.00455	-2.34199	NLEQNIRK
FalsePositive	ABO69380	652	659	0.00455	-2.34199	EIPQNPTP
FalsePositive	AUF49661	733	740	0.00455	-2.34199	FQWQSSTN
FalsePositive	ABV25904	733	740	0.00455	-2.34199	FAWQSATN
FalsePositive	AAF05693	870	877	0.00455	-2.34199	EVWQSYQR
FalsePositive	AHD24522	1433	1440	0.00455	-2.34199	WIKQSKYS
FalsePositive	AAQ73081	406	413	0.00457	-2.34008	GNHQSEQV
FalsePositive	AUD09264	586	593	0.00457	-2.34008	EVAQGALA
FalsePositive	AGS09855	883	890	0.00457	-2.34008	HGHQNKAV
FalsePositive	AMB19798	1425	1432	0.00457	-2.34008	CEREGWIK
FalsePositive	APT69810	385	392	0.0046	-2.33724	NLEQNVTN
FalsePositive	ADW78250	711	718	0.0046	-2.33724	YAWQSAAN
FalsePositive	BAK57452	923	930	0.0046	-2.33724	YFCQSRGK
FalsePositive	AAA65044	1359	1366	0.0046	-2.33724	MYNQNGKI
FalsePositive	ACK37412	1623	1630	0.0046	-2.33724	TANQSEPT
FalsePositive	ARM53611	500	507	0.00463	-2.33442	QYYQSGYV
FalsePositive	AFR77805	593	600	0.00463	-2.33442	TTAQNTQQ
FalsePositive	ANN46830	932	939	0.00463	-2.33442	IHFEGPGI
FalsePositive	AMB19798	1781	1788	0.00463	-2.33442	YGMQNLEP
FalsePositive	ACK37420	1941	1948	0.00463	-2.33442	CLMEGHLM
FalsePositive	ABO69378	202	209	0.00465	-2.33255	ASHEGGTV
FalsePositive	ACI23463	282	289	0.00465	-2.33255	FRHQNFTL
FalsePositive	AFR11453	346	353	0.00465	-2.33255	DNFQSPSA
FalsePositive	ACK37419	392	399	0.00465	-2.33255	NTSQNLRN
FalsePositive	ALC04479	417	424	0.00465	-2.33255	GPWQSTML
FalsePositive	ACK37445	526	533	0.00465	-2.33255	IAPQNTPQ
FalsePositive	AAQ02675	598	605	0.00465	-2.33255	TTVQNTTQ
FalsePositive	ACK37388	1127	1134	0.00465	-2.33255	PQAQNKIK
FalsePositive	BAE20392	1740	1747	0.00465	-2.33255	YFTQNQGE
FalsePositive	APT69828	13	20	0.00468	-2.32975	HSTQNMVS
FalsePositive	AAQ73080	142	149	0.00468	-2.32975	ANSNGWWW
FalsePositive	ABF51202	301	308	0.00468	-2.32975	LETQGGTS
FalsePositive	YP_009344963	374	381	0.00468	-2.32975	ADVEGAKR
FalsePositive	ABO69381	531	538	0.00468	-2.32975	GTNQNVYI
FalsePositive	AAQ73094	560	567	0.00468	-2.32975	FISQNNFY
FalsePositive	AFK66746	579	586	0.00468	-2.32975	NTSQSTHN
FalsePositive	ALB72924	1285	1292	0.00468	-2.32975	DLYQNPDG
FalsePositive	AAQ73079	1364	1371	0.00468	-2.32975	VYSQNGKI
FalsePositive	AMK37996	2119	2126	0.00468	-2.32975	HNGQSAYK
FalsePositive	ADO32836	138	145	0.00471	-2.32698	VSWQSGSA
FalsePositive	AGA12615	160	167	0.00471	-2.32698	LFGQNMFY
FalsePositive	ANN02908	331	338	0.00471	-2.32698	DELQSPCV
FalsePositive	APR72754	159	166	0.00474	-2.32422	LFGQNMQY
FalsePositive	AAL69631	336	343	0.00474	-2.32422	DNFQSPNL
FalsePositive	BBD13572	368	375	0.00474	-2.32422	VEIQNVDG
FalsePositive	ANZ02994	414	421	0.00474	-2.32422	GPWQSTYL
FalsePositive	AUF49648	696	703	0.00474	-2.32422	YQHQSTVN
FalsePositive	YP_009028564	940	947	0.00474	-2.32422	HRYQSHVL
FalsePositive	APT69822	1426	1433	0.00474	-2.32422	CEKEGWIK
FalsePositive	AEJ54593	139	146	0.00476	-2.32239	SWTQNSRG
FalsePositive	ACK37383	298	305	0.00476	-2.32239	CPLQSEGT
FalsePositive	AMB19800	322	329	0.00476	-2.32239	GPMQSQKQ
FalsePositive	AAQ02680	570	577	0.00476	-2.32239	HISQSAMP
FalsePositive	ABM54522	599	606	0.00476	-2.32239	TSQQSLPN
FalsePositive	AVJ35777	723	730	0.00476	-2.32239	IFFQSNGV
FalsePositive	ABF51203	726	733	0.00476	-2.32239	YTWQSGTN
FalsePositive	ANZ02994	873	880	0.00476	-2.32239	FDAQSVVW
FalsePositive	ACU00186	995	1002	0.00476	-2.32239	GFTQNIRD
FalsePositive	AGS09858	1743	1750	0.00476	-2.32239	YFIQNQGE
FalsePositive	AKH49408	1942	1949	0.00476	-2.32239	VWFQALKQ
FalsePositive	AGA18496	5	12	0.00479	-2.31966	VSAQNNGT
FalsePositive	AAF12719	138	145	0.00479	-2.31966	VSWQSSSA
FalsePositive	ACK37429	351	358	0.00479	-2.31966	DDLQSPCA
FalsePositive	AKC92706	799	806	0.00479	-2.31966	APTEGDSL
FalsePositive	ACU00186	888	895	0.00479	-2.31966	DCLEGCYY
FalsePositive	AGS09857	1743	1750	0.00479	-2.31966	YFVQNQGE
FalsePositive	ABF51198	2126	2133	0.00479	-2.31966	HEYQSFVD
FalsePositive	ALB72944	45	52	0.00482	-2.31695	DFAQNPAK
FalsePositive	ABV25903	60	67	0.00482	-2.31695	ALKEGAPV
FalsePositive	ABF51205	228	235	0.00482	-2.31695	TGRQNATK
FalsePositive	AJC11326	395	402	0.00482	-2.31695	VSTQSDKD
FalsePositive	AFQ55938	598	605	0.00482	-2.31695	TTVQNTVQ
FalsePositive	AEO51782	603	610	0.00482	-2.31695	PAEQSVPN
FalsePositive	AVM86035	769	776	0.00482	-2.31695	HFSQNGVY
FalsePositive	ANV28234	883	890	0.00482	-2.31695	FGHQNNAV
FalsePositive	AAQ73086	1362	1369	0.00482	-2.31695	MYTQNGKI
FalsePositive	ALU66466	1534	1541	0.00482	-2.31695	MPKQNVKK
FalsePositive	ABV25904	416	423	0.00485	-2.31426	GPWQSTIV
FalsePositive	ACK37368	552	559	0.00485	-2.31426	KDTQSIHQ
FalsePositive	AMB56999	563	570	0.00485	-2.31426	ITQQNFLQ
FalsePositive	ABM21509	604	611	0.00485	-2.31426	PSEQSVPN
FalsePositive	YP_001715611	721	728	0.00485	-2.31426	YEWQSGTN
FalsePositive	AAT65964	728	735	0.00485	-2.31426	YTWQSSTN
FalsePositive	AAQ02684	749	756	0.00485	-2.31426	YTWQSSSN
FalsePositive	ABU41835	885	892	0.00485	-2.31426	FGHQNQAV
FalsePositive	ACU00185	893	900	0.00485	-2.31426	DCTQACYY
FalsePositive	CAA63480	932	939	0.00485	-2.31426	FFCQSKNK
FalsePositive	ALB72995	1288	1295	0.00485	-2.31426	DLCQSPDG
FalsePositive	AAL69631	1424	1431	0.00485	-2.31426	HNTQNLVE
FalsePositive	AMB19798	1923	1930	0.00485	-2.31426	VWFQALEQ
FalsePositive	ACZ67658	215	222	0.00487	-2.31247	HPGQSGHQ
FalsePositive	AAK13071	345	352	0.00487	-2.31247	DDFQSPSA
FalsePositive	AUD08541	348	355	0.00487	-2.31247	DDFQSPTA
FalsePositive	AUD08533	406	413	0.00487	-2.31247	GNHQSAQV
FalsePositive	AFV92903	418	425	0.00487	-2.31247	NKEQSIFS
FalsePositive	AAQ04840	534	541	0.00487	-2.31247	VQNQSVIL
FalsePositive	ABF51200	656	663	0.00487	-2.31247	NHEEGKYN
FalsePositive	AAF81252	693	700	0.00487	-2.31247	TQEQSTTQ
FalsePositive	AAX47036	697	704	0.00487	-2.31247	YQHQSTIS
FalsePositive	ASU64358	929	936	0.00487	-2.31247	VSFEGPGF
FalsePositive	ASZ70601	958	965	0.00487	-2.31247	AGGEGCVA
FalsePositive	AEL31291	1340	1347	0.00487	-2.31247	QRCEGCPT
FalsePositive	ABF51201	1348	1355	0.00487	-2.31247	KLGQGKLN
FalsePositive	ACK37381	1529	1536	0.00487	-2.31247	VSTQNGKF
FalsePositive	ABF51186	229	236	0.0049	-2.3098	DRKQNNRQ
FalsePositive	ABF51184	399	406	0.0049	-2.3098	PLYQNRQG
FalsePositive	AFH66790	519	526	0.0049	-2.3098	IWYQANYV
FalsePositive	YP_003358790	577	584	0.0049	-2.3098	TTIQNLTP
FalsePositive	ABO69375	728	735	0.0049	-2.3098	YVWQSGTN
FalsePositive	ARM53611	830	837	0.0049	-2.3098	PDRQSITT
FalsePositive	ACT89355	1343	1350	0.0049	-2.3098	KLSQGKLN
FalsePositive	APT69839	227	234	0.00493	-2.30715	QNRQNNDK
FalsePositive	APT69827	400	407	0.00493	-2.30715	PLVQNQQE
FalsePositive	YP_009028564	721	728	0.00493	-2.30715	YEWQSSTN
FalsePositive	ABM54520	865	872	0.00493	-2.30715	DLKQGSVL
FalsePositive	AFK79845	990	997	0.00493	-2.30715	AFGEGFTS
FalsePositive	ABF51202	66	73	0.00496	-2.30452	PTLQSPSV
FalsePositive	ABO69370	66	73	0.00496	-2.30452	PTLQSPTV
FalsePositive	ABM54525	133	140	0.00496	-2.30452	YTLQSVEW
FalsePositive	AAR38842	139	146	0.00496	-2.30452	SWTQNSKG
FalsePositive	AAL37156	223	230	0.00496	-2.30452	QFEQNAVT
FalsePositive	ADU20413	798	805	0.00496	-2.30452	AQAEGDSL
FalsePositive	AHX57770	831	838	0.00496	-2.30452	MRSQNYLF
FalsePositive	AFS30772	995	1002	0.00496	-2.30452	GFTQNIKD
FalsePositive	AMB19800	1148	1155	0.00496	-2.30452	QEAQNELC
FalsePositive	AIZ97145	160	167	0.00499	-2.3019	LFGQNMQF
FalsePositive	APX43287	345	352	0.00499	-2.3019	DDYQSPSA
FalsePositive	AUO29156	347	354	0.00499	-2.3019	DDYQSPTA
FalsePositive	ARM53611	371	378	0.00499	-2.3019	NNVQSAGR
FalsePositive	AHK24837	593	600	0.00499	-2.3019	KHTQSVPT
FalsePositive	ABM21507	611	618	0.00499	-2.3019	NTNQSTPE
FalsePositive	ABF51204	623	630	0.00499	-2.3019	RQVQNFQT
FalsePositive	ADN52609	240	247	0.00502	-2.2993	PISQSTVC
FalsePositive	ADO32836	299	306	0.00502	-2.2993	LASQGGST
FalsePositive	AIZ97148	394	401	0.00502	-2.2993	VPVQSQSE
FalsePositive	ACK37380	552	559	0.00502	-2.2993	KDTQSIYQ
FalsePositive	ACK37417	842	849	0.00502	-2.2993	YERQNIKP
FalsePositive	ACK37408	918	925	0.00502	-2.2993	NCTQATYY
FalsePositive	AHK24838	992	999	0.00502	-2.2993	AFGEGFTA
FalsePositive	AQV09961	214	221	0.00505	-2.29671	AISEGEIA
FalsePositive	YP_003358790	394	401	0.00505	-2.29671	VSVQSDVD
FalsePositive	YP_009020973	575	582	0.00505	-2.29671	NTVQSTHS
FalsePositive	AAR06974	693	700	0.00505	-2.29671	TQEQSTVQ
FalsePositive	ACK37418	934	941	0.00505	-2.29671	IWIEGNNY
FalsePositive	AIZ97150	386	393	0.00508	-2.29414	NNLQNTVN
FalsePositive	ABO76708	387	394	0.00508	-2.29414	NVNQSHTL
FalsePositive	AVM86030	390	397	0.00508	-2.29414	VNLQSMDA
FalsePositive	BAA18891	390	397	0.00508	-2.29414	ISAQSDMD
FalsePositive	ACK37429	654	661	0.00508	-2.29414	ITIQNDVE
FalsePositive	ACU00186	1115	1122	0.00508	-2.29414	PAVQNKKQ
FalsePositive	APR72754	1159	1166	0.00508	-2.29414	TIEQSAPS
FalsePositive	ACK37425	13	20	0.00511	-2.29158	HENQNILT
FalsePositive	ASW20959	66	73	0.00511	-2.29158	PPLQSPSA
FalsePositive	ACK37375	300	307	0.00511	-2.29158	LESQGTEG
FalsePositive	ACK37389	391	398	0.00511	-2.29158	NTAQNLRK
FalsePositive	YP_009353025	617	624	0.00511	-2.29158	VLNQNGIR
FalsePositive	AFS30772	1430	1437	0.00511	-2.29158	CEDEGWIG
FalsePositive	APT69824	5	12	0.00514	-2.28904	VSKQNVGS
FalsePositive	AAQ02675	142	149	0.00514	-2.28904	ADSRGWWW
FalsePositive	AVQ54963	584	591	0.00514	-2.28904	ALTQAMPA
FalsePositive	ABF51180	593	600	0.00514	-2.28904	KHTQSVPI
FalsePositive	AAQ73082	767	774	0.00514	-2.28904	HFSQNGAY
FalsePositive	AUF49637	851	858	0.00514	-2.28904	TIVQSGHR
FalsePositive	ABC69253	884	891	0.00514	-2.28904	LATQNDWA
FalsePositive	BAW98046	1235	1242	0.00514	-2.28904	AEYEGSDV
FalsePositive	ACK37430	202	209	0.00517	-2.28651	ASIEGANV
FalsePositive	AMK74873	390	397	0.00517	-2.28651	NNLQSMDA
FalsePositive	AAR06974	400	407	0.00517	-2.28651	IPVQSNPT
FalsePositive	AFQ55916	602	609	0.00517	-2.28651	ASDEGMLE
FalsePositive	ABF51191	725	732	0.00517	-2.28651	YAWQSGTN
FalsePositive	ACK37380	1274	1281	0.00517	-2.28651	DLNQNPNG
FalsePositive	ACK37418	139	146	0.0052	-2.284	TWSQSSKG
FalsePositive	AJO54282	140	147	0.0052	-2.284	ATSNGWWW
FalsePositive	YP_009020973	201	208	0.0052	-2.284	IQAQSNPT
FalsePositive	AAQ73077	204	211	0.0052	-2.284	ADPEGTVT
FalsePositive	AGT57426	602	609	0.0052	-2.284	ASDEGLIE
FalsePositive	AFR11453	639	646	0.0052	-2.284	STYQSMDT
FalsePositive	ABF51182	647	654	0.0052	-2.284	TEIQNKRP
FalsePositive	ACK37392	658	665	0.0052	-2.284	ADRQAYNA
FalsePositive	ACK37400	729	736	0.0052	-2.284	FTWQSGTN
FalsePositive	AMD82548	792	799	0.0052	-2.284	VNEQSLGV
FalsePositive	AAQ73093	875	882	0.0052	-2.284	VDWENCVW
FalsePositive	CAE12178	1363	1370	0.0052	-2.284	TYSQNGKI
FalsePositive	ABF51198	13	20	0.00523	-2.2815	HSTQNAVT
FalsePositive	ACK37418	13	20	0.00523	-2.2815	HENQNFLT
FalsePositive	AKJ87738	160	167	0.00523	-2.2815	LFGQNLYY
FalsePositive	ABO69373	402	409	0.00523	-2.2815	LTKQSPGH
FalsePositive	AAS86317	564	571	0.00523	-2.2815	ALKQAVHK
FalsePositive	BAG70419	767	774	0.00523	-2.2815	HFNQSGVY
FalsePositive	ACY40750	839	846	0.00523	-2.2815	TTRQSITT
FalsePositive	ABM54523	882	889	0.00523	-2.2815	IGHQNKAV
FalsePositive	ABM54517	885	892	0.00523	-2.2815	FGHQNKGI
FalsePositive	AVJ35777	912	919	0.00523	-2.2815	VTFEGPGI
FalsePositive	ABV25903	1589	1596	0.00523	-2.2815	IWMEGKQV
FalsePositive	AJO54283	1749	1756	0.00523	-2.2815	AMNENIHI
FalsePositive	ABF51180	138	145	0.00526	-2.27901	KTWQNSSK
FalsePositive	AUF49624	233	240	0.00526	-2.27901	GAVQNAVH
FalsePositive	ACK37428	1026	1033	0.00526	-2.27901	SELQNITM
FalsePositive	ACU00186	1143	1150	0.00526	-2.27901	ATEQAQNE
FalsePositive	AGC03216	1169	1176	0.00526	-2.27901	TIDQSAPS
FalsePositive	AJO54281	1259	1266	0.00526	-2.27901	DIGQNPDG
FalsePositive	AMB57003	1353	1360	0.00526	-2.27901	MYSQNGRI
FalsePositive	YP_007985635	199	206	0.00529	-2.27654	HKIQSQQT
FalsePositive	ATV91596	223	230	0.00529	-2.27654	QFEQNAAT
FalsePositive	AJF23329	233	240	0.00529	-2.27654	NTVQSIVT
FalsePositive	AGT57426	284	291	0.00529	-2.27654	AYAEGSTT
FalsePositive	ALB72948	396	403	0.00529	-2.27654	VRAQSNVD
FalsePositive	AUF49632	563	570	0.00529	-2.27654	ISQQNFLQ
FalsePositive	AAQ73083	728	735	0.00529	-2.27654	YSWQSSTN
FalsePositive	ACK37408	798	805	0.00529	-2.27654	TEQQSNTV
FalsePositive	AEI99575	865	872	0.00529	-2.27654	FWQQSGAI
FalsePositive	AFR11453	880	887	0.00529	-2.27654	NDWENCVW
FalsePositive	AUO29149	925	932	0.00529	-2.27654	INFEGPGF
FalsePositive	ABU62848	931	938	0.00529	-2.27654	MIGEGHCQ
FalsePositive	AJO54283	956	963	0.00529	-2.27654	AGGEGHVA
FalsePositive	AGC00381	1011	1018	0.00529	-2.27654	DYIQNLGN
FalsePositive	ABF51195	1415	1422	0.00529	-2.27654	ISMEGPPP
FalsePositive	AHG06624	692	699	0.00532	-2.27409	SVDQNNRF
FalsePositive	AVK51671	697	704	0.00532	-2.27409	NRFQAMYV
FalsePositive	AUD09263	799	806	0.00532	-2.27409	ASNEGDSL
FalsePositive	CAC07403	880	887	0.00532	-2.27409	YGHQNKAV
FalsePositive	ABM21514	888	895	0.00532	-2.27409	FGHQNKGV
FalsePositive	AJB44634	986	993	0.00532	-2.27409	DYVQNLGN
FalsePositive	ABF51179	1481	1488	0.00532	-2.27409	AVNQASMI
FalsePositive	AAQ02681	13	20	0.00535	-2.27165	HENQNIAA
FalsePositive	AAX47040	764	771	0.00535	-2.27165	HFTQSGGY
FalsePositive	ABF51195	793	800	0.00535	-2.27165	DEHQNRVE
FalsePositive	AAX47034	1171	1178	0.00535	-2.27165	MIEQSAPS
FalsePositive	AJD14709	233	240	0.00538	-2.26922	GAVQNVVH
FalsePositive	AFO83469	347	354	0.00538	-2.26922	DEYQSPTA
FalsePositive	CAA56365	369	376	0.00538	-2.26922	GEVQNLME
FalsePositive	AAQ02675	570	577	0.00538	-2.26922	HVIQNNAV
FalsePositive	AAQ02675	602	609	0.00538	-2.26922	NTTQSGPT
FalsePositive	BAE20393	611	618	0.00538	-2.26922	NTVQSTPE
FalsePositive	QEG13944	644	651	0.00538	-2.26922	ASSEGRTY
FalsePositive	ACK37428	934	941	0.00538	-2.26922	IWIEGNSY
FalsePositive	AFK79845	1428	1435	0.00538	-2.26922	CESEGWIK
FalsePositive	ABF51202	13	20	0.00542	-2.266	HTTQNAVS
FalsePositive	AMD82548	160	167	0.00542	-2.266	LFGQNMEY
FalsePositive	AUF49661	416	423	0.00542	-2.266	GPWQSTTV
FalsePositive	AEO51782	610	617	0.00542	-2.266	NTLQNTPA
FalsePositive	ACK37407	647	654	0.00542	-2.266	TEIQNKKP
FalsePositive	AAZ73345	693	700	0.00542	-2.266	TTEQSTTY
FalsePositive	AUN27642	857	864	0.00542	-2.266	PDLQNYGA
FalsePositive	AGA18493	860	867	0.00542	-2.266	DYKQNSPV
FalsePositive	ALP31156	932	939	0.00542	-2.266	IYFEGPGI
FalsePositive	AJD77367	1106	1113	0.00542	-2.266	PIAQNQSA
FalsePositive	AKA64452	1260	1267	0.00542	-2.266	DLNQNPDG
FalsePositive	AEL31291	1363	1370	0.00542	-2.266	VVLQNRRT
FalsePositive	AIZ97149	396	403	0.00545	-2.2636	VQSQSEKG
FalsePositive	ABV25903	397	404	0.00545	-2.2636	VSVQSEVD
FalsePositive	AIN45139	504	511	0.00545	-2.2636	RYVQSDAY
FalsePositive	ADO24588	1026	1033	0.00545	-2.2636	TELQNMSL
FalsePositive	AMB19800	1929	1936	0.00545	-2.2636	VWFQALGR
FalsePositive	AMD82549	2151	2158	0.00545	-2.2636	AWHNGEHD
FalsePositive	AHK24839	5	12	0.00548	-2.26122	VSKQSNGT
FalsePositive	AMB19798	345	352	0.00548	-2.26122	EDEQSPNI
FalsePositive	ABV25903	580	587	0.00548	-2.26122	NTIQSAGT
FalsePositive	ACK37397	588	595	0.00548	-2.26122	NIKQSQAT
FalsePositive	AVE14262	903	910	0.00548	-2.26122	EDLQNAVC
FalsePositive	CRL46950	1350	1357	0.00548	-2.26122	MYSQNGKI
FalsePositive	ATZ76015	1942	1949	0.00548	-2.26122	VWFQALKR
FalsePositive	APU57649	1948	1955	0.00548	-2.26122	MILQNLEF
FalsePositive	AUD08530	401	408	0.00551	-2.25885	IPVQSGNH
FalsePositive	ADK22846	418	425	0.00551	-2.25885	TKDQSIFS
FalsePositive	AAW30683	534	541	0.00551	-2.25885	APTQARII
FalsePositive	ABM54550	589	596	0.00551	-2.25885	TVAQNALQ
FalsePositive	ACI25379	592	599	0.00551	-2.25885	PTGQNTQV
FalsePositive	ABM54547	601	608	0.00551	-2.25885	PQKQSTAQ
FalsePositive	ABM21509	611	618	0.00551	-2.25885	NTNQSTPA
FalsePositive	ABO69373	621	628	0.00551	-2.25885	RYVQNTQT
FalsePositive	ABV69564	693	700	0.00551	-2.25885	TQEQSSVQ
FalsePositive	AFK29633	931	938	0.00551	-2.25885	VSFEGPGP
FalsePositive	ABO69374	1024	1031	0.00551	-2.25885	EHVQSINP
FalsePositive	ACD78144	2102	2109	0.00551	-2.25885	PADQSATF
FalsePositive	APQ46501	386	393	0.00555	-2.25571	NSTQSNIG
FalsePositive	ABC84488	496	503	0.00555	-2.25571	VGLQSSCT
FalsePositive	AFO83469	569	576	0.00555	-2.25571	NDVQSAVE
FalsePositive	AFQ55937	602	609	0.00555	-2.25571	NTVQSGPT
FalsePositive	ANV28265	799	806	0.00555	-2.25571	AATEGDSL
FalsePositive	AMB19798	1246	1253	0.00555	-2.25571	DVGQNPDG
FalsePositive	AAQ04834	1279	1286	0.00555	-2.25571	AEKEGTST
FalsePositive	ACK37411	139	146	0.00558	-2.25337	EWTQNSKG
FalsePositive	AEO51785	232	239	0.00558	-2.25337	ASAQANPT
FalsePositive	APT69812	654	661	0.00558	-2.25337	ITIQNNVE
FalsePositive	ACK37391	793	800	0.00558	-2.25337	DEHQNKVE
FalsePositive	ABK20867	799	806	0.00558	-2.25337	ASTEGDSL
FalsePositive	AJK93552	864	871	0.00558	-2.25337	KCGQNSAY
FalsePositive	ANA57377	888	895	0.00558	-2.25337	LGHQNMAV
FalsePositive	ANZ02994	939	946	0.00558	-2.25337	ARYQANVL
FalsePositive	AKE33318	1353	1360	0.00558	-2.25337	MYSQNGKV
FalsePositive	ACK37403	1775	1782	0.00558	-2.25337	EITQNMRV
FalsePositive	AAT65964	229	236	0.00561	-2.25104	VSSQNGVQ
FalsePositive	ARM53611	822	829	0.00561	-2.25104	FTTQNSMV
FalsePositive	ACK37388	1414	1421	0.00561	-2.25104	IDMQAPPP
FalsePositive	NP_040760	1727	1734	0.00561	-2.25104	MLLQNYFT
FalsePositive	ABF51185	370	377	0.00565	-2.24795	GQVQNLIE
FalsePositive	AUD08532	406	413	0.00565	-2.24795	GNHQSTQV
FalsePositive	BAK57453	470	477	0.00565	-2.24795	SPPQNRKQ
FalsePositive	ACK37391	727	734	0.00565	-2.24795	FAWQSGTN
FalsePositive	AAP37263	904	911	0.00565	-2.24795	EDMQNAVS
FalsePositive	ACU00186	957	964	0.00565	-2.24795	AGGEGHAA
FalsePositive	AFK79845	1362	1369	0.00565	-2.24795	VVLQNKRT
FalsePositive	NP_653149	366	373	0.00568	-2.24565	VQIEGIME
FalsePositive	ABU62850	386	393	0.00568	-2.24565	NVNQSQAI
FalsePositive	AIZ97150	694	701	0.00568	-2.24565	TQQQSTAP
FalsePositive	YP_003358790	719	726	0.00568	-2.24565	YLWQSGTN
FalsePositive	APT69842	731	738	0.00568	-2.24565	FSWQSGTN
FalsePositive	AMB19799	888	895	0.00568	-2.24565	CATEGPDR
FalsePositive	ABM54544	1194	1201	0.00568	-2.24565	TIHQACPS
FalsePositive	YP_001552411	1326	1333	0.00568	-2.24565	QGYQNQVG
FalsePositive	ACK37410	1943	1950	0.00568	-2.24565	VWFQALKE
FalsePositive	ACK37405	230	237	0.00571	-2.24336	RVYQNKQP
FalsePositive	BAW98045	374	381	0.00571	-2.24336	ADAEGVAR
FalsePositive	NP_042242	379	386	0.00571	-2.24336	NNLQSNET
FalsePositive	ABM21510	480	487	0.00571	-2.24336	QPPQNRKD
FalsePositive	NP_653149	611	618	0.00571	-2.24336	RAVQNRHR
FalsePositive	AEO51781	611	618	0.00571	-2.24336	NTTQSSPE
FalsePositive	AAQ04835	724	731	0.00571	-2.24336	YYSQSSGH
FalsePositive	ACK37408	733	740	0.00571	-2.24336	DEWQSGTN
FalsePositive	ADK22846	879	886	0.00571	-2.24336	FGHQNKAI
FalsePositive	AGC54436	922	929	0.00571	-2.24336	VNFEGPGL
FalsePositive	AAQ73088	928	935	0.00571	-2.24336	VSFEGPGI
FalsePositive	ACK37408	1774	1781	0.00571	-2.24336	EITQNMKI
FalsePositive	ATZ76014	1942	1949	0.00571	-2.24336	VWFQALKK
FalsePositive	APR72754	222	229	0.00575	-2.24033	SFEQNAAT
FalsePositive	ACK37374	298	305	0.00575	-2.24033	CQLEGDPP
FalsePositive	ADW78250	386	393	0.00575	-2.24033	VSTQSDLD
FalsePositive	AAL69631	390	397	0.00575	-2.24033	ISVQSDID
FalsePositive	ACK37388	486	493	0.00575	-2.24033	VGLQSTCS
FalsePositive	ABF51179	593	600	0.00575	-2.24033	KHTQSVPA
FalsePositive	ABL61316	649	656	0.00575	-2.24033	KVQQNFFK
FalsePositive	BAK57453	728	735	0.00575	-2.24033	FAWQSSTN
FalsePositive	AFR46521	902	909	0.00575	-2.24033	EDMQNAVA
FalsePositive	ARA15405	936	943	0.00575	-2.24033	IWIEGGPY
FalsePositive	ACS34685	1740	1747	0.00575	-2.24033	YFNQSQGE
FalsePositive	ACK37392	1775	1782	0.00575	-2.24033	KITQNMEV
FalsePositive	ABF51179	1980	1987	0.00575	-2.24033	SLIQSICN
FalsePositive	AAQ73089	160	167	0.00578	-2.23807	LFGQNMAY
FalsePositive	AFK79845	323	330	0.00578	-2.23807	GAKQNQTQ
FalsePositive	ABO69374	350	357	0.00578	-2.23807	DDNQSPSA
FalsePositive	AIY27444	417	424	0.00578	-2.23807	GPWQSTIL
FalsePositive	AEL31289	559	566	0.00578	-2.23807	MMQQSGTL
FalsePositive	NP_653149	714	721	0.00578	-2.23807	YLWQSSTN
FalsePositive	AAX47044	892	899	0.00578	-2.23807	TDWENCVW
FalsePositive	ABO69380	951	958	0.00578	-2.23807	SRFQSGVM
FalsePositive	AHK24839	1183	1190	0.00578	-2.23807	KIQQNLKQ
FalsePositive	ACU00185	5	12	0.00581	-2.23582	VSKQNTGS
FalsePositive	AFQ55937	142	149	0.00581	-2.23582	AGSRGWWW
FalsePositive	ANZ02994	393	400	0.00581	-2.23582	VSVQSAVD
FalsePositive	AAQ73080	487	494	0.00581	-2.23582	VGLQSSCV
FalsePositive	AUO29151	739	746	0.00581	-2.23582	FWTEGCAP
FalsePositive	ALB72947	834	841	0.00581	-2.23582	KKYQSYSQ
FalsePositive	AFQ55937	877	884	0.00581	-2.23582	FGHQNKAV
FalsePositive	ABO69371	1940	1947	0.00581	-2.23582	VWFQALEK
FalsePositive	ASW20957	13	20	0.00585	-2.23284	HENQNVAA
FalsePositive	ABF51184	346	353	0.00585	-2.23284	DDRQSPSA
FalsePositive	AQZ26611	395	402	0.00585	-2.23284	VSSQNRAD
FalsePositive	ACK37409	593	600	0.00585	-2.23284	KYTQSVPT
FalsePositive	BBD13572	678	685	0.00585	-2.23284	VLTQNGNK
FalsePositive	NP_041009	937	944	0.00585	-2.23284	IWIEGSPY
FalsePositive	ABO69377	994	1001	0.00585	-2.23284	DMFQAEYQ
FalsePositive	AAT65951	639	646	0.00588	-2.23062	STYQSMDS
FalsePositive	AFD32987	830	837	0.00588	-2.23062	LRSQNYTM
FalsePositive	AFV92903	11	18	0.00592	-2.22768	GTHQNSNS
FalsePositive	AQX36825	13	20	0.00592	-2.22768	HSTQNAVS
FalsePositive	ACK37380	13	20	0.00592	-2.22768	HENQNFLS
FalsePositive	AAQ73089	400	407	0.00592	-2.22768	IPVQSVTQ
FalsePositive	ABO69376	657	664	0.00592	-2.22768	PRKEGDRM
FalsePositive	APX43287	941	948	0.00592	-2.22768	KRHQSHVL
FalsePositive	ABO69379	946	953	0.00592	-2.22768	SRYQSGVM
FalsePositive	ACI23463	2142	2149	0.00592	-2.22768	AWHNGEHE
FalsePositive	ACK37408	470	477	0.00595	-2.22548	GKPQNRTQ
FalsePositive	ACK37408	513	520	0.00595	-2.22548	AYSQAGFI
FalsePositive	AGH30715	592	599	0.00595	-2.22548	PTGQNTRV
FalsePositive	AVI00675	687	694	0.00595	-2.22548	TNNEGLMQ
FalsePositive	ALB73002	850	857	0.00595	-2.22548	KDRQNIKT
FalsePositive	YP_009020973	924	931	0.00595	-2.22548	ERYQSHVI
FalsePositive	CAE12182	233	240	0.00599	-2.22257	HTVQSIVT
FalsePositive	AIB00487	906	913	0.00599	-2.22257	EDLQNAVH
FalsePositive	AGA18496	1056	1063	0.00599	-2.22257	DTVQNVIT
FalsePositive	ALB73006	1473	1480	0.00599	-2.22257	CIEEGWLV
FalsePositive	AQX83084	1532	1539	0.00599	-2.22257	APKQALKR
FalsePositive	AAD22045	1995	2002	0.00599	-2.22257	CLIEGINH
FalsePositive	ABV69564	386	393	0.00602	-2.2204	NNTEGNVM
FalsePositive	ACK37377	561	568	0.00602	-2.2204	LHKQSAPI
FalsePositive	APA32000	767	774	0.00602	-2.2204	HFSQSGSY
FalsePositive	AUF49657	840	847	0.00602	-2.2204	TTRQSITA
FalsePositive	AQM32742	1394	1401	0.00602	-2.2204	APRQALKK
FalsePositive	AIB00630	1740	1747	0.00602	-2.2204	YFTQSQGE
FalsePositive	ACK37388	13	20	0.00606	-2.21753	HSTQNTVT
FalsePositive	ACK37399	13	20	0.00606	-2.21753	HSTQNVVS
FalsePositive	ACK37392	348	355	0.00606	-2.21753	DDTQSPSA
FalsePositive	AAR38847	395	402	0.00606	-2.21753	VSAQNKAD
FalsePositive	AFO64932	402	409	0.00606	-2.21753	IPVQSNSD
FalsePositive	AAA45756	647	654	0.00606	-2.21753	TEIQNKDA
FalsePositive	AEL31291	1145	1152	0.00606	-2.21753	EEAQNELC
FalsePositive	YP_009243645	199	206	0.0061	-2.21467	HKIQSATT
FalsePositive	AQM32742	257	264	0.0061	-2.21467	VSSQNKAD
FalsePositive	ADE80724	584	591	0.0061	-2.21467	ALTQALPT
FalsePositive	BAD95475	594	601	0.0061	-2.21467	TTAQNTQA
FalsePositive	AHV82108	663	670	0.0061	-2.21467	TGTQNTDG
FalsePositive	APT69848	852	859	0.0061	-2.21467	CGQQSGAV
FalsePositive	AFN53722	926	933	0.0061	-2.21467	CNCQAGVY
FalsePositive	ALB72943	1296	1303	0.0061	-2.21467	DLCQNRDG
FalsePositive	AEL31291	137	144	0.00613	-2.21254	RWTQNSLG
FalsePositive	ABK88241	138	145	0.00613	-2.21254	VKWEGTST
FalsePositive	NP_653149	160	167	0.00613	-2.21254	LFGQNVQY
FalsePositive	ANP43768	233	240	0.00613	-2.21254	GAVQNAVY
FalsePositive	ABU41835	569	576	0.00613	-2.21254	HISQSAII
FalsePositive	AUD09270	571	578	0.00613	-2.21254	HIEQNALA
FalsePositive	AAQ02682	598	605	0.00613	-2.21254	STQQSLPN
FalsePositive	YP_009246449	818	825	0.00613	-2.21254	PIRQAPYK
FalsePositive	AIM41612	867	874	0.00613	-2.21254	DFKQNSIT
FalsePositive	ALB72926	1469	1476	0.00613	-2.21254	EVRQSCRD
FalsePositive	AUF49676	2154	2161	0.00613	-2.21254	AWHNGEYE
FalsePositive	ALF95160	13	20	0.00617	-2.20971	HENQNLAA
FalsePositive	AAS86317	332	339	0.00617	-2.20971	DDFQAPCI
FalsePositive	CAC82172	406	413	0.00617	-2.20971	GNHQSSQV
FalsePositive	ACK37414	768	775	0.00617	-2.20971	DTYQSRYG
FalsePositive	ADK22846	950	957	0.00617	-2.20971	VSVEGPTF
FalsePositive	AUF49642	1353	1360	0.00617	-2.20971	IYSQNGKI
FalsePositive	AAM09803	1743	1750	0.00617	-2.20971	YFIQSQGE
FalsePositive	APT69837	1943	1950	0.00617	-2.20971	VWFQALKS
FalsePositive	ARC95292	386	393	0.00621	-2.20691	VSTQSELD
FalsePositive	ADO24588	399	406	0.00621	-2.20691	PLTQNKQG
FalsePositive	YP_009344963	534	541	0.00621	-2.20691	VAAQSNFS
FalsePositive	ABF51184	552	559	0.00621	-2.20691	KDTQSIQQ
FalsePositive	ALF95160	627	634	0.00621	-2.20691	ASGQAIPS
FalsePositive	AIT52325	644	651	0.00621	-2.20691	ASSEGRTD
FalsePositive	ACK37426	697	704	0.00621	-2.20691	AAIEGDLG
FalsePositive	AGW83676	881	888	0.00621	-2.20691	SGHQNKAV
FalsePositive	CRL46950	922	929	0.00621	-2.20691	VIFEGPGL
FalsePositive	AAF81252	943	950	0.00621	-2.20691	KKHQSHVL
FalsePositive	ABM54542	967	974	0.00621	-2.20691	QYMEGNEY
FalsePositive	ABV25904	1034	1041	0.00621	-2.20691	REIQNIKD
FalsePositive	YP_009028564	1159	1166	0.00621	-2.20691	TLEQSAPS
FalsePositive	AGS09865	1743	1750	0.00621	-2.20691	YFVQSQGE
FalsePositive	AKL88020	214	221	0.00624	-2.20482	ALSEGEQA
FalsePositive	AUD08532	561	568	0.00624	-2.20482	FIEQNAIL
FalsePositive	ABK41189	766	773	0.00624	-2.20482	HFSQSGVY
FalsePositive	BAG70421	852	859	0.00624	-2.20482	RTMQSVTT
FalsePositive	ABV25903	1030	1037	0.00624	-2.20482	REVQNIKD
FalsePositive	AJC11330	1528	1535	0.00624	-2.20482	APKQALKK
FalsePositive	AAR38847	241	248	0.00628	-2.20204	PLSQSLIY
FalsePositive	AFQ55916	575	582	0.00628	-2.20204	DTQQSSHN
FalsePositive	AGX93074	885	892	0.00628	-2.20204	FGHQNGAV
FalsePositive	AAF81252	925	932	0.00628	-2.20204	VTFEGPSL
FalsePositive	AOG61490	1134	1141	0.00628	-2.20204	EWPQSKIL
FalsePositive	AFR77805	1173	1180	0.00628	-2.20204	NIEQSAAS
FalsePositive	AJD80555	1369	1376	0.00628	-2.20204	MSSQNVKI
FalsePositive	APT69810	1938	1945	0.00628	-2.20204	IWFQALKQ
FalsePositive	AFV92902	2166	2173	0.00628	-2.20204	AWHNGPVE
FalsePositive	BAW98047	199	206	0.00632	-2.19928	HKIQSAET
FalsePositive	ABV25903	241	248	0.00632	-2.19928	ALSQALIY
FalsePositive	ABO69373	368	375	0.00632	-2.19928	GQVQNLSE
FalsePositive	ALB73005	400	407	0.00632	-2.19928	IPVQSNST
FalsePositive	AAQ73097	533	540	0.00632	-2.19928	TPQQSTIL
FalsePositive	AIN45139	557	564	0.00632	-2.19928	FISQNNLY
FalsePositive	ACK37415	656	663	0.00632	-2.19928	YNTQSFTK
FalsePositive	AAQ04841	698	705	0.00632	-2.19928	KLSQNMPV
FalsePositive	AGA12372	799	806	0.00632	-2.19928	ASAEGDSL
FalsePositive	AUF49628	923	930	0.00632	-2.19928	VKFEGPGL
FalsePositive	NP_040760	1018	1025	0.00632	-2.19928	DYIQNLGS
FalsePositive	ABF51200	1030	1037	0.00632	-2.19928	DQIQSINP
FalsePositive	ABU62849	1154	1161	0.00632	-2.19928	EIFQNELT
FalsePositive	BAG70421	103	110	0.00635	-2.19723	AYGQWPQY
FalsePositive	AVM86032	160	167	0.00635	-2.19723	LFGQNMLY
FalsePositive	APT69843	399	406	0.00635	-2.19723	PLYQSRQG
FalsePositive	ABF51195	485	492	0.00635	-2.19723	VGLQSTMS
FalsePositive	AEO51786	611	618	0.00635	-2.19723	DTQQSAPV
FalsePositive	ABM21508	611	618	0.00635	-2.19723	NTLQSTPE
FalsePositive	APQ46501	656	663	0.00635	-2.19723	YNDQSFTK
FalsePositive	ABF51190	767	774	0.00635	-2.19723	EQGQNYGT
FalsePositive	ASW23000	774	781	0.00635	-2.19723	EDEQNNDV
FalsePositive	AFD32988	924	931	0.00635	-2.19723	VTFEGPGL
FalsePositive	NP_040760	990	997	0.00635	-2.19723	AGGEGIVA
FalsePositive	AUF49674	226	233	0.00639	-2.1945	STTQSDQT
FalsePositive	AUF49662	395	402	0.00639	-2.1945	VSAQSAVD
FalsePositive	ASW23000	645	652	0.00639	-2.1945	FQLQNKFR
FalsePositive	AIG13042	918	925	0.00639	-2.1945	CDCQAGVY
FalsePositive	ARC95293	1460	1467	0.00639	-2.1945	TSEQSVQG
FalsePositive	YP_001552411	1780	1787	0.00639	-2.1945	TMEQAIYG
FalsePositive	AMB19800	5	12	0.00643	-2.19179	VSRQSVGS
FalsePositive	ABL61316	138	145	0.00643	-2.19179	VKWEGTSK
FalsePositive	AAX47038	142	149	0.00643	-2.19179	ANSPGWWW
FalsePositive	ACK37386	202	209	0.00643	-2.19179	ASIEGGNV
FalsePositive	ACK37370	298	305	0.00643	-2.19179	CPLQSSGT
FalsePositive	ACZ28901	597	604	0.00643	-2.19179	PKPQSNLP
FalsePositive	ASM58485	663	670	0.00643	-2.19179	MGTQNTDG
FalsePositive	AVI00674	822	829	0.00643	-2.19179	EPEQNLRN
FalsePositive	AJF23329	842	849	0.00643	-2.19179	EKRQSINY
FalsePositive	ABV25904	943	950	0.00643	-2.19179	VHVQANEY
FalsePositive	ABU62848	1251	1258	0.00643	-2.19179	DLGQNPDG
FalsePositive	AEB33908	160	167	0.00647	-2.1891	LFGQNLQY
FalsePositive	ADO24588	202	209	0.00647	-2.1891	ASVEGGNV
FalsePositive	AMD82547	417	424	0.00647	-2.1891	GPWQSTLI
FalsePositive	AGC23343	417	424	0.00647	-2.1891	GPWQSTTL
FalsePositive	AGU38786	488	495	0.00647	-2.1891	TGLQSSCV
FalsePositive	ALC74273	571	578	0.00647	-2.1891	HIGQSTPI
FalsePositive	ARO77045	647	654	0.00647	-2.1891	TEIQNKLP
FalsePositive	ACK37436	700	707	0.00647	-2.1891	IAAQNEGV
FalsePositive	APT69826	1154	1161	0.00647	-2.1891	ETFQNELT
FalsePositive	ABF51206	1246	1253	0.00647	-2.1891	YDQQSVVI
FalsePositive	ABV25904	6	13	0.0065	-2.18709	STQQSGTH
FalsePositive	AUF49648	390	397	0.0065	-2.18709	THMEGTDA
FalsePositive	ACT31466	571	578	0.0065	-2.18709	HISQSTPI
FalsePositive	AAQ73097	692	699	0.0065	-2.18709	STNQNQDA
FalsePositive	AMB19798	571	578	0.00654	-2.18442	RTLQNAMA
FalsePositive	ACK37403	655	662	0.00654	-2.18442	HDHEGQNV
FalsePositive	AFV83532	720	727	0.00654	-2.18442	PVPQSATS
FalsePositive	ABF51186	773	780	0.00654	-2.18442	DSAQSHYG
FalsePositive	AHJ40480	923	930	0.00654	-2.18442	VVFEGPGL
FalsePositive	AZL41614	932	939	0.00654	-2.18442	IRFEGPGI
FalsePositive	ABF51182	228	235	0.00658	-2.18177	AEKEGGAT
FalsePositive	AQM32742	278	285	0.00658	-2.18177	GPWQSTLV
FalsePositive	ACZ13359	597	604	0.00658	-2.18177	PKPQNSLP
FalsePositive	AUF49632	840	847	0.00658	-2.18177	TTRQSVTA
FalsePositive	AJD80555	851	858	0.00658	-2.18177	TIVQSKRR
FalsePositive	AHK24836	941	948	0.00658	-2.18177	IWIEGGNY
FalsePositive	APT69823	1118	1125	0.00658	-2.18177	PAVQSKKQ
FalsePositive	ACK37420	1750	1757	0.00658	-2.18177	NVFEGNKQ
FalsePositive	ABF51186	13	20	0.00662	-2.17914	HSTQNSVT
FalsePositive	AAR38849	394	401	0.00662	-2.17914	IPVQSQSE
FalsePositive	ACN59569	482	489	0.00662	-2.17914	FWLQSSVT
FalsePositive	AFR46521	600	607	0.00662	-2.17914	PTVQNTAS
FalsePositive	BAM71656	605	612	0.00662	-2.17914	HTVQSTPS
FalsePositive	AAX47037	728	735	0.00662	-2.17914	FWSEGCAP
FalsePositive	ADW78250	819	826	0.00662	-2.17914	FEIQNKIV
FalsePositive	AUF49672	951	958	0.00662	-2.17914	AEVQASEY
FalsePositive	ASW23001	960	967	0.00662	-2.17914	AGGEGYAA
FalsePositive	AAS86317	1598	1605	0.00662	-2.17914	KLRQNEKF
FalsePositive	ABF51202	1771	1778	0.00662	-2.17914	EITQNMLT
FalsePositive	AKR53677	18	25	0.00666	-2.17653	AATEGSTI
FalsePositive	AIN45140	569	576	0.00666	-2.17653	GDVQNAVE
FalsePositive	ACK37438	653	660	0.00666	-2.17653	VEYEGYDD
FalsePositive	ACK37388	696	703	0.00666	-2.17653	AATEGNLG
FalsePositive	BAW98047	924	931	0.00666	-2.17653	ERYQSHVA
FalsePositive	ANY27029	941	948	0.00666	-2.17653	RRYQSHVL
FalsePositive	ACK37406	962	969	0.00666	-2.17653	LMGEGPCE
FalsePositive	ADK22846	1056	1063	0.00666	-2.17653	ETVQNVIT
FalsePositive	ALB72927	1469	1476	0.00666	-2.17653	EVRQSCRE
FalsePositive	ACK37402	1943	1950	0.00666	-2.17653	MWFQALKE
FalsePositive	AAZ73343	38	45	0.0067	-2.17393	SDAQNKQD
FalsePositive	AVM86034	390	397	0.0067	-2.17393	INLQSMDA
FalsePositive	AAA65044	488	495	0.0067	-2.17393	IGLQSRCV
FalsePositive	ACK37390	830	837	0.0067	-2.17393	FKIQNRDI
FalsePositive	AIT52325	883	890	0.0067	-2.17393	EERQSAIY
FalsePositive	CAC07403	903	910	0.0067	-2.17393	EDIQNAVN
FalsePositive	ABO69381	935	942	0.0067	-2.17393	IWIEGSNY
FalsePositive	AHJ40480	1753	1760	0.0067	-2.17393	HVFEGCKE
FalsePositive	AAQ73097	214	221	0.00673	-2.17198	ALSEGERA
FalsePositive	ACK37428	530	537	0.00673	-2.17198	ETNQSVYI
FalsePositive	ABU41836	599	606	0.00673	-2.17198	SAQQSLPD
FalsePositive	ACK37430	934	941	0.00673	-2.17198	LWIEGNNH
FalsePositive	AFK79845	5	12	0.00677	-2.16941	VSKQSVGA
FalsePositive	AUD08544	406	413	0.00677	-2.16941	GNRQSAQV
FalsePositive	ACI23463	499	506	0.00677	-2.16941	WISQAHYR
FalsePositive	AGX93074	629	636	0.00677	-2.16941	ASGQAVPS
FalsePositive	AGX93075	885	892	0.00677	-2.16941	LGHQNQAV
FalsePositive	AAQ02675	1054	1061	0.00677	-2.16941	NTVQSVLT
FalsePositive	APT69824	1373	1380	0.00677	-2.16941	IILQNRRT
FalsePositive	ADU34211	160	167	0.00681	-2.16685	LFGQNLQF
FalsePositive	ABO69374	298	305	0.00681	-2.16685	CSLQSEAG
FalsePositive	ADW78250	402	409	0.00681	-2.16685	TFNEGSIM
FalsePositive	ACY40750	696	703	0.00681	-2.16685	STTQNQDA
FalsePositive	AAO48740	1285	1292	0.00681	-2.16685	YKQQSVVI
FalsePositive	AFS30772	1678	1685	0.00681	-2.16685	YFAQSQGE
FalsePositive	ABF51194	1943	1950	0.00681	-2.16685	VWFQALKL
FalsePositive	APU57649	13	20	0.00685	-2.16431	HSTQNTVS
FalsePositive	ABM54527	232	239	0.00685	-2.16431	ATTQATRK
FalsePositive	APT69841	347	354	0.00685	-2.16431	DDAQSPSA
FalsePositive	AKD28015	400	407	0.00685	-2.16431	IPVQSIAT
FalsePositive	AVJ35777	500	507	0.00685	-2.16431	VYYQAGYI
FalsePositive	AHY19027	563	570	0.00685	-2.16431	ISQQSFLQ
FalsePositive	BAA00516	904	911	0.00685	-2.16431	EDLQNAIN
FalsePositive	CRL46950	940	947	0.00685	-2.16431	KRFQSHVL
FalsePositive	AOF41450	1012	1019	0.00685	-2.16431	DYIQSLGN
FalsePositive	AAQ02675	1050	1057	0.00685	-2.16431	SEIQNTVQ
FalsePositive	ACK37413	1250	1257	0.00685	-2.16431	YDNQSVVI
FalsePositive	ACK37379	1417	1424	0.00685	-2.16431	ITIEGPPP
FalsePositive	BAW98047	1598	1605	0.00685	-2.16431	KLKQNEKF
FalsePositive	AKE33315	226	233	0.00689	-2.16178	STTQSEQT
FalsePositive	AAO88056	606	613	0.00689	-2.16178	PDTQSSGP
FalsePositive	AEE25815	635	642	0.00689	-2.16178	ASGQAVPA
FalsePositive	AAQ04840	698	705	0.00689	-2.16178	STRQNTDT
FalsePositive	ACK37380	835	842	0.00689	-2.16178	YDPQSKNP
FalsePositive	AIB00525	881	888	0.00689	-2.16178	FGYQNKAV
FalsePositive	ACK37408	906	913	0.00689	-2.16178	TNTEGDDF
FalsePositive	AQZ26611	918	925	0.00689	-2.16178	CECQAGVY
FalsePositive	AKL88020	923	930	0.00689	-2.16178	VAFEGPGL
FalsePositive	AAS86318	986	993	0.00689	-2.16178	DYVQSLGN
FalsePositive	YP_009020973	1258	1265	0.00689	-2.16178	DLLQNPDG
FalsePositive	ARM53611	1463	1470	0.00689	-2.16178	IKEQSVQG
FalsePositive	ABO69371	1589	1596	0.00689	-2.16178	KLDQNEKF
FalsePositive	AAW30682	1809	1816	0.00689	-2.16178	YMTQAANH
FalsePositive	ABO69377	41	48	0.00693	-2.15927	SAGQSFSM
FalsePositive	BAA00518	226	233	0.00693	-2.15927	SATQSDQT
FalsePositive	NP_042288	305	312	0.00693	-2.15927	GGTQSIPI
FalsePositive	AIN45139	531	538	0.00693	-2.15927	VVTQSTIL
FalsePositive	AEE01039	574	581	0.00693	-2.15927	SDTQSSSH
FalsePositive	ACK37394	839	846	0.00693	-2.15927	MPREGDPT
FalsePositive	ALP31106	884	891	0.00693	-2.15927	EEKQSAIY
FalsePositive	AAC00531	922	929	0.00693	-2.15927	VSFEGPGL
FalsePositive	AFQ55937	1000	1007	0.00693	-2.15927	AGGEGVVA
FalsePositive	AEL31291	1115	1122	0.00693	-2.15927	PTVQSKKT
FalsePositive	ACK37406	1366	1373	0.00693	-2.15927	PCNEGKIG
FalsePositive	AEO78972	1748	1755	0.00693	-2.15927	YFTQSRGE
FalsePositive	AEO78969	2173	2180	0.00693	-2.15927	LAWQNGEE
FalsePositive	ACK37392	13	20	0.00697	-2.15677	HSTQNTVA
FalsePositive	ACK37393	22	29	0.00697	-2.15677	GSTQNFTV
FalsePositive	ABO69379	41	48	0.00697	-2.15677	SASQSFSM
FalsePositive	ANJ61721	549	556	0.00697	-2.15677	DIGQSDHL
FalsePositive	AFQ55938	570	577	0.00697	-2.15677	HVIQSNAV
FalsePositive	AEO51785	611	618	0.00697	-2.15677	DTQQSAPA
FalsePositive	AOL02449	702	709	0.00697	-2.15677	AAIEGSNG
FalsePositive	CAD38168	741	748	0.00697	-2.15677	FWTEGNTP
FalsePositive	APT69840	830	837	0.00697	-2.15677	FKIQNKDI
FalsePositive	ABF51186	855	862	0.00697	-2.15677	RAIQNFGP
FalsePositive	AJO54281	885	892	0.00697	-2.15677	SETEGPDH
FalsePositive	ACU00185	1784	1791	0.00697	-2.15677	TMEQAVYG
FalsePositive	BAZ95883	103	110	0.00701	-2.15428	AYGQWPTY
FalsePositive	ABU41836	103	110	0.00701	-2.15428	AYGQWPSY
FalsePositive	APT69839	224	231	0.00701	-2.15428	DVGQNRQN
FalsePositive	AAD22045	482	489	0.00701	-2.15428	FGCQSSVT
FalsePositive	AEL31289	513	520	0.00701	-2.15428	NYTEGGYV
FalsePositive	AHX57651	584	591	0.00701	-2.15428	ALTQALPA
FalsePositive	AEO51782	646	653	0.00701	-2.15428	HVIQSRSR
FalsePositive	AAQ73087	770	777	0.00701	-2.15428	SFRQSGGY
FalsePositive	ANN02908	829	836	0.00701	-2.15428	RSYQSVEQ
FalsePositive	APT69831	838	845	0.00701	-2.15428	VPKEGDIK
FalsePositive	AGC54436	940	947	0.00701	-2.15428	KRYQSHVL
FalsePositive	ACK37393	941	948	0.00701	-2.15428	IWIEGGSY
FalsePositive	ABM21508	1035	1042	0.00701	-2.15428	QGVQSYIE
FalsePositive	ACR14890	1151	1158	0.00701	-2.15428	EAFQNELT
FalsePositive	ABD97877	1785	1792	0.00701	-2.15428	CVFEGVKE
FalsePositive	AIA58173	2169	2176	0.00701	-2.15428	HNGEGEYN
FalsePositive	AAR38849	500	507	0.00705	-2.15181	YRAQSKNQ
FalsePositive	AAQ02677	570	577	0.00705	-2.15181	HITQSALP
FalsePositive	AIA21703	602	609	0.00705	-2.15181	ASDEGLLE
FalsePositive	ACK37401	848	855	0.00705	-2.15181	KSRQNLQT
FalsePositive	ABM21518	860	867	0.00705	-2.15181	DFAQNATA
FalsePositive	ALB72945	1508	1515	0.00705	-2.15181	LIMQSITT
FalsePositive	AFR77805	1803	1810	0.00705	-2.15181	YMIQAANH
FalsePositive	APT69827	202	209	0.00709	-2.14935	ASAEGGNV
FalsePositive	ABF51182	465	472	0.00709	-2.14935	PGTEGPKN
FalsePositive	ANN46839	1034	1041	0.00709	-2.14935	KEVQNMLI
FalsePositive	ARR74572	1359	1366	0.00709	-2.14935	MYSQSGKI
FalsePositive	ALB72969	395	402	0.00713	-2.14691	VSSQNKAG
FalsePositive	ABF51191	405	412	0.00713	-2.14691	STEQSKIF
FalsePositive	ADK22846	741	748	0.00713	-2.14691	PIPQAWDD
FalsePositive	CAA59341	862	869	0.00713	-2.14691	YGHQSGAR
FalsePositive	CAA24446	905	912	0.00713	-2.14691	DDLQNAVN
FalsePositive	ABF51179	936	943	0.00713	-2.14691	IWIEGSSY
FalsePositive	APT69821	1370	1377	0.00713	-2.14691	IVLQNRRT
FalsePositive	AAR38845	398	405	0.00717	-2.14448	VQTQSGEL
FalsePositive	ACK37390	400	407	0.00717	-2.14448	VILQSTIG
FalsePositive	ACK37389	652	659	0.00717	-2.14448	STIQSNEQ
FalsePositive	ABK88241	1036	1043	0.00717	-2.14448	KEIQNMLV
FalsePositive	YP_003358790	415	422	0.00721	-2.14206	GVFQSTYL
FalsePositive	AFS30772	558	565	0.00721	-2.14206	EQPQNKLQ
FalsePositive	ACI23463	693	700	0.00721	-2.14206	SQDQSTIP
FalsePositive	YP_001715611	842	849	0.00721	-2.14206	KNRQSITT
FalsePositive	AJB44634	924	931	0.00721	-2.14206	ERYQSHVL
FalsePositive	AMB19800	101	108	0.00725	-2.13966	AYAQWPEY
FalsePositive	NP_653149	103	110	0.00725	-2.13966	AYGQWPEY
FalsePositive	BAW98045	199	206	0.00725	-2.13966	HKIQSAEA
FalsePositive	AEL31290	225	232	0.00725	-2.13966	GPKQSNDR
FalsePositive	AAW71476	386	393	0.00725	-2.13966	NNTEGKVM
FalsePositive	AAF81252	386	393	0.00725	-2.13966	NNTEGKEM
FalsePositive	AAX47036	387	394	0.00725	-2.13966	NNTEGKME
FalsePositive	BAM71655	605	612	0.00725	-2.13966	HTAQSTPS
FalsePositive	ABU41836	606	613	0.00725	-2.13966	DTNQSLPV
FalsePositive	ABF51185	661	668	0.00725	-2.13966	DSIQNFKK
FalsePositive	AAZ73343	687	694	0.00725	-2.13966	STGQNVTT
FalsePositive	AFK66746	725	732	0.00725	-2.13966	VFFQANNV
FalsePositive	ABF51202	839	846	0.00725	-2.13966	VPQEGDVE
FalsePositive	ABF51201	1362	1369	0.00725	-2.13966	PCKEGKIG
FalsePositive	ALP31137	1721	1728	0.00725	-2.13966	MLLQSYFT
FalsePositive	APT69822	1819	1826	0.00725	-2.13966	KKLQSMID
FalsePositive	AHK24838	2103	2110	0.00725	-2.13966	AWHNGEEQ
FalsePositive	ANY27029	2143	2150	0.00725	-2.13966	AWHNGKHE
FalsePositive	AAQ73091	112	119	0.0073	-2.13668	ADDQATAE
FalsePositive	ARM53611	356	363	0.0073	-2.13668	TNLQAICQ
FalsePositive	AAX49550	386	393	0.0073	-2.13668	HNTEGHVN
FalsePositive	AEO51782	497	504	0.0073	-2.13668	IGLQSSCT
FalsePositive	AMD82094	557	564	0.0073	-2.13668	DAIQNAVT
FalsePositive	ABF51205	559	566	0.0073	-2.13668	LHLQSAPI
FalsePositive	ACK37427	699	706	0.0073	-2.13668	VAVQSGDI
FalsePositive	ABF51197	841	848	0.0073	-2.13668	YVPQNGEV
FalsePositive	BAA00518	851	858	0.0073	-2.13668	TVAQSRRR
FalsePositive	AER29982	860	867	0.0073	-2.13668	DFAQNAVA
FalsePositive	AIB00615	1003	1010	0.0073	-2.13668	AGGEGLVA
FalsePositive	AUN27640	2153	2160	0.0073	-2.13668	AWHHGKED
FalsePositive	ACK37410	349	356	0.00734	-2.1343	DDLQSPSA
FalsePositive	ABV25904	395	402	0.00734	-2.1343	VSVQSSVD
FalsePositive	AMD82094	639	646	0.00734	-2.1343	LNNQNQVV
FalsePositive	AAX47043	642	649	0.00734	-2.1343	TLGQNVEA
FalsePositive	AAF21971	693	700	0.00734	-2.1343	SQEQSTIK
FalsePositive	ACK37420	703	710	0.00734	-2.1343	QPTQSSYS
FalsePositive	AJO54282	704	711	0.00734	-2.1343	PGIEGPKD
FalsePositive	APT69840	767	774	0.00734	-2.1343	EKGQNYGT
FalsePositive	AAR06974	943	950	0.00734	-2.1343	KKYQSHVL
FalsePositive	AAQ73094	233	240	0.00738	-2.13194	NSVQAAVW
FalsePositive	APT69811	469	476	0.00738	-2.13194	EKPQNRKD
FalsePositive	ACZ05039	583	590	0.00738	-2.13194	QMLEGMID
FalsePositive	APT69846	657	664	0.00738	-2.13194	PVAEGNQM
FalsePositive	AUF49622	1057	1064	0.00738	-2.13194	TTVQSVLT
FalsePositive	ABO69380	1486	1493	0.00738	-2.13194	AVNQASTI
FalsePositive	AFR77805	1499	1506	0.00738	-2.13194	MILQSVTT
FalsePositive	AUF49666	1830	1837	0.00738	-2.13194	YGTQNLEA
FalsePositive	CAA74807	402	409	0.00742	-2.1296	SFTEGEIM
FalsePositive	AFQ55937	591	598	0.00742	-2.1296	SITQNALT
FalsePositive	AGA18495	741	748	0.00742	-2.1296	PEPQAWDD
FalsePositive	CAA29172	852	859	0.00742	-2.1296	YGHQSGAV
FalsePositive	AAR38843	1498	1505	0.00742	-2.1296	LVMQSITT
FalsePositive	ABF51206	13	20	0.00746	-2.12726	HSTQNSVS
FalsePositive	AHK12885	482	489	0.00746	-2.12726	SGCQSSVT
FalsePositive	ABF51195	557	564	0.00746	-2.12726	LHKQSGPI
FalsePositive	AEK80016	586	593	0.00746	-2.12726	TLSQSIGR
FalsePositive	APT69824	756	763	0.00746	-2.12726	SHDEGIYG
FalsePositive	AAQ73097	857	864	0.00746	-2.12726	FGHQSGVI
FalsePositive	AGC00381	883	890	0.00746	-2.12726	EERQSATY
FalsePositive	AHK24839	1011	1018	0.00746	-2.12726	QISQSISD
FalsePositive	AFK79845	1387	1394	0.00746	-2.12726	KNRQSVQV
FalsePositive	AUF49645	1754	1761	0.00746	-2.12726	VFHQAFEG
FalsePositive	AEL31289	1933	1940	0.00746	-2.12726	IWFQALGK
FalsePositive	ACK37445	1938	1945	0.00746	-2.12726	IWFQALKE
FalsePositive	AWW18929	2150	2157	0.00746	-2.12726	HNGEGAYN
FalsePositive	ACI23463	232	239	0.0075	-2.12494	TEVQAAVW
FalsePositive	AAA50478	557	564	0.0075	-2.12494	DIEQSANI
FalsePositive	ACK37390	767	774	0.0075	-2.12494	EEGQNYGT
FalsePositive	ABF51181	819	826	0.0075	-2.12494	KHVQAWIP
FalsePositive	AEB33908	859	866	0.0075	-2.12494	NDWENVVW
FalsePositive	AGM16002	866	873	0.0075	-2.12494	TDWENEVW
FalsePositive	ABV00559	880	887	0.0075	-2.12494	FGQQNKAV
FalsePositive	ANC94866	888	895	0.0075	-2.12494	FGHQSKAV
FalsePositive	AUF49642	925	932	0.0075	-2.12494	INFEGPGL
FalsePositive	AAB02228	925	932	0.0075	-2.12494	ISFEGPGI
FalsePositive	AAX47042	935	942	0.0075	-2.12494	VYLEGPGL
FalsePositive	AAD46138	945	952	0.0075	-2.12494	KEYQSHVL
FalsePositive	AFS30772	1115	1122	0.0075	-2.12494	PAVQSKKT
FalsePositive	AFR77803	1804	1811	0.0075	-2.12494	YMIQAASH
FalsePositive	AUO29149	2145	2152	0.0075	-2.12494	AWHNGERD
FalsePositive	AUN27635	396	403	0.00755	-2.12205	VSVQSKTG
FalsePositive	AAF05693	1062	1069	0.00755	-2.12205	LGCEGSPW
FalsePositive	AEJ54593	1508	1515	0.00755	-2.12205	FVVQSITT
FalsePositive	CRL46950	2142	2149	0.00755	-2.12205	AWHNGEQE
FalsePositive	AMB19800	221	228	0.00759	-2.11976	HTIQSSVN
FalsePositive	AAX47034	694	701	0.00759	-2.11976	YQEQSTQL
FalsePositive	AMB19799	822	829	0.00759	-2.11976	TGTEGNYT
FalsePositive	AHJ40480	2143	2150	0.00759	-2.11976	AWHNGEQK
FalsePositive	AUF49636	2145	2152	0.00759	-2.11976	AWHNGEQV
FalsePositive	ARC95292	402	409	0.00763	-2.11748	SFVEGEIM
FalsePositive	ACK37426	404	411	0.00763	-2.11748	RQPQSAVK
FalsePositive	AAX47037	485	492	0.00763	-2.11748	IGLQSSCV
FalsePositive	YP_009505605	549	556	0.00763	-2.11748	DIGQSNHL
FalsePositive	AVJ35777	556	563	0.00763	-2.11748	NPVEGAIN
FalsePositive	APT69842	561	568	0.00763	-2.11748	LHIQSGPI
FalsePositive	APU57649	698	705	0.00763	-2.11748	IASQSENI
FalsePositive	AQM32742	1035	1042	0.00763	-2.11748	NLEQSAAS
FalsePositive	AFR79234	1753	1760	0.00763	-2.11748	HIFEGDKE
FalsePositive	AFR77804	1804	1811	0.00763	-2.11748	YMIQAAKH
FalsePositive	ACU00185	1966	1973	0.00763	-2.11748	YMVEGGMP
FalsePositive	NP_045756	38	45	0.00767	-2.1152	SAAQNKQD
FalsePositive	ABO69376	228	235	0.00767	-2.1152	AAEEGGAS
FalsePositive	AAQ02683	310	317	0.00767	-2.1152	DATQSVPI
FalsePositive	AAQ73092	391	398	0.00767	-2.1152	QNLQSMEA
FalsePositive	ALB73007	562	569	0.00767	-2.1152	FIEQNAAL
FalsePositive	APT69811	587	594	0.00767	-2.1152	DIKQSQST
FalsePositive	AAW72810	605	612	0.00767	-2.1152	PTAQSTPL
FalsePositive	AAQ73076	733	740	0.00767	-2.1152	FWTEGNAP
FalsePositive	AFK66746	821	828	0.00767	-2.1152	NVFQAEDF
FalsePositive	AJC11329	850	857	0.00767	-2.1152	KDRQSIKT
FalsePositive	YP_009353025	1337	1344	0.00767	-2.1152	EVSQNYKT
FalsePositive	ACK37430	1480	1487	0.00767	-2.1152	AVNQATNL
FalsePositive	AMD82094	38	45	0.00771	-2.11295	SASQNKQD
FalsePositive	AAQ73078	390	397	0.00771	-2.11295	GHLQSVDA
FalsePositive	AUD08544	401	408	0.00771	-2.11295	IPVQSGNR
FalsePositive	AEE25815	588	595	0.00771	-2.11295	SVAQNALQ
FalsePositive	ANG56888	885	892	0.00771	-2.11295	EERQSAVY
FalsePositive	AGA18499	1056	1063	0.00771	-2.11295	DTVQSVIT
FalsePositive	AEL31291	1429	1436	0.00771	-2.11295	CEDEGLIR
FalsePositive	ACK37380	41	48	0.00776	-2.11014	SAGQSLSM
FalsePositive	YP_001715611	392	399	0.00776	-2.11014	ISVQSDLD
FalsePositive	NP_653149	458	465	0.00776	-2.11014	RVPQNREE
FalsePositive	AHX57694	592	599	0.00776	-2.11014	STGQNTQV
FalsePositive	ACK37414	622	629	0.00776	-2.11014	RYVQSSQT
FalsePositive	ACK37408	655	662	0.00776	-2.11014	HGEEGVYN
FalsePositive	ABF51191	902	909	0.00776	-2.11014	DCTQATYY
FalsePositive	AEJ54595	1173	1180	0.00776	-2.11014	NLEQSAAA
FalsePositive	ABF51187	1385	1392	0.00776	-2.11014	NNCQAYSL
FalsePositive	YP_009259673	1494	1501	0.00776	-2.11014	LIMQSIAT
FalsePositive	ACR14890	2108	2115	0.00776	-2.11014	AWHNGKQQ
FalsePositive	ABU62848	321	328	0.0078	-2.10791	GARQSVKQ
FalsePositive	YP_001715611	413	420	0.0078	-2.10791	GPWQSTLL
FalsePositive	AFQ55916	721	728	0.0078	-2.10791	VFFQANGV
FalsePositive	AIA21703	819	826	0.0078	-2.10791	FELQNKIV
FalsePositive	ACK37380	933	940	0.0078	-2.10791	LWIEGNNY
FalsePositive	ACU00186	1145	1152	0.0078	-2.10791	EQAQNELR
FalsePositive	AAR38847	1763	1770	0.0078	-2.10791	NVFEGNKE
FalsePositive	ALB72928	1992	1999	0.0078	-2.10791	TLIEGINH
FalsePositive	ABB45874	386	393	0.00784	-2.10568	NNTEGNVN
FalsePositive	APT69838	485	492	0.00784	-2.10568	VGLQSTIS
FalsePositive	AUF49632	738	745	0.00784	-2.10568	FWIEGNAP
FalsePositive	YP_007985635	987	994	0.00784	-2.10568	DNVQSLGN
FalsePositive	AJK93552	1173	1180	0.00784	-2.10568	NLKQSAAS
FalsePositive	ACK37398	1580	1587	0.00784	-2.10568	HNHEGIKL
FalsePositive	ACD78146	346	353	0.00789	-2.10292	NTPEGKQY
FalsePositive	ACF21979	557	564	0.00789	-2.10292	DVEQSANI
FalsePositive	AIN45139	785	792	0.00789	-2.10292	HVNQSTVG
FalsePositive	AGC03216	849	856	0.00789	-2.10292	TTIQSRLT
FalsePositive	AGW83680	903	910	0.00789	-2.10292	EDLQNAVN
FalsePositive	APT69821	1436	1443	0.00789	-2.10292	CEQEGLIA
FalsePositive	ARB07836	2167	2174	0.00789	-2.10292	HEYEGFIE
FalsePositive	BAG82822	115	122	0.00793	-2.10073	VKFEGDTL
FalsePositive	ALB72985	177	184	0.00793	-2.10073	IRVQSNAS
FalsePositive	ACV51798	302	309	0.00793	-2.10073	GSPQSLPI
FalsePositive	ABM21508	570	577	0.00793	-2.10073	HIAQSALP
FalsePositive	AAQ73076	857	864	0.00793	-2.10073	FGHQSGAI
FalsePositive	AMB19800	1118	1125	0.00793	-2.10073	PTVQSKKA
FalsePositive	ANV28236	2169	2176	0.00793	-2.10073	AWHNGEED
FalsePositive	AIN45139	205	212	0.00797	-2.09854	TINQAFTH
FalsePositive	AWW21302	364	371	0.00797	-2.09854	AQVESMME
FalsePositive	ABF51198	564	571	0.00797	-2.09854	HMQEGVLT
FalsePositive	AUD09275	570	577	0.00797	-2.09854	HISQSALP
FalsePositive	AEO78971	605	612	0.00797	-2.09854	HTAQSTPL
FalsePositive	ACK37411	851	858	0.00797	-2.09854	AKRENIMK
FalsePositive	AFK79845	930	937	0.00797	-2.09854	LIGEGPCQ
FalsePositive	ACR14890	1436	1443	0.00797	-2.09854	CEKEGLIV
FalsePositive	ACK37439	1951	1958	0.00797	-2.09854	EILQNLGF
FalsePositive	AEL31290	140	147	0.00802	-2.09583	VGSHGWWW
FalsePositive	ANP43763	298	305	0.00802	-2.09583	NYNEGATA
FalsePositive	AFS30772	346	353	0.00802	-2.09583	EDEQSANI
FalsePositive	AHK24839	388	395	0.00802	-2.09583	NNIEGETT
FalsePositive	AUD08531	561	568	0.00802	-2.09583	FIEQSAIL
FalsePositive	ACK37390	765	772	0.00802	-2.09583	YNEEGQNY
FalsePositive	ACK37398	903	910	0.00802	-2.09583	TNTEGDDI
FalsePositive	ASZ70601	1431	1438	0.00802	-2.09583	CEDEGLIV
FalsePositive	AMB57001	1755	1762	0.00802	-2.09583	HVFEGDKE
FalsePositive	ABU41836	232	239	0.00806	-2.09366	AATQASRK
FalsePositive	AMB19798	484	491	0.00806	-2.09366	LGLQSSCH
FalsePositive	YP_009259673	699	706	0.00806	-2.09366	TTHEGKTP
FalsePositive	AFR67087	854	861	0.00806	-2.09366	FGHQSGAV
FalsePositive	AGW83677	880	887	0.00806	-2.09366	LGHQNKAV
FalsePositive	ADU34211	1334	1341	0.00806	-2.09366	GYVQNGKL
FalsePositive	AJB44634	1334	1341	0.00806	-2.09366	DYVQNGKL
FalsePositive	ACK37423	1415	1422	0.00806	-2.09366	ITLEGPPP
FalsePositive	AFN65690	1500	1507	0.00806	-2.09366	LVMQSVTT
FalsePositive	AHK24839	2107	2114	0.00806	-2.09366	AWHNGEDI
FalsePositive	YP_009353025	219	226	0.0081	-2.09151	TEMQATYE
FalsePositive	ABM54529	232	239	0.0081	-2.09151	ASTQASRK
FalsePositive	ACK37399	560	567	0.0081	-2.09151	LHKQSGII
FalsePositive	AFV83532	590	597	0.0081	-2.09151	SNSEGIPM
FalsePositive	ASU64357	608	615	0.0081	-2.09151	DTLQSRHV
FalsePositive	ABF51203	696	703	0.0081	-2.09151	IASQSNDI
FalsePositive	AJO54281	840	847	0.0081	-2.09151	KILQNAGP
FalsePositive	ATV91596	2143	2150	0.0081	-2.09151	AWHNGERE
FalsePositive	ARM53611	177	184	0.00815	-2.08884	VHVQANAT
FalsePositive	AUO29150	224	231	0.00815	-2.08884	FDSQNTTG
FalsePositive	NP_653149	390	397	0.00815	-2.08884	ISVQSGID
FalsePositive	AAQ73097	560	567	0.00815	-2.08884	ITQQAFYQ
FalsePositive	ATG80398	694	701	0.00815	-2.08884	SQDQSTIS
FalsePositive	ABO69373	698	705	0.00815	-2.08884	ISSQSANI
FalsePositive	ABF51199	904	911	0.00815	-2.08884	TNTEGDDV
FalsePositive	AAX49550	952	959	0.00815	-2.08884	KRYQSYVL
FalsePositive	AQM32742	1362	1369	0.00815	-2.08884	LVMQSIAT
FalsePositive	ACK37380	1479	1486	0.00815	-2.08884	AVNQATSL
FalsePositive	ACK37432	1692	1699	0.00815	-2.08884	MLLQSYFS
FalsePositive	ACZ28902	2166	2173	0.00815	-2.08884	AWHNGEDE
FalsePositive	ACZ67658	225	232	0.00819	-2.08672	GPSQSNDR
FalsePositive	ACK37378	229	236	0.00819	-2.08672	NREQANNQ
FalsePositive	ALB73005	386	393	0.00819	-2.08672	NNTEGESV
FalsePositive	AKA64451	599	606	0.00819	-2.08672	TSDEGMIE
FalsePositive	ABM54528	792	799	0.00819	-2.08672	VPIEGETT
FalsePositive	AAL37156	852	859	0.00819	-2.08672	HGQQSGAV
FalsePositive	AFO83469	1733	1740	0.00819	-2.08672	EFIQNSKE
FalsePositive	ACK37385	1944	1951	0.00819	-2.08672	IWFQALKA
FalsePositive	ACK37435	2031	2038	0.00819	-2.08672	IAMEGVKY
FalsePositive	AAQ73084	403	410	0.00824	-2.08407	QPQQSGNS
FalsePositive	AFR46521	414	421	0.00824	-2.08407	HGKQSSDV
FalsePositive	AIT57556	569	576	0.00824	-2.08407	HISQSALI
FalsePositive	AAZ73343	608	615	0.00824	-2.08407	ARDENMIE
FalsePositive	ACK37424	657	664	0.00824	-2.08407	PTEEGGNM
FalsePositive	ACK37418	838	845	0.00824	-2.08407	DGSQSIIP
FalsePositive	ANN46831	2148	2155	0.00824	-2.08407	AWHNGEET
FalsePositive	ATG80398	233	240	0.00828	-2.08197	HSVQAAVW
FalsePositive	ACR14890	323	330	0.00828	-2.08197	GARQSNKT
FalsePositive	ABF51197	565	572	0.00828	-2.08197	HMQEGVLE
FalsePositive	ALU66466	591	598	0.00828	-2.08197	PSTQSTAE
FalsePositive	ABM54519	887	894	0.00828	-2.08197	HQNQAVYV
FalsePositive	AUD08527	935	942	0.00828	-2.08197	ITFEGPGL
FalsePositive	ACK37391	298	305	0.00833	-2.07935	CPLEGTPT
FalsePositive	ALB72987	707	714	0.00833	-2.07935	PTGEGVPQ
FalsePositive	ALB72934	759	766	0.00833	-2.07935	AAYQWFYD
FalsePositive	AJO54281	834	841	0.00833	-2.07935	QHREGIKI
FalsePositive	ACK37412	1361	1368	0.00833	-2.07935	PCKEGKVG
FalsePositive	AGC54436	1752	1759	0.00833	-2.07935	HIFEGNKE
FalsePositive	YP_009246449	2151	2158	0.00833	-2.07935	WTREGADI
FalsePositive	ALB73004	226	233	0.00837	-2.07727	STTQSKQT
FalsePositive	ACK37423	230	237	0.00837	-2.07727	RENQSKQP
FalsePositive	AAQ02681	232	239	0.00837	-2.07727	PDTQAPGK
FalsePositive	ACK37433	403	410	0.00837	-2.07727	VERQADLM
FalsePositive	ACK37424	465	472	0.00837	-2.07727	PGTEGPKS
FalsePositive	ABF51183	486	493	0.00837	-2.07727	VGLQSTVV
FalsePositive	ACK37380	526	533	0.00837	-2.07727	LPPQSQQT
FalsePositive	AJO60889	571	578	0.00837	-2.07727	DAIQNTVT
FalsePositive	ABF51198	655	662	0.00837	-2.07727	DTNEGDYD
FalsePositive	APU57649	656	663	0.00837	-2.07727	YNEEGNNF
FalsePositive	AEL31291	2101	2108	0.00837	-2.07727	AWHNGQDV
FalsePositive	AIA58175	2167	2174	0.00837	-2.07727	AWHNGEGE
FalsePositive	AVJ35777	203	210	0.00841	-2.0752	TQEQANFN
FalsePositive	AFD32987	468	475	0.00841	-2.0752	NRMQAMLG
FalsePositive	AVK92956	561	568	0.00841	-2.0752	LHTQSTTI
FalsePositive	AFD32987	575	582	0.00841	-2.0752	SAVQNTTK
FalsePositive	AHY03306	694	701	0.00841	-2.0752	SQDQSTSV
FalsePositive	ALB72947	873	880	0.00841	-2.0752	IGQQSGGI
FalsePositive	AEL31291	1385	1392	0.00841	-2.0752	EESQSRKH
FalsePositive	AGT18270	1500	1507	0.00841	-2.0752	LIMQSVAT
FalsePositive	AKD28015	1755	1762	0.00841	-2.0752	HVFEGYKE
FalsePositive	AFO83469	1761	1768	0.00841	-2.0752	PVFEGNKE
FalsePositive	AFO42819	2145	2152	0.00841	-2.0752	AWHNGEKE
FalsePositive	ADK22846	2166	2173	0.00841	-2.0752	AWHNGAVD
FalsePositive	YP_009246449	142	149	0.00846	-2.07263	AQSNGWYY
FalsePositive	YP_009353025	386	393	0.00846	-2.07263	VTVQAEPD
FalsePositive	ACK37391	557	564	0.00846	-2.07263	LHTQSGNI
FalsePositive	ACK37416	654	661	0.00846	-2.07263	DYNEGNNF
FalsePositive	BAD89965	804	811	0.00846	-2.07263	GSSQSKYP
FalsePositive	AGV98962	1804	1811	0.00846	-2.07263	CVTQAALH
FalsePositive	ABM21518	2166	2173	0.00846	-2.07263	AWHNGEEI
FalsePositive	ALB72977	177	184	0.0085	-2.07058	LHVQSIAS
FalsePositive	AFK29633	488	495	0.0085	-2.07058	IGLQSSYV
FalsePositive	YP_001552411	509	516	0.0085	-2.07058	NYTQAGYV
FalsePositive	AAX47042	586	593	0.0085	-2.07058	STSQNTER
FalsePositive	AMH87228	645	652	0.0085	-2.07058	FQLQSKFK
FalsePositive	ACK37431	797	804	0.0085	-2.07058	TNQQAHEV
FalsePositive	CAE12178	935	942	0.0085	-2.07058	IVFEGPGL
FalsePositive	AUF49637	959	966	0.0085	-2.07058	KRYQSFVL
FalsePositive	AFV92903	1056	1063	0.0085	-2.07058	ETVQSVIT
FalsePositive	ABF51198	1580	1587	0.0085	-2.07058	HNHEGVKL
FalsePositive	ADU34211	103	110	0.00855	-2.06803	AYGQWPEP
FalsePositive	AGA18494	213	220	0.00855	-2.06803	TYKQANPG
FalsePositive	ACK37445	298	305	0.00855	-2.06803	CQLEGTPG
FalsePositive	YP_009353025	371	378	0.00855	-2.06803	NNVEGQVR
FalsePositive	AAR38846	383	390	0.00855	-2.06803	TGQEGINR
FalsePositive	ACK37388	401	408	0.00855	-2.06803	LTRQNTPA
FalsePositive	YP_003358790	582	589	0.00855	-2.06803	LTPQNISA
FalsePositive	AAQ04838	601	608	0.00855	-2.06803	PSTQSTEA
FalsePositive	ABM54549	605	612	0.00855	-2.06803	STAQSTPP
FalsePositive	AJD80554	870	877	0.00855	-2.06803	SGHQSGAV
FalsePositive	AUF49622	918	925	0.00855	-2.06803	LVCQSGAQ
FalsePositive	AQZ26621	1500	1507	0.00855	-2.06803	LAMQSIAT
FalsePositive	AUF49670	2147	2154	0.00855	-2.06803	AWHNGEEE
FalsePositive	AAS86317	103	110	0.0086	-2.0655	AYGQWPET
FalsePositive	ABF51191	386	393	0.0086	-2.0655	NNLEGNIT
FalsePositive	AOX15247	390	397	0.0086	-2.0655	TNMEGTDA
FalsePositive	ABF51198	390	397	0.0086	-2.0655	NNTEGNVK
FalsePositive	ACK37380	463	470	0.0086	-2.0655	PGAEGPTK
FalsePositive	ACT89355	653	660	0.0086	-2.0655	EHGEGVYN
FalsePositive	AAQ73088	806	813	0.0086	-2.0655	KHVQAWVP
FalsePositive	ASZ70601	845	852	0.0086	-2.0655	HTEQAIYR
FalsePositive	AEL31291	932	939	0.0086	-2.0655	GEGQSAPG
FalsePositive	AJF23329	1765	1772	0.0086	-2.0655	HVFEGIKE
FalsePositive	ABU62848	2103	2110	0.0086	-2.0655	AWHNGEEV
FalsePositive	ACK37369	2114	2121	0.0086	-2.0655	CWHNGPEQ
FalsePositive	AAL69631	2147	2154	0.0086	-2.0655	AWHNGEEK
FalsePositive	ASU64358	298	305	0.00864	-2.06349	NFNEGATA
FalsePositive	APT69824	323	330	0.00864	-2.06349	GARQSNKV
FalsePositive	ABF51190	400	407	0.00864	-2.06349	VVLQSTVG
FalsePositive	AQM32742	484	491	0.00864	-2.06349	ATDENMIE
FalsePositive	AAQ73091	562	569	0.00864	-2.06349	FIEQSNKL
FalsePositive	ABO69373	656	663	0.00864	-2.06349	YNDEGNNF
FalsePositive	AAQ73092	740	747	0.00864	-2.06349	FWSEGNAP
FalsePositive	AAQ73081	741	748	0.00864	-2.06349	FWTEGNAS
FalsePositive	AAR38845	806	813	0.00864	-2.06349	KPTQSVTI
FalsePositive	ADB12452	906	913	0.00864	-2.06349	EDLQNAVK
FalsePositive	ACV51798	1536	1543	0.00864	-2.06349	THAQAEDT
FalsePositive	AJO54281	1704	1711	0.00864	-2.06349	LGFQSVNT
FalsePositive	APW91090	233	240	0.00869	-2.06098	NDVQAAAH
FalsePositive	ABF51204	770	777	0.00869	-2.06098	EGDQNTSR
FalsePositive	AMB57008	925	932	0.00869	-2.06098	VSIEGPGL
FalsePositive	ABO69371	957	964	0.00869	-2.06098	GPCQAGDC
FalsePositive	AEL31292	322	329	0.00873	-2.05899	GARQSTKQ
FalsePositive	AAS86318	373	380	0.00873	-2.05899	VEGQSGVA
FalsePositive	QEG13937	373	380	0.00873	-2.05899	NNTEGANG
FalsePositive	AAQ73088	561	568	0.00873	-2.05899	FIEQSADL
FalsePositive	AFQ55938	1050	1057	0.00873	-2.05899	SEIQSTVQ
FalsePositive	ACK37391	1415	1422	0.00873	-2.05899	ISLEGPPP
FalsePositive	ACI23463	1752	1759	0.00873	-2.05899	HVFEGNKE
FalsePositive	AHE93351	390	397	0.00878	-2.05651	ENLQSMDA
FalsePositive	ACK37431	577	584	0.00878	-2.05651	NYVEGVLN
FalsePositive	BAG70420	738	745	0.00878	-2.05651	FWTEGNAA
FalsePositive	ABA43708	835	842	0.00878	-2.05651	YVGQSAAP
FalsePositive	BBD13572	836	843	0.00878	-2.05651	FGHQSGAA
FalsePositive	ACK37401	1443	1450	0.00878	-2.05651	YCEENKWM
FalsePositive	NP_758520	1951	1958	0.00878	-2.05651	LMFQALQM
FalsePositive	AMB19799	2114	2121	0.00878	-2.05651	AWHNGQEK
FalsePositive	ANZ02994	2138	2145	0.00878	-2.05651	AWHNGQEV
FalsePositive	AUF49650	2150	2157	0.00878	-2.05651	AWHNGRQE
FalsePositive	ADU34211	371	378	0.00882	-2.05453	NNVEGEDG
FalsePositive	AEL31291	385	392	0.00882	-2.05453	NNTEGHLG
FalsePositive	ABF51205	386	393	0.00882	-2.05453	NNVEGNEK
FalsePositive	NP_653149	598	605	0.00882	-2.05453	ATSQASVE
FalsePositive	AAQ02681	604	611	0.00882	-2.05453	QDTQSSGP
FalsePositive	AEJ54592	1497	1504	0.00882	-2.05453	LVMQSVAT
FalsePositive	AVK92956	2039	2046	0.00882	-2.05453	IAHEGTKY
FalsePositive	AGC54439	93	100	0.00887	-2.05208	TTQEGANV
FalsePositive	AAW30685	244	251	0.00887	-2.05208	PLSQALIW
FalsePositive	AFD32988	532	539	0.00887	-2.05208	LGAQSNCS
FalsePositive	ADK22846	600	607	0.00887	-2.05208	DTVQNTVA
FalsePositive	ARO77045	657	664	0.00887	-2.05208	PTEEGGKM
FalsePositive	AUF49630	663	670	0.00887	-2.05208	TPRQAAQF
FalsePositive	ACK37440	907	914	0.00887	-2.05208	TNTEGNDV
FalsePositive	BAG70422	981	988	0.00887	-2.05208	MGGEGVVC
FalsePositive	ABV25903	1561	1568	0.00887	-2.05208	QTEEGHFT
FalsePositive	ABK20866	1778	1785	0.00887	-2.05208	HIFEGVKE
FalsePositive	AHK24839	1784	1791	0.00887	-2.05208	TINQAIYG
[truncated: 22,438 more rows]

## Sheet: SF4C. Human sites
Supplemental File 4C. Optimized 3C cleavage motif scores for reported human cleavage sites from Laitinen et al 2016 dataset.
MatchType	sequence_name	p-value	log10_p-val	matched_sequence
HumanSite	RIPK3	3.95e-06	-5.4034	AERQGMNW
HumanSite	TBP	7.17e-05	-4.14448	ASPQGAMT
HumanSite	G3BP1	9.74e-05	-4.01144	AGEQGDIE
HumanSite	UNC93B1	0.000123	-3.91009	AGPQGDED
HumanSite	CSTF2	0.000177	-3.75203	ASMQGGVP
HumanSite	EIF5B	0.000241	-3.61798	VMEQGVPE
HumanSite	PABPC1	0.00038	-3.42022	VHVQGQEP
HumanSite	CREB1	0.000416	-3.38091	AITQGGAI
HumanSite	PCBP2	0.000422	-3.37469	AMQQSHFP
HumanSite	NFKBIA	0.000482	-3.31695	VTYQGYSP
HumanSite	SSB	0.000582	-3.23508	VQFQGKKT
HumanSite	TAB3	0.000617	-3.20971	SAMQGPSP
HumanSite	TAB1	0.000762	-3.11805	MPSQGQMV
HumanSite	PABPC1	0.00103	-2.98716	WTAQGARP
HumanSite	TAB3	0.00135	-2.86967	YQKQGSHS
HumanSite	POU2F1	0.00183	-2.73755	GFTQGDVG
HumanSite	PTK2	0.00198	-2.70333	GSLQGPIG
HumanSite	IRF7	0.00226	-2.64589	AVQQSCLA
HumanSite	MAP3K7	0.00231	-2.63639	AKQQSESG
HumanSite	RELA	0.00293	-2.53313	LLNQGIPV
HumanSite	HNRNPM	0.00321	-2.49349	IAKQGGGG
HumanSite	TAB2	0.00334	-2.47625	GQLQGGQS
HumanSite	NBR1	0.00508	-2.29414	ALPEGPLG
HumanSite	TAB1	0.00555	-2.25571	THTQSSSS
HumanSite	MAVS	0.0121	-1.91721	QETQAPES
HumanSite	PABPC1	0.0627	-1.20273	AIPQTQNR
HumanSite	TICAM1	0.154	-0.812479	FALQTINA
